# Supplementary material for: Systematic profiling of mitochondria-related transcriptome in tumorigenesis, prognosis, and tumor immune microenvironment of intrahepatic cholangiocarcinoma: a multi-center cohort study
Source: Front Genet. 2024 Jul 26;15:1430885. doi: 10.3389/fgene.2024.1430885 (PMC11310173; doi:10.3389/fgene.2024.1430885)
Supplement: Supplementary file 1 [file Table2.XLSX]

## Sheet: Sheet1
ID	1319439	1446297	1438878	1465918	1469214	1472992	1476333	1478094	1480657	1485210	1505885	1510595	1529791	1572833	1626662	1629154	1187564	1643132	1393843	1609882	1663322	1663147	1666130	1665027	1700689	1432191	1339150	1437913	1747521	1761559	1319439	1446297	1438878	1465918	1469214	1472992	1476333	1478094	1480657	1485210	1505885	1510595	1529949	841741	1572833	1626662	1629154	1187564	1643132
ZNF471	1.14	0.78	0.93	1	1.22	0.4	0.83	0.5	0.86	0.56	0.34	0.84	1.36	1.68	0.67	0.36	0.78	0.36	0.84	0.55	0.74	0.78	0.69	0.7	0.47	0.98	0.61	0.71	0.37	0.26	0.69	1.46	1.49	3.99	0.88	0.84	1.04	1.35	1.99	1.2	2.04	1.41	5.93	1.59	0.96	1.14	0.46	3.47	1.48
BGI_novel_G003065	0.2	0.79	1.01	0.37	0.06	0.44	0.14	0.51	0.14	0.29	0.09	0.26	1.01	1.05	0.13	0.81	0.25	0.22	0.36	0.4	0.11	0.61	0.34	0.59	0.14	0.25	1.41	0.13	0.26	0.34	0.11	0.32	1.46	0.23	0.32	0.78	1.02	0.43	0.6	0.16	0.39	1.62	0.21	0.91	1.31	0.06	3.41	0.15	0.13
THOC5	3.99	5.08	6.32	5.48	4.31	4.97	5.02	4.41	5.17	5.25	3.87	3.79	8.05	7.51	4.81	4.79	4.72	4.93	4.82	5.17	4.92	5.93	3.8	5	4.79	5.06	3.88	4.79	5.17	4.89	13.52	19.49	9.87	7.49	15.97	21.35	12.98	10.7	14.77	17.73	10.8	17.26	13.5	10.46	13.08	11.29	8.94	13.81	10.23
BGI_novel_G001638	0	0	0	0.09	0	0	0	0	0.1	0	0	0	1.1	0.8	0	0.1	0	0	0	0.13	0.1	0	0	0	0	0	0	0.1	0.09	0.21	0	0	0	0	0	0.11	0.1	0	0.1	0.41	1.17	0.63	1.11	0	0.1	0	0	0.09	0
RECK	1.57	2.81	2.21	1.68	1.7	2.47	1.57	2.07	2.28	1.09	1.46	1.49	1.17	2.15	1.46	1.09	1.38	1.64	2.47	1.28	1.38	2.47	1.48	1.48	1.3	2.81	1.62	1.61	1.36	1.01	3.45	7.05	3.79	8.06	2.4	3.6	3.79	3.46	1.91	2.51	4.69	3.43	1.46	0.29	1.98	2.5	8.13	12.29	5.1
BGI_novel_G002779	0	0	0	0	0	0	0	0	0	0	0	0	0.1	0	0	0	0	0	0	0	0	0	0	0	0	0	0	0	0	0	0.11	0	0.05	0	0	0	0	0	0	0	0	0	0.17	0	0	0	0.05	0	0
BGI_novel_G000957	0	0	0	0	0	0.07	0	0	0.07	0	0	0	0	0	0.06	0	0	0	0	0	0	0	0	0	0	0	0	0	0	0	0	0	0	0.07	0	0	0	0	0	0.07	0	0.07	0	0.16	0	0.07	0.06	0.06	0.06
CCNO	0.05	0.05	0	0.13	0.1	0.17	0.03	0	0.07	0	0	0	0.33	0.19	0	0.04	0.11	0	0.07	0.05	0	0.17	0	0.05	0	0.1	0.1	0.05	0	0.05	0.04	2.52	0.62	2.74	2.58	0.2	2.93	2.43	3.03	1.1	0.7	0.15	1.51	2.72	1.15	3.53	3.09	0.98	1.05
ZNF99	0.01	0.01	0.01	0	0	0.01	0	0	0.01	0	0.01	0	0	0	0	0.01	0	0.02	0.01	0	0	0	0	0.02	0	0	0	0	0	0	0.01	0.04	0.01	0.01	0.01	0.01	0.01	0.02	0.02	0.02	0.02	0.01	0.01	0	0.01	0.01	0.01	0.02	0.01
BGI_novel_G002960	0.68	1.15	0	0.16	1.28	0.95	0	0.8	0.5	0.71	0.87	0	0.72	0.8	0.89	0.66	0.83	0.75	0.79	0	0.55	1.53	1	0.7	0.47	0	0.22	0.4	0.81	0.64	1.87	2.16	0.96	0.35	1.06	1.65	0	2.68	1.44	1.26	4.44	0	3.06	7.21	0.97	1.37	0	2.49	0.82
SPSB1	10.43	5.85	22.78	12.72	1.77	17.7	6.74	5.27	12.8	1.94	4.77	2.78	6.71	4.57	1.25	6.99	1.89	1.29	5.48	4.96	1.25	7.56	2.92	5.9	3.95	5.01	10.95	10.6	3.18	4.52	18.36	24.7	23.62	13.9	15.3	22.99	20	22.22	14.79	12.79	48.43	13.71	14.56	5.85	9.59	36.16	34.37	46.54	25.2
CREBBP	5.03	6.34	4.25	5.67	6.08	6.96	5.39	6.06	5.17	6.97	6.04	5.13	7.04	7.12	4.67	5.45	6.25	5.85	6.94	4.11	6.83	7.93	5.59	5.11	4.88	5.94	4.53	5.2	5.87	5.92	6.61	11.6	9.71	8.05	12.57	6.37	6.1	9.9	9.5	10.8	9.18	10.81	7.45	10.34	10.71	9.63	8.54	11.61	10.54
ZC3H15	25.35	17.08	27.39	24.54	16.17	13.31	16.8	14.71	19.75	16.19	8.34	17.33	19.9	22.18	15.61	16.65	15.58	13.5	18.15	15.59	15.66	19.02	15.65	15.66	15.78	13.53	13.55	19.19	6.1	9.05	40.79	42.23	43.64	30.58	40.03	48.6	34.83	34.03	26.15	47.87	32.56	42.85	42.25	41.94	29.31	44.2	40.94	30.9	30.42
CCDC117	4.81	8.03	9.41	11.33	8.54	7.4	7.77	7.83	5.14	7.76	7.08	9.8	3.27	5.68	9.53	9.36	8.77	7.68	7.64	6.74	10.22	10.67	8.48	9.54	8.32	8.25	4.05	6.62	8.5	12.58	5.96	11.72	8.72	5.46	15.5	12.85	11.5	6.48	11.55	8.23	7.47	7.76	6.94	4.01	9.07	5.83	5.92	8.74	8.48
ATP13A3	19.85	19.15	22.81	19.56	16.84	13.64	17.32	14.78	17.1	21.49	10.5	18.23	15.29	15.51	17.24	21.23	15.57	16.17	16.35	15.73	19.65	18.83	16.19	19.71	14.49	19.33	13.99	16.6	8.65	11.9	19.47	30.79	12.64	26.13	35.92	26.43	34.72	19.33	24.6	37.46	16.75	19.37	10.9	10.3	31.48	35.32	49.63	15.57	17.31
DNM2	17.54	21.14	21.81	24.94	13.67	26.32	17.9	18.45	20.66	18.43	17.06	21.47	27.23	26.86	17.8	16.22	20.29	16.38	20.57	19.98	19.6	29.51	18.75	18.64	17.65	20.42	16.48	21.27	21.79	22.82	34.35	47.61	34.37	55.38	42.49	45.38	43.08	77.11	54.27	42.84	82.31	43.32	54.95	116.36	43.75	48.28	57.06	40.62	86.75
GBP2	7.95	8.28	11.37	14.54	5.95	9.05	8.52	5.15	8.88	3.56	3.42	7.3	21.62	9.49	4.3	4.31	6.76	6	7.9	8.28	4.35	10.01	4.59	7.02	5.13	7.9	9.46	3.95	2.98	4.79	29.15	41.2	23.78	64.69	35.52	29.15	44.46	34.3	12.44	29.03	89.19	12.33	35.05	38.47	18.11	49.67	12.32	44.92	15.77
BFSP2	0	0	0.05	0.05	0	0	0	0	0.05	0	0	0.05	0	0.13	0	0	0	0	0	0	0	0.09	0	0	0	0	0	0	0	0	0	0.05	0.05	0.05	0.28	0	0.2	0.24	0.05	0	0.08	0	0	0.33	0.05	0	0	0	0
COG3	11.33	16.96	15.56	8.62	7.96	8.24	8.77	11.19	10.58	14.03	7.79	10.96	14.48	15.91	9.01	12.67	11.37	8.43	11.08	13.57	8.34	14.39	10.09	13	8.53	11.07	12.02	12.81	7.06	11.26	10.76	8.66	13.84	7.1	13.75	16.91	9.53	11.36	10.32	7.28	10.15	8.55	7.47	8.56	14.33	9.03	7.67	11.54	10.36
LSR	67.52	58.05	94.42	96.66	62.69	85.38	68.8	63.36	59.07	84.53	68.99	61.99	100.83	87.44	83.72	67.51	98.83	80.05	49.32	74.94	66.4	88.52	71.31	60.43	55.28	60.21	40.02	93.88	112.74	142.34	9.3	31.22	106.87	71.53	169.58	55.38	130.55	152.22	142.7	189.57	47.2	93.81	86.41	151.48	84.12	335.06	58.97	33.04	185.4
PPM1K	1.33	2.07	1.44	1.08	4.47	1.36	2	2.23	2.05	2.28	2.98	2.39	1.88	4.31	3.13	1.86	3.67	2.03	2.61	3	4.21	2.72	2.22	1.41	3.4	2.65	1.13	1.22	1.71	2.51	4.21	4.15	2.49	3.33	6.26	2.09	3.26	2.87	2.21	1	2.53	2.66	1.69	2.27	1.99	1.92	1.15	5.44	3.72
RAB19	0	0.08	0	0.16	0.08	0.08	0.25	0.08	0	0.09	0.17	0.08	0	0	0	0	0.18	0.16	0	0	0	0.08	0.08	0.08	0.17	0.12	0.08	0.09	0	0.09	0.09	0.48	1.16	1.13	1.68	0	0.98	0.68	0.5	0.62	1.29	0.36	0	0.2	1.05	0.66	0.39	0.63	0.48
HMBOX1	2.58	3.02	3.18	3.11	2.91	2.61	3.07	3.39	2.49	2.93	1.94	2.78	5.84	4.35	2.86	2.5	3.5	3.3	3.47	2.68	3.62	3.16	2.75	2.87	2.8	3.2	2.56	2.83	2.37	1.68	3.68	2.62	2.82	4.43	3.41	2.91	3.29	5.32	3.86	3.19	7.65	5.57	7.78	5.55	4.54	2.95	3.85	6.28	5.04
NRAS	7.7	7.87	12.62	11.64	5.6	9.17	6.61	6.91	8.19	6.81	5.9	7.32	4.05	7.83	6.62	6.79	7.39	6.2	7.03	5.32	5.43	10.07	8.22	7.96	7.36	6.34	5.48	7.02	5.28	6.28	19.45	24.81	18.42	15.72	19.98	32.94	20.41	21.23	13.96	21.15	21.05	22.05	12.5	9.11	13.39	21.52	16.27	20.16	11.92
BGI_novel_G002622	0.22	0	0	0	0	0.42	0.34	0.03	0	0	0.17	0	0	0	0	0	0	0	0	0	0	0.28	0	0	0	0	0.26	0	0	0.07	0	0.63	0.29	0.37	1.06	0.23	0.07	0	0.57	0	0	0	0	0.36	0.14	0	0.07	0	0
RAB41	0.08	0	0	0.07	0	0	0	0.15	0.07	0	0	0.07	0	0	0	0	0	0	0	0	0	0.07	0	0	0	0	0	0	0	0	0.15	0.07	0	0.07	0.29	0.08	0	0	0	0.23	0	0	0.12	0	0	0	0.41	0	0
ARMC2	0.6	0.78	1.3	1.29	0.31	0.72	0.38	0.25	0.81	0.65	0.49	0.54	0.56	0.83	0.3	0.46	0.44	0.38	0.93	0.5	0.51	0.93	0.55	0.42	0.52	0.76	0.58	0.21	0.23	0.36	3.17	4.54	1.77	2.9	2.31	1.07	2.08	2.06	3.11	2.59	1.3	2	0.91	1.34	0.84	1.6	1.61	2.65	2.22
SLC6A3	0	0	0	0	0	0	0	0	0.04	0	0	0	0	0.05	0	0	0	0	0.02	0	0	0.04	0	0	0	0	0.02	0	0	0	0	0.02	0.07	0	0.04	0.1	0	0.16	0.04	0.06	0.06	0.02	0.03	0	0.04	0.14	0.08	0	0
TFAP2C	0	0	0	0	0	0	0	0	0.12	0	0	0	0	0.14	0.02	0.03	0.03	0.02	0.05	0	0	0.02	0.02	0.13	0.02	0	0.02	0	0	0	7.91	0.62	0.88	0.55	0.03	0.34	0.19	0.28	0.13	2.8	0.34	1.01	0.04	0.95	2.06	1.87	0.32	0.72	3.55
ABCC2	42.11	32.27	35.91	60.78	48.53	35.37	67.1	43.63	63.5	56.42	34.09	50.15	69.93	56.37	50.81	35.9	41.61	43.23	26.88	30.39	50.08	32.33	37.68	27.38	41.06	31.59	23.29	49.32	36.25	28.16	0.34	0.65	24.12	1.64	4.73	7.01	18.09	0.69	12.54	0.66	0.46	10.8	40.79	3.3	17.49	4.78	0.98	0.46	1.76
DCT	0.17	0.03	0.06	0.03	0.28	0	0.1	0.03	0.09	0.06	0	0.06	0.24	0.17	0.12	0.03	0.14	0.09	0.03	0	0.1	0	0.12	0.06	0.19	0.09	0.16	0	0.03	0.03	0	0.12	0.03	0	0	0.04	0	0	0.06	0.07	0	0.03	0.05	0	0.16	0	0.06	0.03	0
PNKD	68.41	41.47	61.61	84.05	35.4	40.65	52.64	42.86	44.84	45.86	41.75	51.63	67.08	59.03	45.56	43.01	50.18	36.54	35.26	73.98	45.56	59.13	46.44	47.59	51.04	50.84	45.3	101.3	66.98	45.01	70.99	46.67	152.55	41.46	33.46	60.07	65.68	30.39	80.4	64.56	64.61	75.1	91.2	101.62	47.11	92.88	34.5	32.05	55.06
BGI_novel_G002942	0.28	0.7	0.18	0.77	0.52	0.62	0.09	0.44	0.43	0.18	0.35	0.34	0	0.48	0.25	0	0.09	0.17	0.44	0.23	0.19	0.79	0.17	0	0.27	0	0.17	0.18	0.76	0.28	2.81	2.64	0.79	2.31	3.68	3.76	1.96	5.34	3.95	2.92	1.1	7.34	3.72	11.74	0.89	10	1.71	2.07	0.92
BGI_novel_G000632	0.07	1.34	1.32	0.41	0.07	0.6	1.28	0	0.01	0	0.07	0	4.53	0.11	0	1.45	0.94	0.63	0.34	0.23	0	0.59	0	0	0.56	1.91	0.61	1.08	0	0.17	3.42	2.5	3.05	0.58	2.28	3.25	0.07	0	1.18	3.17	1.31	1.12	6.84	2.33	0	1.54	0.2	0.46	1.92
EPHA2	9.31	7.91	26.6	26.42	5.64	20.38	9.14	6.13	14.48	3.71	10.5	3.78	5.49	30.43	5.17	6.32	6.3	2.56	8.4	4.63	4.09	8.14	3.65	4	5.42	7.38	5.34	5.23	3.13	13.4	16.87	24.82	13.08	8.22	25.44	5.91	11.74	3.2	13.72	10.26	12.97	8.92	13.2	52.33	6.12	19.03	17.55	17.09	33.6
C17orf51	0.36	0.37	0.41	0.38	0.21	0.28	0.55	0.92	0.34	0.36	0.26	0.18	0.17	0.27	1.2	0.25	0.22	1.38	0.53	0.2	0.29	0.78	0.31	0.54	0.25	0.33	0.07	0.72	0.3	0.48	1.1	2.53	1.07	1.02	1.58	1.05	1.19	0.68	0.6	1.34	0.44	0.69	1.75	0.02	0.61	0.71	0.84	2.35	1.53
FDX1L	10.79	7.27	12.1	8.72	7.01	6.73	4.27	4.99	3.72	7.57	4.87	8.03	10.55	8.47	6.68	6.17	5.11	5.35	6.05	9.15	5.28	7.58	5.02	6.4	4.87	9.46	4.88	9.21	6.15	9.57	12.99	13.48	11.17	19.87	20.44	30.97	17.91	12.6	10.63	22.33	31.84	29.99	26.4	23.29	16.97	8.12	21.78	8.29	6.71
BGI_novel_G000336	0	0	0	0	0.04	0	0	0	0.04	0	0	0	0	0.05	0	0	0.04	0	0	0	0	0	0	0	0	0	0	0	0	0	0	0.04	0	0	0.19	0	0.04	0.04	0.04	0	0	0	0	0	0	0.04	0.07	0.04	0.07
FBP1	467.6	539.55	392.44	287.05	294.25	313.58	258.52	283.09	194.34	663.89	487.26	321.6	419.07	613.16	226.75	593.55	360.29	226.71	411.29	1000.74	429.4	360.01	579.33	528.98	317.36	246	592.01	457.18	431.54	392.54	9.86	23.46	9.1	137.35	41.33	40.95	74.28	35.15	70.86	31.93	4.63	54.07	44.9	89.6	223.72	20.36	4.2	3.31	24.24
MPV17	22.73	14.81	30.74	22.87	11.92	18.07	11.97	11.5	13.78	7.39	7.59	13.62	26.54	18.04	9.57	7.13	12.28	8.15	15.23	14.18	9.82	15.32	8.49	12.75	10.6	14.9	13.6	13.4	8.1	10.32	90.1	63.81	36.99	59.05	38.32	51.83	55.17	36.39	47.86	42.73	84.42	69.47	75.61	33.84	45.84	42.02	41.85	50.71	31.25
BGI_novel_G002851	0.56	0	0	0	0	0.13	0	0	0	0	0	0.13	1.01	1.11	0	0.14	0.15	0	0	0.17	0	0	0	0	0	0	0.26	0	0	0	0.41	0	0.13	0	0	0.91	0.28	0	0.8	0.14	2.29	0.14	1.08	0.63	0.28	1.07	0	0	0.13
UAP1L1	1.49	2.19	4.17	2.21	1.32	2.49	1.61	1.88	1.4	0.77	1.1	2.92	3.42	3.14	1.17	1.21	2.36	1.4	2.5	0.99	1.18	3.21	1.32	1.7	1.42	2.62	1.92	1.09	1.55	2.9	8.54	4.73	4.01	8.52	3.74	9.2	9.76	3.9	5.53	5.56	15.78	6.85	9.59	6.02	7.34	4.89	4.22	9.07	6.56
TBC1D3G	0	0.09	0	0	0.04	0	0.11	0	0.12	0	1.12	0.07	0.09	0	0.15	0.07	0	0.08	0.14	0.05	0.05	0.22	0	0.27	0.08	0.11	0	0	0.07	0	0.04	0	0.06	0.29	0.15	0.39	0.53	0.21	0.21	0.1	11.74	0.38	1.09	0.23	0.32	0.16	0.2	0.06	0.3
VASH2	0.14	0.21	0.18	0.25	0.12	0.08	0.14	0.11	0.14	0.07	0.04	0.12	0.21	0.18	0.12	0.09	0.11	0.13	0.21	0.12	0.08	0.28	0.11	0.12	0.09	0.1	0.14	0.04	0.07	0.03	0.89	1.12	1.79	0.5	1	1.11	1.43	1	1.37	0.39	0.38	1.3	0.81	0.17	0.7	0.33	0.46	1.72	1.3
BGI_novel_G002029	0	1.46	2.31	2.55	3.32	5.08	2.04	3.9	2.69	2.49	2.98	3.34	0	0.36	3.75	1.66	2.83	3.13	2.16	2.05	3.13	4.82	0.8	2.33	2.19	1.69	1.62	2.15	2.98	4.05	0.79	7.85	1.55	3.3	8.42	6.3	3.87	0.14	6.25	6.49	0	4.39	0	0	1.88	3.1	12.68	6.12	4.76
SLC25A33	23.16	11.75	34.6	21.82	1.9	10.5	9.25	9.97	10.44	5.74	5.4	11.54	12.88	13.05	6.15	9.38	4.86	5.08	7.35	5.86	2.61	10.98	6.51	9.66	5.52	10.45	8.31	27.67	5.29	9.97	9.71	8.16	15.55	4.19	9.03	3.33	7.43	3.01	7.39	3.28	4.16	7.25	4.39	4.38	7.49	4.85	3.22	2.4	4.36
MTCH2	49.96	50.56	58.05	57.67	28.51	42.26	35.72	49.02	34.59	48.88	34.87	49.97	34.92	35.26	48.63	45.21	41.83	48.43	35.42	69.39	44.53	50.6	48.87	45.48	40.7	32.99	36.92	48.27	49	41.03	19.78	25.73	31.86	28.54	30.76	31.67	38.37	20.03	37.14	18.08	42.15	31.66	15	21.74	38.82	29.12	30.67	21.69	23.1
NMT1	16.74	15.56	14.28	21.4	13.54	16.53	12.34	16.03	15.52	16.62	14.76	19.3	33.27	26.1	19.07	15.29	19.42	19.29	15.59	18.86	16.48	18.41	18.25	14.32	17.83	17.22	16.22	16.65	20.3	18.14	33.4	28.51	26.68	27.24	22.23	34.46	21.9	31.77	18.34	30.34	30.34	29.56	42.75	44.11	26.22	29.83	28.67	22.38	26.14
CEACAM19	4.36	5.08	7.64	8.25	4.49	4.34	5.03	3.23	6.22	4.25	3.57	3.56	33.14	36.14	5.34	5.08	5.98	2.46	5.41	2.95	4.7	3.79	2.19	2.95	4.38	8.55	4.55	6.36	4.08	5.57	6.9	1.43	4.89	9.4	3.72	14.79	8.92	7.92	2.8	14.21	5.33	7.88	57.07	10.45	9.79	10.23	34.63	2.7	6.01
ZNF366	0.42	0.74	0.66	0.51	0.61	0.28	0.54	0.56	0.45	0.28	0.38	1.01	0.45	0.87	0.64	0.37	0.71	0.83	1.09	0.43	0.56	1.26	0.52	0.74	0.51	0.67	0.59	0.52	0.47	0.25	2.42	0.53	1.29	0.66	0.76	1.03	0.7	0.62	0.88	0.88	1.79	1.54	0.79	0.48	0.73	0.44	0.2	3.61	0.72
BGI_novel_G002805	0	0	0	0	0	0	0	0	0	0	0	0.03	0	0.05	0	0	0	0	0	0	0	0	0.06	0	0	0.05	0.03	0.03	0.03	0	0	0	0	0.03	0	0.04	0	0	0	0	0.06	0	0	0	0	0	0	0	0
C5orf66	1.96	0.9	3.26	6.84	0.78	1.22	2.93	0.91	1.33	0.59	0.61	1.36	13.42	2.78	0.67	1.39	1	0.75	1.21	1.26	0.53	1.28	0.72	1.03	0.85	1.25	1.07	1.04	0.5	0.93	0.93	1.4	1.04	2.08	2.4	1.51	3.77	3.7	3.17	1.75	1.2	2.06	5.1	5.14	2.96	2.11	2.56	2.57	3.92
MYL6B	7.42	7.67	8.31	5.5	5.3	7.79	3.26	7.52	5.39	10.35	5.39	5.05	4.75	8.54	5.76	5.42	6.65	4.55	10.22	7.48	6.31	5.15	5.68	5.07	7.64	6.3	6.75	8.14	6.64	8.85	40.23	37.37	17.15	26.8	26.76	48.99	17.92	17.82	19.54	36.15	32.28	35.91	39.43	12.64	30.55	16.28	30.11	22.84	10.46
ANGEL2	2.58	3.6	3.4	3.78	2.96	2.64	3.49	3.27	3.69	3.34	2	3.4	3.81	4.42	3.21	2.93	3.28	3.03	3.61	2.76	3.33	4.13	3.59	3.62	3.4	3.95	2.92	2.59	2.11	2.56	5.06	8.65	7.67	6.18	7.01	10.23	7.44	7.26	7.85	9.79	4.36	8.73	8.37	6.41	9.32	4.61	8.11	7.86	6.56
FBN3	0.09	0.02	0.02	0.19	0.06	0.01	0.17	0.01	0.1	0	0.08	0	0.04	0.09	0.01	0.04	0.02	0.08	0.02	0	0.06	0.04	0	0.01	0.1	0.09	0	0.02	0.04	0.02	0	0.01	0.02	0	0.01	0	0.04	0	0.53	0.02	0	0	0.03	0	0.05	0	0	0	0.02
TMEM179B	29.6	24.92	34.03	31.2	24.65	31.4	24.87	23.82	24.21	22.69	28.49	28.08	12.32	39.29	30.69	27.09	30.04	27.17	28.73	38.81	26.79	33.72	25.84	25.41	29.18	29.56	21.26	32.34	32.15	36.73	65.3	33.73	33.93	47.83	45.76	38.8	38.15	55.2	38.42	19.27	47.07	57.26	22.38	56.67	46.61	68.27	29.69	34.5	41.72
RBM20	0.01	0.17	0.01	0.08	0.02	0.09	0.01	0.12	0.17	0.04	0.05	0.02	0.17	0.13	0.06	0.28	0.1	0.05	0.13	0	0.07	0.06	0.06	0.06	0.02	0.03	0.03	0.02	0.07	0.13	0.3	0.17	0.08	0.17	0.09	0.6	0.05	0.27	0.09	0.34	0.75	0.16	0.05	0	0.06	0.11	0.05	1.63	0.29
PDXP	16.86	20.37	21.39	16.41	13.27	20.29	13.09	20.13	16.38	21.34	17.87	16.74	7.03	19.38	21.57	23.88	18.87	16.99	18.2	22.85	18.44	23.54	24.16	21.55	17.34	24.07	23.25	15.05	23.53	29.56	9.26	8.28	5.67	4.41	10.36	13.99	7.24	3.88	10.5	4.69	6.27	7.98	7.87	6.24	10.07	3.98	3.02	4.79	4.33
CALCOCO1	10.85	22.49	16.53	15.19	19.49	21.77	20.01	18.69	15.57	20.47	17.56	17.65	18.65	28.14	16.22	21.68	23.18	15.88	25.23	18.85	22.17	22.2	15.09	19.39	18.03	27.03	17.8	8.59	15.19	18.48	19.28	30.17	20.31	34.05	29.67	31.85	27.28	43.15	28.37	34.63	31.52	30.86	38.39	19.38	41.4	40.7	36.11	45.33	48.65
BGI_novel_G000738	0.78	1.14	0.77	1.63	1.22	1.22	1.68	1.8	1.65	2.11	0.84	1.9	5.78	2.43	1.85	1.17	1.37	1.63	2.08	0.62	2.14	1.07	1.3	2.09	2.74	1.47	1.31	0.51	1.99	0.81	0.85	0.74	0.68	1.49	2.15	1.83	2.82	1.82	2.12	2.63	0.42	1.58	3.48	2.22	2.13	1.42	1.58	1.54	1.64
MED12	2.39	3.52	3.17	3.52	3.08	3.3	3.78	3.11	2.84	3.06	2.61	3.36	5.55	3.87	2.72	2.39	3.75	3.87	4.22	1.66	3.4	4.73	3.15	3.08	3.05	3.54	2.67	2.73	3.22	3.22	6.06	9.14	8.09	7.31	11.56	6.63	7.27	9.54	8.59	11.27	5.09	10.25	14.33	12.03	7.39	8.41	13.79	9.92	8.62
CNGA1	3.56	9.19	6.1	6.38	6.06	6.32	8.48	5.01	5.21	6.05	7.14	5.72	14.55	15.13	7.25	7.93	9.17	4.96	7.19	5.76	8.19	6.87	7.09	6.39	11.85	11.9	11.11	2.92	3.9	3.82	0.05	0.02	0.23	0.16	1.26	0.54	1.44	1.9	1.27	3.3	0.09	1.15	7.04	0.58	4.13	0.2	3.17	0.07	0.83
PANX2	2.43	2.99	2	3.17	3.99	4.88	3.52	1.86	3.35	2.51	3.85	1.35	2.24	6.17	2.25	1.46	1.36	2.86	2.2	3.46	2.71	2.71	1.85	3.21	2.95	6.13	2.23	1.84	4.8	1.68	5.95	0.32	17.81	2.4	1.29	11.74	0.81	1.86	1.19	0.18	2.22	0.55	4.52	0.95	3.13	1.95	1.14	0.28	1.72
DGAT1	12.64	9.84	7.39	7.78	8.57	8.05	7.21	15.25	5.51	12.29	10.25	10.22	22.14	10.48	17.79	15.5	12.16	10.77	10.57	26.46	14.56	14.96	14.86	9.29	9.46	7.66	8.02	9.62	25.4	14.5	14.13	10.79	7.35	9.3	9	14.55	10.57	13.99	18.09	9.39	8.85	11.41	31.13	72.68	11.15	29.73	12.74	6.67	28.25
MVP	30.79	29.65	34.09	42.08	10.52	38.05	19.63	20.38	14.45	7.89	11.83	19.05	50.01	29.64	8.02	11.39	19.95	11.2	22.05	33.27	7.58	38.62	16.38	27.27	15.85	17.16	28.15	18.06	17.21	20.9	61.38	64.51	102.63	110.02	90.07	90.85	99.05	106.31	52.81	143.58	163.91	78.45	96.93	184.79	87.63	96.1	53.49	66.91	137.65
MOXD1	0.94	3.98	2.06	1.1	0.6	3.82	0.85	0.68	1.12	0.14	0.58	0.18	0.13	1.95	0.27	0.27	0.13	0.16	4.81	0.31	0.08	8.18	0.18	0.57	0.75	2.82	1.37	0.64	0.2	0.13	2.61	35.6	18.26	5.48	11.71	6.27	13.04	8.02	8.2	2.34	2.18	18.68	1.38	0.45	10.66	11.14	0.91	18.4	4.44
AICDA	0	0	0	0	0	0.03	0	0	0	0	0	0	0	0	0	0	0	0	0	0	0	0.03	0	0	0	0	0.03	0	0	0	0.03	0.05	0.18	0.02	0.93	0.03	0.03	0.03	0	0.03	0.09	0	0.04	0.68	0	0.03	0.07	0	0.02
PPA1	39.08	45	65.45	58.39	33.25	41.95	28.86	38.19	35.78	26.11	28.25	30.76	16.49	27.29	30.67	32.8	33.33	20.73	36.27	36.01	23.88	49.18	28.83	38.22	29.64	33.98	36.24	27.56	21.85	39.28	78.06	93.21	112.04	97.71	111.79	92.1	142.19	133.08	65.3	94.92	53.46	69.56	49.06	70.48	66.7	64.51	108.85	42.66	77.67
BGI_novel_G001318	0	0.03	0	0	0	0.01	0.06	0.04	0	0	0.03	0.03	0	0	0	0	0	0.01	0	0.02	0	0.04	0	0.01	0.01	0	0	0	0.03	0	0	0	0.01	0.01	0.01	0	0.02	0.07	0.01	0	0	0.03	0	0.05	0	0	0	0	0.01
SCN11A	0.13	0.17	0.11	0.14	0.17	0.08	0.08	0.19	0.15	0.12	0.13	0.23	0.59	0.56	0.12	0.1	0.15	0.12	0.2	0.15	0.23	0.08	0.11	0.07	0.14	0.2	0.15	0.24	0.13	0.12	0.88	0.21	0.15	0.22	0.17	0.22	0.17	0.21	0.09	0.17	0.67	0.19	1.07	1.25	0.22	0.2	0.04	1.28	0.15
REC8	1.46	2.33	2.09	2.31	1.82	2.12	3.25	1.64	3.14	1.43	1.59	2.63	13.49	10.64	1.05	2.53	3.35	1.49	3.18	1.42	1.34	4.7	1.54	1.66	1.63	3.45	2.2	1.66	1.71	2.97	2.56	3.02	4.54	8.42	6.3	4.42	4.36	29.85	2.86	4.12	3.22	5.83	14.88	94.07	5.68	6.64	4.06	4.72	14.77
ZNF675	0.7	1.58	1.09	0.68	0.95	0.71	0.86	0.27	1.05	0.44	0.07	1.19	0.57	0.73	0.32	0.34	0.43	0.32	1.38	0.69	0.6	1.13	0.41	0.87	0.53	0.55	0.69	0.38	0.13	0.07	1.98	3.05	4.31	2.68	2.83	4.53	3.92	3.19	3.66	4.88	1.36	4.65	4.97	0.16	3.05	2.13	3.52	3.91	2.04
GLTSCR1	3.19	2.06	1.92	3.08	1.87	2.83	2.96	2.32	2.18	2.28	1.77	2.12	7.02	5.52	1.63	2.01	2.53	1.72	2.54	2.11	2.41	2.78	1.69	1.96	1.62	3.2	2.38	2.64	2.32	3.05	7.87	3.09	4.69	3.74	6.12	5.4	4.5	4.92	6.49	8.07	5.66	9.16	13.5	16.8	4.99	7.45	5.87	4.61	4.43
IFRD1	7.54	5.44	12.9	9.53	6.17	4.55	6.6	4.64	5.95	5.76	4.78	7.28	11.5	10.15	4.38	8.54	5.11	5.9	5.43	5.36	5.11	6.07	3.09	5.43	3.23	5.34	4.86	3.71	2.23	12.51	12.74	12.43	7.84	17.74	15	26.18	13.89	11.91	9.33	11.96	21.19	13.54	14.58	7.94	8.4	12.88	12.03	10.68	16.09
RILP	12.7	14.72	23.19	17.21	11.35	12.73	10.63	11.89	10.74	14.11	12.65	11.35	14.59	10.12	11.1	13.8	10.53	9.54	10.3	18.78	11.92	12.94	15.65	10.8	10.54	15.64	13.48	13.37	14.91	22.16	10.43	5.23	4.11	8.49	8.82	6.14	9.94	3.18	5.84	4.14	17.9	7.78	10.82	7.77	12.97	4.16	2.01	3.04	3.14
AGGF1	4.38	5.24	6.37	6.73	5.3	4.15	4.86	6.05	5.11	5.06	2.64	5.57	4	3.91	5.87	4.75	4.72	5.71	5.1	3.6	5.03	7.11	4.46	4.9	4.63	5.6	3.54	4.92	2.39	2.24	9.85	10.3	13.15	9.12	12.33	8.96	12.07	13.47	8.96	11.63	8.13	6.45	6.91	7.04	7.47	8.97	9.76	10.45	9.91
DPF1	0	0	0	0	0	0	0	0	0	0	0	0	0.06	0	0	0	0	0	0	0	0	0	0	0	0	0	0	0	0	0	0.97	0.65	0.09	0.09	0.13	0	0.04	0.03	0.13	0.07	0.17	0.17	0.11	0.15	0.1	0.06	0.09	0.15	0.09
DYDC1	0	0	0	0	0	0	0	0	0	0	0	0	0	0	0	0	0	0	0	0.17	0	0	0	0	0	0	0	0	0	0	0	0	0	0	0	0.12	0	0	0.26	0	0	0	0	0	0	0	0	0	0
SCN2B	0	0.03	0	0.01	0	0.03	0	0	0.03	0.01	0	0	0	0.18	0	0	0	0	0.03	0.02	0.02	0.07	0	0.01	0	0.04	0	0.03	0	0	0	0.47	0.21	0	0.03	0	0.05	0.01	0.1	0	0.07	0.02	0	0	0.04	0.03	0	0.03	0
BDP1	2.09	1.82	2.45	2.05	1.45	1.17	1.72	1.4	1.48	1.42	0.83	1.77	2.8	2.12	1.22	1.47	1.67	1.26	1.73	1.12	1.22	2.14	1.27	1.38	1.25	1.85	1.22	1.42	0.61	0.73	4.18	3.61	3.96	4.61	4.47	3.34	5.3	4.47	3.53	5.7	4.72	2.86	5.2	4.58	3.9	4.48	4.22	4.79	3.53
RAPH1	12.3	10.14	5.59	17.22	18.34	8.89	17.11	20.49	9.35	17.05	9.62	19.32	20.78	20.7	20.89	15.93	20.91	21.46	9.9	10.32	21.84	17.03	13.55	8.93	11.44	10.97	5.03	18.31	14.75	10	5.06	3.75	16.13	4.1	10.89	6.6	10.05	12.14	6.08	20.17	2.98	10.26	4.69	17.9	9.34	6.64	4.73	11.49	8.93
TRIM6	0.24	0.54	0.48	0.6	0.25	0.53	0.41	0.41	0.13	0.03	0.15	0.28	0.29	0.25	0.23	0.21	0.16	0.23	0.49	0.03	0.06	0.47	0.05	0.27	0.2	0.35	0.38	0.19	0.41	0.3	0.68	2.31	0.58	8.24	2.09	2.01	0.48	1.2	0.28	2.98	0.06	0.38	0.33	0.18	1.47	0.99	2.03	1.84	1.4
EIF3CL	0.67	1.56	1.01	2.04	1.72	2.04	2.38	1.77	1.59	2.05	1.04	2	1.33	1.57	2.16	1.86	2.15	2	1.89	1.08	2.09	1.97	1.67	1.76	2.46	0.99	0.71	0.51	1.5	2.52	0.29	1.68	1.11	2.26	2.55	1.05	2.95	1.99	2.66	3.76	1.05	0.93	0.59	1.61	3.2	0.82	2.1	2.46	2.08
CLN5	9.36	10.41	14.07	12.31	12.05	9.75	9.55	7.8	10.1	7.31	8.96	11.12	4.6	9.76	9.38	8.01	10.6	9.69	9.05	9.52	8.98	10.79	10.67	9.76	10.1	10.83	9.1	9.33	7.53	7.09	12.58	10.39	13.86	11.98	15.56	11.76	9.29	20.64	10.8	9.75	12.15	7.19	7.45	8.9	14	9.41	6.94	15.6	15.28
ZNF845	0.71	1.56	1.58	1.42	1.35	0.66	0.85	0.71	1.29	0.55	0.22	1.12	1.07	1	0.49	0.36	0.61	0.74	1.93	0.57	0.65	1.3	0.59	0.89	0.63	1.28	0.84	0.63	0.17	0.32	1.64	3.51	3.37	4.18	3.28	0.99	2.17	3.8	3.11	0.43	1.13	2.72	3.3	2.8	3.07	5.95	6.3	3.46	3.88
RSPO4	0	0.03	0.03	0.11	0.03	0.11	0.03	0.11	0	0.06	0.09	0.23	0.65	0.51	0.03	0.06	0.17	0.05	0	0.07	0.08	0.03	0.11	0.05	0.19	0.12	0.11	0.03	0.11	0.14	0.25	0.18	0.08	0.03	0.32	0.09	0.17	0	0.03	0.76	0.1	0.15	1.49	0.07	0.11	0.11	0.15	0.08	0
RDH11	37.38	25.73	28.27	27.66	26.2	31.34	32.99	27.64	30.29	22.42	21.5	36.24	31.76	44.76	39.28	29.2	35.57	39.26	17.91	36.21	18.65	31.8	39.55	29.52	29.51	27.11	23.1	46.04	51.24	33.54	25.16	29.22	39.6	21.73	38.59	19.67	30.74	39.73	42.7	25.34	33.03	40.33	22.45	43.85	27.79	36.57	14.69	26.04	31.63
BPY2C	0	0	0	0	0	0	0	0	0	0.07	0.03	0	0	0	0.12	0	0	0	0.1	0	0	0	0	0	0	0	0	0.03	0	0	0	0	0	0	0	0	0	0	0	0.03	0	0	0	0	0	0	0	0	0
TSR1	4.36	4.45	6.18	5.83	3.91	5.03	3.47	4.03	4.92	3.93	3.17	4.11	4.56	3.62	4.11	3.48	3.86	4.27	3.59	3.38	3.87	5.41	4.82	4.19	3.4	3.94	3.91	3.56	3.38	4.11	10.89	22.23	8.53	10.71	13.81	10.47	11.95	6.6	8.53	12.34	5.69	8.47	11.67	3.56	8.98	7.37	21.53	8.88	9.86
EHMT2	4.09	4.47	4.61	4.37	3.92	5	3.57	4.31	3.14	3.88	3.4	5.48	8.57	7.32	4.22	3.85	5.36	3.6	5.53	4.86	4.52	5.87	3.7	3.98	4.44	5.88	2.67	4.92	5.06	4.93	17.3	15.06	11.9	13.24	18.47	16.81	15.82	9.5	17.09	21.94	35.44	23.47	36.99	25.19	17.91	16.65	14.3	13.55	12.88
TRIM64C	0	0	0	0	0.06	0	0	0	0	0	0	0	0	0.08	0	0	0	0	0	0	0	0	0	0	0	0	0	0	0	0	0	0	0	0	0	0	0	0	0	0	0	0	0	0	0	0	0	0	0
VWA3B	0.06	0.09	0.03	0.03	0.03	0.04	0.06	0.07	0.03	0.05	0.07	0.03	0.28	0.04	0.03	0.14	0.06	0.11	0	0.02	0.14	0.05	0.04	0.03	0.03	0.02	0.04	0.06	0.03	0.09	0.03	0	1.52	0	0.19	0	0.18	0.6	0	0.1	0.05	0.02	0.33	1.62	0	0.88	0.05	0.03	0.42
CEPT1	13.24	17.47	21.04	18.01	18.05	17.26	14.76	17.17	11.59	14.01	11.8	21.26	17.12	14.22	17.62	13.99	18.74	15.42	13.82	13.2	18.63	21.09	13.92	14.93	13.26	15.57	10.57	9.69	11.81	15.07	16.49	15.4	15.5	24.33	22.87	23.81	19.29	23.97	12.02	14.55	13.73	16.46	24.15	19.29	15.52	20.43	18.03	16.97	12.5
DGAT2	62.15	59.91	17.7	42.04	76.65	89.43	71.44	113.96	40.79	106.09	85	90.68	31.27	59.22	166.7	131.63	94.44	107.24	38.03	122.82	160.77	98.46	142.52	65.96	76.5	47.89	82.23	87.6	420.22	87.26	4.04	6.74	6.22	2.64	17.08	1.49	19.54	0.84	30.81	1.89	0.21	9.36	8.72	1.63	25.46	10.7	6.23	0.18	5.21
OR10A4	0.08	0	0	0	0	0	0	0	0	0	0	0	0	0	0	0	0	0	0	0	0	0	0	0	0	0	0	0	0	0	0.08	0	0	0	0	0	0	0	0	0	0	0	0	0.19	0	0.08	0	0	0
FPR3	7.53	11.65	25.86	14.36	5.25	11.76	8.24	6.46	9.78	2.62	6.26	13.31	0.84	4.69	3.83	2.27	12.48	5.32	7.98	2.94	4.12	18.86	5.73	6.52	8.54	11.97	7.69	3.93	4.03	5.29	43.3	46.05	11.27	36.89	10.51	21.51	16.54	23.07	16.01	4.95	7.62	9.99	3.04	0.98	5.53	6.49	6.91	32.16	31.13
PRSS56	0	0	0	0	0	0	0	0.03	0	0	0	0	0	0	0.03	0	0	0	0	0	0	0	0	0	0	0	0	0	0	0	0	0	0	0.03	0.14	0.04	0	0	0	0	0	0	0	0	0.88	0	0.03	0	0
IL22RA2	0	0	0	0.03	0.05	0	0	0	0	0	0	0	0	0	0	0	0	0	0.1	0	0	0	0	0	0	0.04	0	0	0	0.03	0.11	0.05	0.05	0.1	0.44	0	0.41	0.13	0.05	0	0	0	0.13	0.07	0.03	0.25	0.03	0	0.02
TFCP2L1	0.06	0.07	0.3	0.19	0.09	0.12	0.93	0.09	0.02	0.06	0.06	0.17	0.04	0.86	0.14	0.02	0.18	0.06	0.08	0.04	0.29	0.22	0.1	0.08	0.06	0.11	0.02	0.06	0.09	0.05	0.32	0.31	9.96	0.98	4.69	2.11	2.47	4.8	0.15	2.24	0.37	1.2	0.55	14.71	3.73	9.82	0.81	0.89	5.55
C17orf99	0	0	0	0	0	0.07	0	0	0	0	0	0.07	0	0	0	0	0	0	0	0.09	0	0	0.07	0	0	0.1	0	0	0	0	0.15	0	0	0	0.07	0	0.31	0.07	0	0.61	0.12	0	0.23	0.17	0	0.07	0.07	0.07	0.14
PASD1	0	0	0	0	0	0	0	0	0	0	0	0	0	0	0	0	0	0	0	0	0	0	0	0	0	0	0	0	0	0	0	0	0	0	0	0	0	0	0	0	0	0	0	0	0	0	0	0	0
N4BP1	3.4	4.13	5.01	5.81	3.47	4.72	3.45	4.66	4.15	3.94	3.45	4.31	4.04	5.54	3.08	2.74	4.22	4	4.28	2.42	3.14	5	3.47	3.6	3.3	5.2	3.69	4.09	3.71	3.4	7.25	8.07	9.87	10.63	10.46	6.08	7.48	13.91	6.12	8.55	8.3	7.54	7.58	15.64	6.32	8.72	2.32	10.46	17.87
ZMAT2	20.48	21.19	23.99	19.11	15.9	23.5	19.25	19.02	21.19	20.09	16.86	17.73	8.9	18.15	16.82	18.95	17.97	17.87	21.55	22.95	16.8	25	19.71	20.28	20.86	22.16	19.86	20.05	12.35	15.12	38.45	35.74	59.64	39.41	43.97	38.33	33.82	41.47	37.44	52.84	45.88	38.04	16.78	17.97	41.6	36.72	42.41	42.49	39.94
SEC14L3	0.57	0.31	0.14	0.17	0.35	0.56	0.6	0.47	0.41	1.79	0.21	0.95	1.14	0.49	0.42	1.1	0.98	1.03	0.17	0.14	0.97	0.45	1.38	0.49	0.21	0.19	0.55	0.63	0.47	0.79	0	0.07	0.03	0	2.62	0	0.11	0	0.21	0	0	0.04	0.17	0	0.11	0	0.03	0.03	0
SNRPC	32.9	28.32	37.46	31.55	23.14	31.23	24.83	23.07	26.61	25.58	24.54	24.62	10.65	26.47	27.37	26.04	29.51	21.63	26.34	35.13	27.12	29.46	24.97	25.37	24.23	26.55	24.34	29.31	22.05	32.53	83.29	68.29	60.43	63.48	49.46	80.51	51.9	53.79	63.29	53.96	79.21	66.05	33.66	44.02	57.92	66.34	49.17	38.72	41.15
PLPP1	35.33	40.05	68.41	35.74	24.45	35.8	27.49	26.49	21.01	24.22	30.8	21.59	30.26	35.57	24.95	35.37	27.92	19.49	43.72	47.77	30.03	46.88	35.06	39.19	21.62	37.84	49.49	23.28	25.67	37.25	29.16	28.92	36.33	37.2	36.56	77.57	108.69	76.97	43.01	97.13	53.06	66.33	19.5	50.32	34.32	54.39	47.17	43.12	15.59
BGI_novel_G002988	0	0	0	0	0	0	0	0	0	0	0	0	0	0	0	0	0	0	0	0	0	0	0	0	0	0	0	0	0	0	0.05	0	0.05	0	0.05	0	0.05	0	0	0	0.16	0	0.16	0.11	0.05	0.1	0	0	0
WAC	9.71	12.74	14.38	12.53	11.94	10.19	10.87	11.21	10.16	10.55	8.21	10.4	6.36	9.66	10.52	9.56	10.3	11.15	12.23	7.68	11.81	14.37	10.43	9.76	8.98	12.42	8.43	9.51	6.83	7.08	18.78	24.79	24.23	21.96	25.55	22.61	20.59	25.67	18.95	28.59	23.15	22.63	11.23	8.14	18.95	22.11	23.53	31.63	23.04
DHRS11	4.89	4.99	6.68	7.07	3.28	6.47	3.99	4.79	3.88	4.26	3.33	5.85	8.43	7.94	4.39	4.74	4.52	4.83	3.93	6.72	5.83	4.87	4.97	3.77	4.38	4.03	3.69	3.61	7.18	4.35	5.22	8.69	10.79	2.83	7.76	8.75	7.62	4.62	3.34	5.87	6.57	11.17	9.04	10.97	7.15	4.45	3.62	2.53	4.58
GPD1L	1.69	2.56	2.18	1.39	1	1.48	1.26	0.98	0.96	0.6	0.83	1.27	0.7	3.26	0.87	0.89	1.37	1.05	1.92	1.38	1.25	2.04	1.1	1.47	1.26	1.33	1.35	1.12	0.95	1.02	5.82	8.18	3.65	4.03	3.4	3.51	6.75	9.09	3.46	3.13	4.06	2.18	2.89	7.04	2.78	6.01	1.76	4.69	5.48
MAF	12.51	14.89	16.3	11.58	15.79	13.17	14.42	16.33	8.09	11.73	12.19	20.49	11.98	13.79	17.2	11.65	17.58	15.55	14.42	11.34	21.2	17.45	15.51	16.29	16.71	17.08	12.02	9.62	21.38	18.84	43.53	13.42	5.47	16.58	8.39	10.57	8.97	7.99	11.26	9.29	14.41	8.7	16.15	2.46	8.39	6.42	15.98	27.04	10.65
RELA	23.05	26.12	31.03	28.84	18.17	33.44	22.46	23.56	26.64	22.88	22.48	21.97	25.54	23.63	24.12	23.02	22.32	19.2	23.71	16.33	20.57	30.6	24.45	22.75	19.81	24.9	24.73	19.97	27.46	36.41	34.38	32.81	44.32	42.87	51.63	29.83	27.38	46.43	33.35	23.87	29.57	29.32	23.21	39.81	32.61	39.03	36.67	43.66	43.5
BGI_novel_G002928	0	0	0	0	0	0	0	0	0	0	0	0	0.03	0	0	0	0	0	0	0.02	0	0	0	0	0	0	0	0	0	0	0	0	0	0	0	0.16	0	0	0	0	0	0	0.96	0	0	0	0	0	0
CNN3	29.29	34.43	54.61	54.86	24.77	43.29	33.96	37.99	43.98	25.64	32.54	37.76	8.37	26.34	35.17	19.09	36.89	32.22	37.99	16.49	29.61	33.55	28.65	29.81	34.67	29.63	26.05	31.23	35.88	31.66	161.72	118.88	85.38	85.94	110.43	54.74	140.61	63.08	71.62	77.98	42.55	72.58	41.52	5.91	33.71	39.91	83.19	167.54	79.16
NDUFA9	16.99	26.94	25.46	23.2	16.48	25.08	18.47	17.19	18.67	22.8	19.2	25.13	17.78	18.61	25.62	20.77	19.27	19.12	18.83	27.46	25.92	25.78	20.94	20.2	22.89	17.41	20.05	18.2	26.24	21.62	35.51	23.36	41.23	32.93	32.46	35.72	36.39	27.9	27.93	38.77	53.41	42	27.08	34.24	50.17	27.95	50.24	24.48	25
BGI_novel_G001620	1.1	1.15	0.99	2.58	1.59	1.13	2.95	2.74	1.22	1.35	0.23	3.06	4.37	4.49	2.02	0.61	3.38	3.02	0.32	1.83	4.11	1.69	0.92	1.2	2.4	1.43	0.16	0.51	1.27	1.23	0	0.2	0	0	0.08	2.69	0.18	0	0.41	0.26	0	0.26	3.26	0	1.4	0.48	0	0	0
C6orf1	11.93	6.61	8.55	8.25	5.95	7.72	6.28	4.84	5.55	3.68	4.12	4.6	8.63	9.49	6.21	4.2	5.2	4.37	6.03	8.7	3.82	6.69	3.17	5.1	6.87	7.28	5.63	8.41	6.94	8.86	41.35	16.73	17.4	25.83	16.82	21.55	21.27	14.45	15.68	20.55	59.92	20.17	16.38	17.75	25.53	23.4	16.23	16.51	15.54
SLCO2A1	0.26	1.88	1.06	1.16	0.71	1.55	1.9	0.9	0.73	0.62	1.3	0.83	1.76	5.49	1.16	0.49	0.75	0.66	3.32	0.51	0.41	2.21	0.29	1.42	0.77	0.46	0.94	1.01	1.17	0.88	18.23	4.39	15.87	15.49	15.97	19.88	10.01	8.96	5.97	6.57	6.45	14.39	6.34	4.32	4.87	4.34	0.54	1.75	4.01
ADM2	1.03	0.8	0.46	0.82	0.07	0.63	0.16	1.39	0.68	0.18	0.09	0.2	1.24	1.29	0.52	0.4	0.6	0.52	0.66	0.53	0.28	1.18	0.63	0.53	0.25	0.66	1.38	1.51	0.57	0.79	0.89	3.21	5.23	1.1	4.1	6.57	2.48	3.71	3	3.05	1.45	0.72	15.45	7.04	1.6	5.79	1.27	0.95	4.87
IDH3A	14	14.92	19.18	13.83	8.19	9.99	11.28	9.54	13.02	7.65	8.04	9.15	12.89	12.69	9.07	12.64	8.66	7.7	11.75	12.25	7.5	13.48	10.68	13.02	9.15	12.14	13.51	10.55	5.81	9.73	19.5	13.07	19.01	15.96	21.35	20.22	25.02	12.16	12.72	20.67	20.66	22.97	14.53	12.05	17.08	9.87	18.04	12.96	18.43
ZNF556	0	0	0	0	0	0	0	0	0	0	0	0	0	0	0	0	0	0	0	0	0	0	0	0	0	0	0	0	0	0	0	0.57	0	0	0	0	0	0	0.59	0	0	0	0	0	0	0	0	0	0
KCNH3	0.04	0.18	0	0.07	0.02	0.2	0.04	0.03	0.03	0.04	0.02	0.05	0.18	1.03	0.14	0.06	0.04	0.01	0.2	0.05	0.05	0.13	0.05	0.13	0.12	0.1	0.12	0.08	0.09	0.18	0.19	0.16	0.33	0.25	9.15	1.05	0.16	0.15	3.29	16.31	0.51	0.61	7.2	0.45	10.03	0.2	1.76	0.36	0.12
TMEM147	27.88	32.8	33.08	23.68	24.2	30.35	25.53	18.94	22.38	19.07	21.77	20.89	12.51	37.63	18.55	25	21.39	22.08	26.99	51.7	26.77	36.7	17.93	20.41	30.06	26.37	24.21	28.23	23.41	36.09	120.95	96.47	70.37	101.76	72.3	161.4	103.81	64.64	93.67	84.55	111.02	104.17	94.94	65.93	69.04	88.6	160.37	46.02	56.44
DNAJB14	2.73	3.23	4.77	4.1	2.62	2.68	2.69	2.93	2.26	2.04	1.2	3.44	2.53	2.68	2.42	2.39	3.15	2.25	3.2	2.42	2.28	3.19	2.29	3.22	2.29	2.56	2.16	1.96	1.01	1.18	5.28	7.66	8.27	6.9	7.55	4.32	5.33	9.14	4.24	4.44	4.17	6.29	3.43	5.13	3.91	5.97	6.17	9.02	8.47
MAGI3	2.79	2.69	2.61	2.43	2.59	2.36	2.97	2.26	2.62	2.8	1.97	2.19	6.72	4.14	2.38	2.22	2.88	2.31	2.47	3.26	3.01	2.91	2.48	2.5	3.22	2.77	1.98	1.89	1.47	2.5	1.49	2.71	2.57	2.66	3.28	3.56	6.55	4.43	2.77	5.92	6.1	5.65	9.33	13.79	5.34	5.38	6.86	3.53	3.32
GJC1	0.12	0.24	0.16	0.12	0.06	0.25	0.19	0.07	0.28	0.07	0.08	0.16	0.19	0.37	0.06	0.07	0.17	0.02	0.33	0.02	0.05	0.29	0.05	0.11	0.15	0.18	0.11	0.25	0.11	0.06	5.21	2.85	1.4	2.32	1.41	2.94	1.36	1.25	1.66	1.17	4.6	1.11	0.98	1.25	1.21	0.74	0.92	9.63	1.89
ACAT2	70.6	31.28	28.41	37.96	45.37	31.17	53.12	31.08	38.86	34.82	29.76	38.94	14.54	28.29	41.54	26.69	32.89	61.41	19.45	34.82	26.09	29.45	58.68	15.44	30.61	29.95	26.36	66.04	63.85	33.24	13.71	10.63	36.92	4.64	13.7	7.08	19.92	20.76	14.17	2.7	5.65	8.66	3.69	15.88	16.71	6.21	8.71	6.24	15.2
XPO1	16.62	17.08	28.87	21.29	12.51	13.53	12.54	14.49	11.68	12.72	8.96	15.38	23.28	18.39	15.22	11.15	15.15	12.4	15.55	12.08	14.64	19.52	13.48	14.49	13.59	16.74	10.8	12.36	7.37	13.96	40.62	46.19	32.03	34.64	37.28	25.04	31.04	36.75	23.72	33.43	22.36	43.74	27.38	39.17	36.42	43.74	39.22	39.09	37.93
HIGD1B	0	0.54	0	0.16	0.27	0.39	0.54	0	0	0.14	0	0	0.9	0.88	0.52	0	0	0	0.8	0	0	0.91	0.15	0	0.28	0.19	0	0.34	0.16	0.17	6.48	1.69	4.68	2.71	3.11	3.52	1.71	0.81	1.21	1.69	9.87	1.58	0.52	0.76	3.45	0.27	0.15	16.22	0.13
KATNB1	2.59	2.27	2.56	3.16	2.93	3.35	2.08	2.34	2.36	2.72	2.33	2.84	2.16	2.42	2.42	2.32	2.77	2.73	2.63	2.06	2.59	2.88	2.47	1.97	2.46	2.36	2.39	2.56	3.33	2.8	7.34	8.04	7.1	6.15	8.02	9.16	8.23	6.81	8.78	9.05	4.56	6.46	13.9	8.04	7.57	4.38	5.79	5.6	6.66
PAM16	15.83	7.81	15.29	9.64	7.4	9.23	10.91	5.75	8.79	8.71	10	6.48	14.32	16.35	8.9	10.4	6.3	5.73	2.9	12.23	8.13	10.26	6.98	5.77	10.42	9.67	9.11	12.96	11.72	16.51	38.76	11.93	16.88	16.89	11.04	13.81	11.88	12.22	19.3	15.41	23.41	19.88	45.41	46.59	15.43	13.76	16.43	7.73	9.53
BGI_novel_G000004	0.07	0.08	0.14	0.28	0.03	0.03	0.07	0.31	0	0.05	0	0.17	0.3	0.33	0.23	0.11	0.37	0.08	0.03	0.07	0.07	0.1	0.02	0.09	0.14	0.12	0.02	0.09	0.15	0.02	0.04	0	0	0.27	0.05	0.06	0.04	0	0.02	0.02	0.41	0.02	0.67	0	0.18	0.03	0.17	0.02	0.03
CAMKMT	1.65	1.83	2.56	1.93	2.19	2.2	1.64	1.63	1.63	1.83	1.88	1.71	3.71	4.27	2.2	1.97	2.51	1.82	2.01	2.28	2.81	2.43	2.28	1.66	1.44	2.23	1.49	2.06	2.26	2.43	5.36	6.19	3.47	3.8	10.47	7.38	5.72	5.27	3.8	7.23	9.4	5.3	12.51	14.33	7.1	6.45	7.64	3.77	3.77
FAM149A	7.29	8.85	11.39	13.72	9.07	12.32	8.93	21.09	8.4	14.13	15.53	15.26	7.25	11.38	16.07	10.72	13.11	14.58	12.44	12.18	13.04	10.43	17.52	12.14	14.45	10.92	9.86	13.04	16.98	11.51	0.59	1.31	5.71	0.36	8.42	5.21	8.36	12.81	5.38	12.91	9.31	18.8	4.84	12.75	19.53	5.43	5.37	2.66	3.42
HCN1	0.01	0.03	0.01	0.01	0.01	0.01	0	0.05	0.02	0.01	0.01	0	0.01	0.07	0.01	0	0.02	0.04	0.01	0.01	0.04	0.02	0.01	0.04	0	0	0	0.01	0.02	0.05	0.08	0	0	0	0.04	0.09	0	0	0.12	0.13	0	0	0	0	0	0	0.01	0	0
BGI_novel_G002967	2.14	0.97	1.33	1.34	1.52	0.12	1.09	0.24	1.22	0.65	0.12	1.03	2.29	1.17	0.12	0.77	0.4	1	1.45	0.75	0.52	1.34	0.7	0.86	0.37	1.01	0.72	0.57	0.7	0	2.08	0.85	2.76	1.36	3.31	1.76	3.93	3.16	1.47	1.74	0.42	1.46	1.94	17.73	1.44	1.08	1.83	1.84	0.81
BGI_novel_G000932	0.05	0.08	0	0.1	0.12	0	0.04	0.35	0.24	0.04	0	0.03	0	0	0.09	0	0	0.04	0.1	0	0	0.23	0.19	0	0.09	0.11	0	0.07	0	0.16	0	0.09	0.05	0.06	0.31	0.14	0.16	0.29	0.06	0.99	0	0.26	0	0	0.91	0.06	0	0.03	0.06
HMGA2	0.09	0.05	0.17	0.14	0.05	0.28	0.21	0.06	0.11	0.12	0.03	0.04	0.48	0.39	0.12	0	0.1	0.09	0	0.05	0.12	0.18	0.08	0	0	0	0	0.22	0	0.06	5.18	0.49	0.29	22.34	0.59	0.31	0.44	3.61	35.31	0.78	0.82	0.52	1.11	3.48	0.22	1.25	1.73	1.37	1.68
TGIF2	4.42	3.44	4.37	4.96	3.64	5.1	3.54	2.52	4.03	3.11	4.2	2.29	3.42	4.77	1.9	3.42	3.33	2.49	4.58	2.75	3.53	5.29	3.44	2.34	3.04	3.12	3.5	2.84	2.96	7.14	6.5	9.47	4.38	7.55	10.61	7.36	8.57	6.94	13.36	6.94	11.77	12.75	13.27	7.39	7.89	8.41	5.54	9.32	5.35
FOLR2	33.61	25.04	73.21	43.28	14.74	35.14	37.16	24.61	25.81	11.75	26.36	57.03	7.21	8.23	23.36	7.66	23.66	21.77	25.28	17.57	14.12	46.06	30.9	30.29	31.93	36.84	34.65	26.53	31.16	30.52	122.58	26.65	13.7	60.02	10.22	13.53	19.82	13.18	23.34	7.27	13.84	29.9	3.64	1.77	7.36	4.41	1.64	67.26	20.87
A1BG	1328.83	736.98	1170.11	1150.7	822.62	959.16	1124.22	862.45	563.4	727.72	979.72	933.76	782.27	1277.59	611.88	869.01	923.49	703.48	632.72	1211.11	696.84	735.11	851.67	966.04	1050.48	1255.34	994.09	791.62	1183.54	1527.77	7.14	2.51	1.66	2.27	110.19	2.66	204.41	1.75	192.99	1.44	3.47	199.73	50.66	1.7	509.95	5.77	3.39	3	1.55
ATP5B	172.64	273.37	342.46	242.94	180.48	222.26	171.36	190.63	185	245.7	211.12	234.19	72.65	123.26	210.37	173.34	180.16	192.2	195.68	190.24	231.47	246.32	213.79	210.47	221.33	189.44	172.55	216.26	234.38	201.26	273.89	242.12	154.82	205.49	249.07	336.93	247.86	186.52	270.18	291.91	440.38	220.93	124.64	126.07	475.73	265.79	427.32	162.02	192.46
ZNF691	4.3	5.12	4.09	4.12	4.35	4.36	5.45	3.9	3.02	3.13	2.18	6.3	17.47	7.93	5.14	4.76	6.74	4.32	4.32	7.84	6.02	4.92	4.02	4.42	4.82	5.03	3.92	4.47	4.03	4.47	7.96	7.21	10.18	6.2	9.06	10.02	8.2	4.86	4.33	10.15	11.28	15.19	33.26	17.23	8.71	6.37	8.44	7.17	5.04
ZCCHC11	6.05	6.25	7.41	6.14	5.58	5.87	5.94	6.02	4.52	5.04	3.72	5.71	10.01	8.15	5.33	6.04	6.48	5.62	7.2	4.7	6.67	6.59	4.47	4.53	4.79	7.2	4.18	5.78	3.46	3.71	9.73	10.7	5.83	11.37	24.74	23.78	15.1	8.8	5.41	29.43	16.53	24.26	29.59	1.79	9.35	11.42	15.41	11.92	6.84
ZNF878	0	0.13	0.21	0.08	0.08	0.24	0.13	0.17	0.46	0.04	0.04	0.08	0	0	0	0.13	0.09	0.08	0.17	0.06	0.04	0.04	0.2	0.04	0	0	0.04	0	0.04	0	0	0.2	0.08	0.08	0.17	0.05	0.72	0.13	0.21	0.18	0.36	0.36	0.21	0.3	0.48	0.17	0.23	0.12	0.04
IFT88	5.42	3.97	5.52	6.6	3.27	2.8	5.84	4.76	5.53	4.74	1.85	4.09	7.6	4.69	3.45	3.28	3.27	3.24	3.85	3.82	3.87	3.5	3.35	3.12	3.59	5.23	4.18	4.22	1.48	1.53	2.9	3.53	3.74	3.09	8.81	5.38	4.28	6.03	4.93	6.6	2.3	5.46	5.55	4.54	7.07	3.78	4.06	5.18	4.25
RMND5B	7.42	6.31	7.91	8.4	5.78	5.88	4.75	6.41	6.46	6.36	5.04	6.9	11.89	7.49	5.85	6.37	6.93	6.12	6.8	9.04	6.41	7.65	6	5.23	4.94	6.38	6.9	9.3	7.84	6.7	12.73	13.43	11.44	11.02	15.14	9.66	10.1	11.1	10.53	12.72	19.03	13.41	19.35	23.66	11.95	10.29	11.99	9.87	10.15
KLC3	1.05	1.28	1.29	1.9	0.87	1.48	0.45	0.88	1.01	1.12	0.51	0.81	3.13	2.9	0.89	0.66	0.89	0.91	1.03	1.88	1.11	1.42	0.92	1.34	1.35	0.73	1.05	1.21	1.5	1.43	3.51	5.22	2.59	5.42	6.69	2.39	6.55	1.71	13.8	9.43	7.32	6.4	14.27	6.13	12.66	16.71	18.56	1.19	3.64
BCAS1	0.06	0.24	0.48	0.02	0.14	0.3	0	0.07	0.22	0	0.11	0	0.35	2.1	0	0.13	0.59	0.02	0.06	0.15	0.02	2.98	0.13	0.31	0.08	0.18	0.11	0.37	0.02	0.09	0.07	0.02	25.39	0.06	0.39	0.03	0.31	19.15	7.16	0.07	0.07	0.17	0.33	79.75	0.36	20.94	0.17	0.1	27.14
ICE1	9.66	4.65	7.69	6.95	3.71	3.86	5.09	4.04	6.59	3.85	2.02	4.8	10.46	9.11	3.79	5.57	4.53	4.31	5.58	6.26	4.93	5.56	4.18	4.27	4.17	5.56	4.64	6.46	2.63	2.51	19.82	17.55	23.53	14.75	16.17	27.73	16.57	11.45	7.71	23.19	15.17	19.63	35.48	10.98	13.16	10.92	15.97	14.65	10.43
CDK5R2	0	0	0	0	0.03	0	0	0	0	0	0	0	0	0	0	0.03	0	0	0	0	0	0.03	0	0	0	0	0	0	0	0	0.77	0.39	0.42	0.28	0	0.17	0.09	0.17	0.03	0.25	0	0.15	0.52	0	0	0.08	0.03	0	0.3
DDX24	18.12	24.76	24.15	21.55	18.33	26.28	24.55	20.73	25.95	17.73	20.87	19.96	19.58	21.12	17.69	23.99	17.61	17.16	23.25	18.87	15.69	28.25	22.18	20.58	16.69	18.69	23.24	18.27	15.78	28.49	26.62	43.85	44.93	28.71	55.25	22.83	31.31	42.55	32.09	24.74	47.51	26.09	23.47	25.88	19.72	46.97	29.18	44.43	50.68
TCTEX1D2	1.54	1.34	2.07	1.42	0.49	1.28	1.11	0.98	0.24	0.62	1.09	0.95	0	0.5	0.71	0.64	1.19	1.07	1.09	0.79	0.52	1.48	0.7	1.23	0.62	1.52	1.08	1.02	0.59	0.26	5.52	4.09	6.05	6.91	8.58	11.81	8.14	5.17	7.07	7.29	7.7	5.09	2.36	1.15	7.82	10.92	6.03	5.79	6.51
HENMT1	1.54	1.59	1.61	1.72	1.15	1.46	0.94	0.92	1.26	0.71	0.61	1.23	1	1.33	0.8	0.64	1.53	1.03	2.47	0.81	0.63	1.45	0.68	1.42	0.53	1.14	1.6	1.55	0.65	0.23	7.13	3.75	5.5	3.45	8.74	3.15	6.17	7.18	3.48	9.23	1.87	4.82	16.6	10.17	1.63	14.24	7.08	4.55	3.99
NUB1	10.56	14.71	18.79	17.83	10.66	14.94	12.94	12.45	12.82	10.96	10.69	12.86	15.31	14.04	11.86	11.07	14.64	12.28	14.17	11.57	11.6	21.83	11.7	12.14	12.28	14.28	10.65	9.43	9.43	14.62	29.61	53.57	26.86	66.04	41.43	28.84	46.33	28.58	19.32	27.25	25.16	21.85	38.14	26.47	23.91	33.97	34.37	26.64	35.59
MRS2	5.05	6.88	7.06	6.57	5.29	4.8	5.18	6.16	5.31	6.07	4.35	6.71	7.75	6.83	7.37	4.8	6.25	4.84	5.63	4.08	6.36	7.08	5.7	7.08	6.02	5.54	4.53	4.66	4.59	3.81	6.79	15.5	17.32	8.73	10.79	25.46	12.83	11.88	12.45	11.37	16.07	13.13	14.22	10.89	39.35	13.41	17.18	46.04	10.67
BGI_novel_G002546	0.3	0	0	0.97	0.14	0.27	0.43	0	0	0	0.14	0.14	0.27	0.39	0	0.45	0	0.28	0.48	0	0.36	0	0.27	0.14	0.44	0	0.14	0.45	0	0.31	0.15	0.13	0	1.51	0.29	0.65	0.6	1.01	1.5	0.3	0.97	0.15	0	0.34	0.72	0	0.53	0	0.68
BGI_novel_G000577	0	0.03	0.03	0	0	0	0.03	0	0.03	0.03	0	0	0.05	0	0.03	0.03	0	0.03	0.05	0.04	0.03	0.03	0	0	0.06	0.08	0	0	0	0.06	0.2	0.03	0	0.08	0.08	0.1	0.06	0.06	0.06	0.06	0	0.03	0.23	0.2	0	0.19	0.13	0.1	0.18
EIF4A1	126.46	121.32	215.33	163.8	84.01	150.44	107.31	88.41	137.67	83.67	94.7	103	47.92	81.53	102.83	99.01	91.99	83.34	121.37	91.01	80.12	147.71	108.87	92.31	89.36	95.83	109.65	122.71	89.55	123.26	415.16	449.55	244.43	347.17	277.8	267.23	316.14	183.97	293.55	263.76	220.66	273.78	200.44	101.05	179.1	232.43	523.41	222.91	240.25
PRAMEF2	0	0	0	0	0	0	0	0	0	0	0.05	0	0.09	0	0	0	0	0	0	0	0	0	0	0	0	0	0	0.05	0	0	0	0	0	0	0	0	0	0	0	0	0	0	0	0	0	0.04	0	0	0
BGI_novel_G000930	0	0	0	0	0	0	0	0	0	0	0	0	0	0	0	0	0	0	0	0	0	0	0	0	0	0	0	0	0	0	0	0.15	0	0.23	0	0	0	0.26	0.61	0	0.18	0	0	0	0	0	0.15	0	0.17
DGCR6	6.88	14.96	9.79	4.13	5.41	10.89	4.55	12.84	8.88	17.33	16.95	15.07	9.79	38.59	16.77	9.71	17.28	5.4	12.07	33.77	23.72	8.88	10.57	12.77	16.91	16.43	7.27	13.69	29.9	50.76	13.3	5.18	5.12	2.97	5.39	14.38	8.01	3.38	6.65	6.67	10.62	8.38	11.79	7.14	12.96	6.9	2.72	4.89	5.7
CCDC150	2.12	1.73	1.8	1.8	3.78	1.06	2.64	2.83	2.7	3.59	2.26	2.9	6.54	4.89	3.31	2.45	3.95	3.6	2.23	2.58	3.99	2.25	1.72	2.16	1.9	2.37	1.26	1.68	1.35	2.43	0.85	1.98	0.28	0.9	0.93	2.88	2.16	0.53	0.91	2.43	0.74	2.8	6.52	1.36	2.25	0.9	0.84	0.43	0.61
ZNF490	0.73	0.6	0.55	0.56	0.9	0.35	0.61	1.07	0.45	0.52	0.46	0.64	1.44	0.84	0.61	0.82	0.91	0.65	0.57	0.83	0.81	0.87	0.67	0.71	0.7	0.71	0.33	0.56	0.42	0.75	0.91	1.15	0.81	1.2	1.3	1.62	1.5	0.98	0.85	1.39	1.52	1.55	1.9	2.13	1.42	0.8	1.05	1.55	1.18
ACSS3	12.62	16.5	28.64	24.47	12.4	14.88	16.63	18.13	12.69	11.18	9.24	19.3	5.53	4.29	15.04	9.49	15.06	17.72	16.49	10.45	12.76	12.08	18.92	13.29	10.62	14.19	7.48	7.21	13.06	9.38	0.02	7.34	1.78	1.01	3.93	0.82	7.36	3.58	7.45	0.48	0.73	5.19	0.58	0	5.37	1.2	0.35	3.77	2.8
BGI_novel_G002008	0	0	0	0	0	0	0	0	0	0	0	0	0	0	0	0.19	0	0	0	0	0	0	0	0	0	0	0	0	0.46	0.85	0	0	0	0	0	0	0	2.82	0	0	0	0	0	0	0	0	0	0	0
IGSF11	0	0	0	0.06	0.02	0	0	0	0.04	0.06	0.02	0	0.08	0.23	0	0.04	0.07	0	0.1	0.11	0	0	0	0.02	0	0.03	0.02	0.07	0	0	0	0.06	0.14	0	0.83	0.12	0.04	0.04	0.02	0.09	0	0	0.03	0	0.86	0.08	0.04	0.04	0.06
SLC5A8	0	0	0	0	0	0	0.02	0	0	0	0	0	0	0	0	0	0	0	0.02	0	0	0.07	0	0	0.02	0	0	0.05	0	0	0	0	0.02	0.02	8.28	0.03	0.05	0	0.09	11.7	0	4.4	0	0	0	0.32	0	0.08	0
PLA2G15	8.38	7.54	15.18	9.57	5.76	9.77	9.38	6.91	8.62	5.58	8.18	16.8	19.33	13.79	6.43	4.57	9.7	5.99	9.37	6.71	6.54	10.23	8.38	6.71	8.48	12.08	8.13	9.17	9.54	6.59	14.46	15.16	7.56	22.82	7.46	14.43	11.88	12.24	13.35	8.3	14.58	10.27	10.53	10.23	8.83	9.09	7.21	13.21	13.52
PLEKHM1	3.04	4.11	3.98	5.31	3.19	5.32	3.82	3.52	4.25	3.35	3.18	3.88	4.9	5.24	3.22	3	4.04	3.76	4.38	2.68	2.72	5.65	3.69	3.67	2.83	4.4	3.62	2.93	4.42	3.41	10.61	6.93	11.1	7.86	14.08	12.06	6.95	18.7	5.77	11.97	7.21	6.59	10.09	12.62	6.71	10.21	8.81	8.3	13.7
AEN	4.11	4.69	6.3	8.9	3.06	6.04	2.76	5.27	4.34	3.12	4.79	3.28	3.71	5.96	3.59	6.61	3.16	1.41	5.04	1.88	2.09	6.35	2.36	4.18	2.68	2.25	2.72	5.08	4.55	4.14	7.96	5.15	8.29	19.13	21.39	12.46	9.74	12.49	10.13	12.21	6.99	10.21	8.33	9.54	7.84	2.99	14.3	9.27	9.16
BLID	0	0	0.09	0	0.09	0	0.09	0.09	0	0	0	0	0	0	0	0	0	0	0.09	0	0	0	0	0	0	0	0	0	0.09	0.1	0.39	0.09	0	0.27	0	0	0	0	0	0	0	0	0	0	0	0	0.09	0.09	0
KRT2	0	0	0	0	0	0	0	0	0	0	0	0	0	0	0	0	0	0	0	0	0	0	0	0	0	0	0	0	0	0	0.12	0	0.03	0.03	0.03	0	0	0.03	0	0	0	0	0	0.14	0	0	0.03	0.03	0.03
MTMR1	3.03	3.92	4.09	3.9	3.79	4.52	3.01	2.96	3.81	3.35	2.59	3.93	2.99	3.35	3.32	2.98	3.71	3.27	3.95	2.91	3.65	6.06	3.5	3.12	3.18	3.34	2.73	3.06	4.28	3.25	4.26	7.98	8.25	6.83	11.38	6.47	6.49	8.97	6.81	9.25	5.07	8.59	14.09	5.66	8.13	13.55	12.62	6.19	7.57
PHACTR3	0.57	0.38	0.74	0.19	0.55	0.57	0.49	0.26	0.33	0.2	0.22	0.43	0.2	1.49	0.15	0.23	0.53	0.53	0.51	0.31	0.21	0.23	0.28	0.28	0.32	0.5	0.52	0.35	0.28	0.35	0.05	0.05	0.36	0.1	0.85	0	0.07	4.74	0.36	1.37	0	0.17	0	1.39	1.23	1.36	0.05	0.3	1.41
BGI_novel_G001120	0.03	0	0	0	0.03	0	0.03	0	0	0	0.03	0	0	0.09	0	0	0	0	0	0	0	0	0	0	0	0.04	0.03	0	0	0	0.03	0	0.03	0	0.03	0.04	0.03	0.03	0	0.07	0.11	0	0	0.07	0.07	0	0.06	0.06	0
TNK1	1.42	1.93	1.43	1.24	1.57	2.31	1.52	1.61	1.32	0.93	1.06	1.62	3.06	2.45	1.83	1.3	2.13	1.49	2.2	2.24	1.9	1.86	1.49	1.2	1.21	1.33	1.21	1.25	1.87	2.27	0.43	2.28	4.16	3.52	5.14	2.24	4.22	2.37	3.16	4.36	3.27	3.04	7.15	8.35	4.29	6.88	6.37	1.4	4.98
TRIM11	3.05	3.59	3.62	4.97	1.84	3.38	2.62	2.43	2.67	1.89	1.85	2.22	4.57	5.16	1.68	2.8	2.45	2.33	3.76	2.4	2.08	3.81	2.09	2.65	1.87	3.29	2.69	2.68	2.8	3.32	9	10.8	12.69	7.09	10.36	9.83	11.5	9.61	16.23	16.59	9.52	14.5	19.48	18.32	16.53	13.65	12.43	7.16	9.57
ENSA	62.58	59.06	63.93	54.81	46.54	66.59	52.85	58.32	61.09	56.08	60.79	50.09	67.78	80.35	52.55	51.6	54.01	47.39	49.42	78.92	55.23	56.03	57.82	48.16	54.45	53.9	57.27	60.47	59.13	53.5	127.05	147.55	283.42	101.23	139.68	185.61	141.36	107.13	179.53	139.51	169.28	98.65	145	214.02	124.54	111.47	147.88	78.07	92.01
NDRG2	130.46	155.65	233.28	293.12	166.4	164.83	202.83	162.87	212.43	276.33	202.31	164.85	85.73	134.55	263.61	190.57	236.38	252.88	195.21	148.85	200.31	152.14	238.43	170.46	269.38	303.89	134.3	139.24	231.28	251.05	93.64	9.63	32.94	4.76	76.46	49.07	51.76	36.6	65.58	122.12	60.02	72.13	25.87	47.06	132.05	29.9	26.46	38.29	56.55
PSG3	0	0	0	0	0	0	0	0	0	0	0	0	0	0	0	0	0	0	0	0	0	0	0	0	0	0	0	0	0	0	0	0	0	0	0	0	0	0	0.04	0.2	0.13	0.33	0	0	0	0	0.07	0	0
VSIG2	0.43	3.1	10.45	13.31	0.68	5.85	1.83	0.07	2.1	0.29	0.49	0.2	1.29	17.5	0.66	0.42	0.68	0.39	5.46	0.82	0.66	5.98	0.27	2.47	0.61	0.47	9.42	1.67	1.53	0.89	0.91	0.8	21.7	0.26	19.27	1.01	0.8	42.92	2.43	0.66	0.35	1.34	1.44	6.72	9.43	18.15	0.08	1.16	24.63
TRIM65	1.93	3.18	2.72	2.44	2.19	2.83	2.19	2.66	1.57	1.99	1.56	3	2.77	4.28	3.63	2.82	2.55	2.51	3.49	1.99	2.5	3.79	2.31	2.59	2.42	3.32	1.89	1.99	3.41	2.6	10.59	10.17	7.03	14.33	8.16	19.67	11.77	10.51	5.91	10.73	10.77	7.16	20.14	14.33	6.08	12.87	11.87	10.04	11.76
SF3B5	53.67	54.12	56.39	46.72	38.92	51.94	41.18	35.48	41.35	34.36	42.08	41.13	20.79	49.43	35.17	37.4	38.41	36.32	46.24	60.57	41.36	44.22	36.26	41.25	52.42	45.24	44.3	53.58	51.21	55.21	115.83	98.38	104.06	63.01	59.94	70.7	55.32	74.56	64.15	54.29	66.94	73.39	42.33	68.93	55.51	54.36	57.03	57.12	61.09
BGI_novel_G000856	0.07	0.09	0.08	0.06	0.06	0.05	0.09	0.09	0.14	0.07	0.13	0.06	0.84	0.46	0.11	0.13	0.13	0.06	0.15	0.1	0.12	0.06	0.07	0.09	0.1	0.23	0.1	0.1	0.08	0.04	0.27	0.06	0.24	0.17	0.22	0.23	0.18	0.19	0.14	0.44	0.82	0.14	1.55	0.75	0.25	0.25	0.18	0.2	0.22
RAB8A	26.44	31.5	44.95	39.78	22.6	38.64	29.12	28.18	23.2	27.98	26.1	30.38	23.1	26.3	31.53	28.48	36.46	26.45	23.04	25.74	29.43	48.02	29.04	28.35	29.8	27.26	23.47	27.12	39.4	44.81	36.71	34.07	53.67	41.95	36.21	29.78	37.26	33.33	31.81	34.91	35.17	36.05	27.94	39.6	53.04	22.06	32.52	30.54	39.38
NUP210	9.35	9.07	5.72	8.33	6.91	7.21	7.6	6.6	7.93	7.35	5.49	8.82	26.06	19.23	8.63	8.49	9.13	7.9	8.65	8.12	9.61	10.47	6.44	7.64	8.08	9.39	6.65	9.03	8.2	9.01	7.81	33.16	27.25	8.6	17.33	9.11	25.69	11.79	11.14	15.42	7.99	9.91	15	8.29	12.56	9.68	3.27	4.88	6.59
COPS4	7.22	9.95	11.07	8.11	7.45	9.17	7.1	8.96	9.53	8.27	5.83	10.31	2.5	5	8.93	8.28	7.11	7.78	10.11	8.22	7.23	12.74	7.77	7.71	8.43	6.7	6.71	9.14	6.45	7.01	18.37	16.1	22.04	18.92	19.12	12.4	11.35	19.73	14.7	13.06	14.76	16.21	5.44	4.86	9.88	14.05	18.75	17	15.91
BGI_novel_G000588	0	0	0	0	0	0	0	0	0	0	0	0	0	0	0	0	0	0	0	0	0	0	0	0	0	0	0	0	0	0	0	0.02	0	0	0	0.01	0	0	0	0	0.02	0	0	0	0	0	0	0	0
NT5DC1	9.55	11.34	15.7	12.25	11.49	10.48	11.43	11.94	10.45	13.27	9.98	13.91	10.73	10.82	15.42	9.73	11.93	12.92	10.47	8.57	13.13	11.24	9.78	10.68	10.85	10.69	8.51	7.07	8.51	7.18	5.99	9.3	8.77	6.26	7.64	3.91	7.53	10.45	5.92	6.18	5.57	6.8	5.17	5.76	7.26	6.83	5.54	9.46	11.59
RNF208	5.7	4.68	4.71	4.58	3.68	4.67	2.8	5.38	2.9	6.76	3.91	6.98	12.85	12.59	4.74	7.62	7.39	5.02	5.31	9.14	5.86	3.94	4.42	3.59	4.26	4.64	3.6	6.13	9.57	8.84	6.68	3.29	2.75	3.37	4.37	1.23	3.2	4.4	9.22	7.56	7.95	9.56	20.99	10.65	8.93	5.9	1.52	2.29	4.06
ABCA2	3.83	8.04	4.94	6.84	4.69	6.48	4.82	8.51	5.22	5.54	3.88	6.94	14.06	8.05	5.75	4.96	7.32	6.25	6.07	4.1	5.54	8.19	5.11	6.07	3.86	5.72	4.56	5.28	11.24	5.01	4.36	7.56	5.08	7.7	19.74	10.31	10.4	11.29	13.61	20.73	16.45	6.61	23.21	11.39	18.7	11.12	12.17	11.07	9.59
ITIH5	0.1	0.81	0.81	0.43	0.3	1.31	0.27	0.32	0.5	0.25	0.6	0.2	0.24	3.94	0.77	0.61	0.27	0.3	2.14	0.17	0.36	1.86	0.63	0.67	1.56	0.64	0.51	0.31	0.57	0.95	0.31	28.12	6.45	4.85	33.73	57.13	29.95	2.83	11	125.57	25.59	37.1	7.54	2.37	27.83	11.83	56.21	87.57	0.61
MGRN1	12.43	14.34	11.49	15.65	10.58	22.32	9.47	15.02	12.05	12.25	12.17	11.32	19.49	20.47	21.51	20.44	14.99	12.82	10.62	12.96	13.07	21.61	14.76	12.1	11.52	17.2	11.44	11.77	22.06	33.08	16.57	18.39	22.68	18.05	16.75	16.1	19.33	22.58	28.24	19.45	25.21	21.09	23.85	32.6	19.12	20.06	11.9	18.18	19.87
MYO1H	0	0.03	0	0.03	0	0	0	0	0	0	0	0.02	0	0	0	0	0	0.02	0	0	0.02	0	0.02	0	0	0	0.02	0	0	0.04	0.05	0.05	0.02	0.16	0.03	0.04	0.05	0	0.03	0.02	0.03	0.07	0	0.04	0.02	0.02	0.03	0.11	0.06
ZNF713	0.32	0.45	0.43	0.55	0.32	0.33	0.27	0.35	0.26	0.34	0.24	0.39	0.79	0.81	0.44	0.39	0.38	0.46	0.56	0.35	0.36	0.34	0.29	0.37	0.27	0.52	0.4	0.46	0.29	0.33	0.63	0.65	1.79	0.93	3.26	1.14	1.29	1.28	1.53	2.07	2.14	3.11	2.58	3.05	2	1.16	1.55	1.09	1.72
TMEM211	0	0	0	0	0	0	0	0	0	0	0	0	0	0	0	0	0	0	0	0	0	0	0	0	0	0	0	0	0	0	0	0	1.32	0	0.19	0	0	0	0	0	0	0	0	0	0	0	0	0	0
TMEM132E	0.54	0.91	0.42	0.49	0.36	0.71	0.68	0.68	0.57	0.14	0.45	0.79	0.67	0.15	0.88	0.2	0.61	0.63	1.44	0.28	0.48	0.63	0.56	0.56	0.76	0.48	0.56	0.36	1.24	0.6	0.08	0.12	0.27	0.31	0.5	0.98	0.88	0.97	0.76	0.52	0.55	1.25	0.45	0.5	0.63	0.52	0.18	2.9	1.11
EIF5	41.91	40.77	43.35	34.31	42.83	26	48.84	42.7	54.73	52.96	26.13	32.49	53.52	45.66	32.97	58.56	37.94	27.71	29.5	42.43	41.88	33.53	42.66	36.27	38.71	27.25	40.47	28.01	19.14	33.11	24.95	50.08	30.96	19.92	44.35	28.94	35.46	42.39	28.95	30.76	26.07	41.05	30.01	64.48	41.88	34.78	29.97	24.8	45.54
SLC25A23	10.69	12.34	12.44	16.38	9.82	14.75	9.55	16.08	8.34	15.88	12.48	18.35	26.1	23.39	16.82	12.48	19.48	17.21	16.84	12.93	12.93	13.6	14.13	15.97	13.2	12.77	10.31	12.64	24.21	12.54	6.15	16.4	14.96	10.45	28.27	36.8	18.91	15.7	21.78	30.93	64.76	30.34	28.94	58.82	58.18	11.78	21.35	10.38	18.35
TBC1D15	5.62	5.81	8.07	6.88	5.27	4.09	6.28	5.56	6.75	5.29	3.15	5.41	7.85	5.57	5.05	4.73	4.83	4.5	6.05	4.48	5.12	6.5	4.92	5.35	4.52	6.9	5.67	4.24	2.11	2.91	9.38	7.4	8.18	7.67	10.53	9.1	9.97	9.26	5.89	10.63	9.35	6.41	9.33	14.6	10.11	13.82	11.16	9.09	8.1
WDR45	19.83	21.6	25.75	21.93	14.29	21.79	15.03	17.63	22.88	17.17	19.42	18.79	24.49	27.42	15.84	20	18.68	13.73	22.13	29.15	14.8	19.32	17.57	18.94	20.71	23.36	18.73	16.02	17.52	23.74	36.16	37.47	30.25	28.31	24.44	52.4	29.81	34.15	24.84	26.56	32.75	37.7	53.04	36.14	32.5	39.37	36.06	27.38	20.14
ATF4	140.27	107.91	122.69	112.01	66.24	119.19	76.59	84.47	123.36	95.8	73.3	84.27	158.52	188.3	87.69	116.86	75.52	71.38	83.6	104.22	85.86	98.92	83.32	78.2	74.97	101.4	133.35	168.52	98	119.74	168.89	153.55	277.28	130.23	279.98	266.11	207.34	210.9	160.18	224.25	172.69	256.94	468.61	322.93	182.69	149.35	166.92	181.28	185
BGI_novel_G001059	0	0	0	0	0	0.52	0	0	0	0	0	0	0	0	0	0	0	0	0	0	0	0	0	0	0	0	0.55	0	0	0	0	0	0	0	0	0	0	0	0	0.8	0	0	0	0	2.1	0	0	0.56	0
NT5C1A	0	0.07	0	0	0	0	0	0	0	0	0	0	0	0	0	0	0	0	0	0	0	0	0	0	0	0	0	0	0	0	0.07	0	0.28	0	0	0.08	0	0	0	0	0	0	0	0	0	0	0	0	0.07
TSN	10.33	11.4	13.62	11.68	8.95	13.33	9.62	10.74	12.25	9.76	7.66	9.84	4.69	9.46	10.18	9.63	10.62	10.02	10.34	10.48	8.48	12.64	9.97	10.13	10.02	10.51	9.68	8.55	7.67	9.6	18.13	19.48	38.58	17.22	28.74	43.06	35.19	26.45	24.51	26.34	23.64	36.46	13.26	19.46	22.87	33.33	40.04	24.56	21.8
BGI_novel_G002328	9.23	4.75	13.59	10.28	3.05	6.19	5.14	2.51	4.88	0.93	4.09	2.71	10.98	4.63	1.08	1.96	6.97	2.58	1.93	4.19	1.78	9	3.08	5.57	2.36	3.13	4.37	0.91	6.12	1.59	34.53	10.68	7.18	41.47	4.35	9.71	7.96	5.44	6.45	3.39	8	4.55	6.68	8.08	6.6	7.46	3.72	7.39	14.16
AKR1A1	114.43	94.32	108.59	105.73	83.07	121.46	88.82	125.31	93.12	97.42	85.35	110.35	121.76	94.57	102.71	96.58	132.24	86.93	96.23	128.12	109.82	108.57	104.92	92.69	112.55	86.44	80.8	98.37	145.59	125.22	77.65	77.23	112.58	72.23	90.63	148.29	101.88	62.5	61.1	58.42	75.53	87.48	122.24	108.67	82.73	64.49	48.18	58.16	59.97
TRAM2	7.08	5.08	4.91	5.93	3.8	5.66	4.08	5.02	9.6	7.2	4.67	4.03	3.23	4.14	4.24	4.13	3.3	3.06	7.84	3.84	3.52	7.72	7.71	7.85	5.66	6.64	9.23	5.12	3.74	3.37	12.41	10.89	8.44	10.15	5.56	5.07	6.54	8.06	11.99	5.38	4.71	6.55	2.81	2.27	5.16	7.85	11.42	22.55	12.16
ZNF80	0.45	0.69	0.4	0.62	0.63	0.54	0.7	0.8	0.95	0.84	0.43	0.61	1.46	1.45	0.77	0.77	1	0.69	1.07	0.77	0.86	0.62	0.58	0.53	0.74	0.73	0.57	0.35	0.78	0.71	0.65	1.23	0.7	1.21	1.79	1.22	1.27	1.03	0.96	1.55	0.34	0.83	1.74	0.86	1.1	0.65	0.72	0.92	1.99
TP53I13	19.66	14.86	13.26	9.11	13.04	14.77	12	16.48	16.91	16.27	10.47	12.84	42.59	39.9	15.52	15.55	15.65	13.79	14.29	21.21	20.18	18.64	19.05	13.65	10.93	22.6	16.28	16.58	20.52	17.89	29.09	21.55	25.51	22.66	27.3	22.7	24.91	22.28	12.45	31.36	14.54	21.98	62.17	59.82	31.06	25.16	24.42	16.84	26.25
GAGE12B	0	0	0	0	0	0	0	0	0	0	0	0	0	0	0	0	0	0	0	0	0	0	0	0	0	0	0	0	0	0	0	0	0	0	0	0	0	0	0	0	0	0	0	0	0	0	3.91	0	0
ASPDH	69.15	66.96	57.03	43.89	65.34	54.01	73.27	52.45	63.79	81.78	99.43	56.41	225.86	223.73	75.81	89.28	82.25	64.9	47.37	54.77	105.08	44.74	52.23	50.77	89.86	71.01	66.46	81.88	115.18	124.43	0.19	0.04	0	0.47	6.88	0.1	11.72	0.28	12.74	0.14	0.31	11.29	13.51	0.21	45.55	0.64	0.16	0.08	0.58
LGI4	1.09	1.26	3.7	3.75	1.88	0.69	1.58	1.7	2.1	2.06	1.9	2.05	7.89	8.24	1.55	1.87	1.53	1.91	2.37	0.81	2	0.7	1.34	1.1	2.25	1.87	1.45	1.21	1.32	1.34	0.91	0.46	1.49	1.96	1.33	1.46	0.8	0.37	0.66	1.5	1.15	0.59	1.18	1.75	1.31	1.04	0.6	1.83	0.83
ADAM9	4.15	5.34	12.47	6.89	3.63	6.77	4.5	3.84	5.83	3.61	2.5	5.02	0.5	3.68	4.01	2.15	3.68	3.46	6.06	1.66	3.11	10.04	4	4.11	4.43	6.07	3.24	2.79	1.5	1.75	63.7	30.08	76	58.8	17.97	23.44	22.05	110.84	20.84	28.91	26.81	32.16	9.9	10.51	20.28	61.13	103.58	46.41	75.44
TRAPPC5	59.63	45.02	51.87	42.87	33.87	35.97	37.86	38.63	34.3	36.06	39.48	35.26	118.83	74.27	34.93	44.74	35.64	29.02	34.64	54.79	45.37	36.99	33.67	31.72	41.67	46.15	47.32	45.03	59.12	61.99	85.5	50.82	49.48	74.83	47.93	100.52	64.98	52.29	80.51	55.01	95.65	76.5	141.48	193.96	64.92	32.39	62.53	32.64	36.21
BGI_novel_G002925	0	0.16	0.05	0.05	0.16	0	0.11	0.11	0.11	0	0	0.05	0.21	0.6	0	0	0.06	0	0.05	0.07	0	0	0	0.12	0.11	0.08	0.32	0	0	0.06	0.73	0	0	0.05	0.16	0.49	0	0.11	0.05	0	0.28	0.35	2.75	0.64	0.23	0.11	0.05	0	0
RTN4IP1	2.04	1.42	1.53	1.52	0.85	1	1.45	1.38	1.14	1.27	1	1.69	2.05	2.06	1.88	1.56	1.22	1.31	0.88	2.4	1.24	1.7	1.77	1.83	0.99	1.6	1.27	1.26	1.24	2.32	2.6	2.43	2.3	1.05	1.73	2.14	2.36	2.49	1.56	2.14	2.15	1.84	2.6	4.87	1.58	1.05	0.85	1.11	1.3
CACUL1	4.25	4.63	9.23	7.51	3.07	4.67	4.21	4.09	3.27	3.42	2.62	3.8	3.06	4.32	3.43	4.19	4.41	3.2	4.06	3.94	3.33	5.33	3.35	4.4	3.41	4.51	3.66	4.35	2.46	3.5	8.67	11.08	7.47	11.37	6.45	12.35	11.95	10.84	6.5	7.32	9.42	8.01	5.72	4.68	7.61	6.63	6.74	8.94	9.15
ZDHHC16	11.36	11.33	10.75	10.41	11.18	10.06	9.59	10.53	8.68	14.68	8.52	11.79	15.71	15.38	10.6	15.02	11.22	12.37	11.63	18.55	11.13	14.29	11.98	11.16	11.91	12.15	11.87	11.43	13.02	14.67	18.76	22.58	20.88	24.08	13.7	21.87	22.18	22.13	17.33	15.81	14.17	22.44	18.15	19.71	17.45	13.38	15.7	15.81	16.72
ZCCHC9	15.36	10.75	11.02	11.4	12.44	9.22	12.94	11.33	12.47	15.5	8.54	12.83	24.38	15.04	12.57	11.67	11.09	14.46	10.46	13.32	11.53	12.88	12.46	9.63	11.01	13.03	13.01	12.96	7.29	10.3	20.35	17.37	20.45	17.49	16.49	14.85	18.82	16.22	16	16.13	11.79	10.47	26.11	28.16	14.45	20.41	17.05	14.78	15.96
USH1C	0.07	1	0.82	0.26	0.63	1.34	0.03	0.17	0.57	0.12	0.4	0.13	1.52	7.78	0.59	0.19	0.62	0.16	0.62	0.18	0.22	5.04	0.1	0.57	0.91	0.75	0.44	0.45	0.83	0.21	0.07	1.25	17.57	7.79	54.95	34.94	22.13	51.93	15.11	59.75	41.42	75.08	46.9	112.81	39.06	18.93	39.2	14.35	29.47
RASA2	2.6	3.25	4.24	3.41	2.59	2.49	3.7	2.34	3.34	2.01	1.49	2.56	4	3.01	2.06	2.64	2.63	2.06	3.6	2.08	2.94	3.73	2.18	2.7	1.86	3.16	1.85	2	0.9	1.16	7.86	6.87	9.4	11.4	9.26	5.4	7.14	19.02	4.77	6.5	3.63	4.35	7.98	11.4	6.95	11.04	6.48	10.13	11.32
LIPH	0.04	0.23	0.57	0.11	0.5	0.56	0	0.12	0.04	0.02	0.06	0.02	0.46	10.16	0.16	0.03	1.97	0.05	0.1	0.07	0	4.21	0.06	0.33	0.13	0.13	0.03	0.26	0.13	0.16	0.7	7.87	30.51	17.2	1.2	0.28	3.85	71.3	1.71	9.4	0.39	1.12	4.46	38.34	4.01	41.69	12.63	2.33	90.66
NCKAP1	10.76	13.47	15.44	15.02	10.59	11.08	10.32	13.86	11.57	11.24	7.25	10.4	6.06	9.95	11.09	9.44	9.36	11.54	11.43	10.28	10.26	15.42	10.84	10.91	10.11	10.14	8.95	10.27	5.7	5.53	27.71	44.83	50.89	28.38	28.93	37.91	32.44	54.75	23.33	68.08	43.58	43.82	18.56	26.9	29.41	54.58	54.2	46.41	45.72
YIPF7	0	0	0	0	0	0	0	0	0	0.09	0	0	0	0	0	0	0	0	0.08	0	0	0	0	0	0	0	0	0	0	0	0.09	0	0	0.08	0	0	0	0	0	0	0	0.09	0.14	0	0	0	0	0	0
B4GALNT1	0	0.12	0.04	0.06	0	0.09	0.08	0.12	0	0.16	0.05	0.05	0.62	0.46	0.04	0.1	0.08	0	0.26	0.04	0.13	0.28	0.05	0.09	0.07	0.08	0.17	0.15	0.03	0.04	12.5	1.06	2.57	5.69	0.99	5.04	2.36	2.24	1.83	0.28	3.04	0.38	5.26	0.45	0.38	0.83	0.54	3.74	2.61
RECQL4	1.62	0.22	0.69	0.91	0.4	0.47	0.52	0.26	0.98	0.34	0.28	0.41	1.07	0.67	0.25	0.17	0.62	0.35	0.91	0.22	0.28	0.65	0.35	0.34	0.59	0.41	0.5	1.05	0.43	0.52	7.19	6.15	2.82	2.6	4.7	8.13	4.8	2.04	7.87	3.17	2.05	4.79	12.76	22.11	2.93	6.95	2.23	1.29	4.7
CBX8	2.21	2.18	2.97	2.44	2.06	1.56	2.25	1.72	1.08	1.92	2.29	1.51	2.58	2.88	1.45	2.84	2.03	2.35	1.51	1.14	1.82	2.14	0.84	1.06	1.77	2.39	1.56	2.34	1.43	3.12	2.98	7.15	7.35	4.83	4.51	4.99	6.07	4.96	7.15	5.04	5.06	6.09	8.25	3.29	4.77	5.43	8.08	5.51	3.72
SERPING1	2506.37	2163.09	2873.02	3298.87	1927.2	2395.12	2921.91	2097.7	1712.18	1814.96	2623	2502.88	1572.78	1954.29	1839.1	1982.38	2382.21	2040.35	1972.4	2917.89	1659.8	2241.72	2636.79	2876.4	2548.9	2587.11	2634.71	2141.19	2241.46	2447.18	134.3	658.57	275.84	441.76	889.45	436.16	884.31	389.71	836.37	729.17	409.07	979.58	285.17	135.15	1957.69	364.58	1423.39	592.39	265.8
CLUH	29.05	43.74	30.3	29.65	35.92	37.52	33.52	37.54	32.88	54.31	35.91	36.69	51.65	46.13	29.58	46.85	38.85	42.45	37.95	56.15	46.84	42.9	44.59	40.54	29.47	45.49	40.21	35.79	56.12	40.48	13.73	17.73	11.66	10.03	20.07	30.8	25.83	8.21	25.3	30.98	36.9	23.52	50.63	23.16	37.92	15.81	21.58	7.1	11.28
ICAM5	0.13	0.19	0.05	0.09	0.07	0.14	0.05	0	0.07	0	0.02	0.05	0.09	0.13	0	0.02	0.05	0	0.05	0.06	0	0.1	0.05	0.02	0	0.17	0.05	0.03	0.02	0.03	0.99	0.51	0.21	1.29	0.53	0.17	0.31	0.24	0.07	0.08	0	0	0.2	0.4	0.05	1.61	0.42	0.38	0.54
PCK1	302.91	668.85	560.05	108.28	1195.28	335.85	627.5	419.8	388.72	1573.06	1756.48	296.69	357.88	497.39	86.78	1120.33	460.94	1075.79	784.97	355.87	1180.78	469.59	651.26	859.06	638.92	1195.21	753.13	78.31	512.63	506.59	0.06	0.03	0.98	0.05	75.79	0.41	49.2	1	171.48	0.38	0.51	21.08	12.35	21.42	150.31	3.01	0.36	0.05	0.36
CCDC167	18.16	14.39	15.09	10.99	6.09	12.06	7.55	16.28	9.49	14.42	11.53	9.62	12.49	10.83	10.66	15.56	10.53	8.12	14.47	20	12.63	13.74	18.95	14.03	13.38	8.48	11.23	18.94	12.55	13.81	36.36	20.83	27.93	18.93	18.85	52.55	43.22	19.47	46.12	23.47	36.62	38.81	19.95	18.87	23.35	21.57	29.34	17.34	15.05
ADCY6	3.44	3.95	2.9	4.33	2.52	2.79	2.45	4.8	2.73	3.68	2.21	3.22	6.48	7.09	3.12	3.54	4.32	3.92	4.92	2.39	2.97	4.13	3.1	3.82	2.68	4.08	3.28	4.38	4.25	1.9	4.81	9.3	6.78	5.64	12.54	10.18	9.58	14.79	9.36	15.24	11.22	18.42	11.5	15.33	17.57	11.71	15.83	14.95	20.45
FAM47C	0	0	0	0	0	0	0	0	0	0	0	0.02	0.08	0	0	0.02	0.05	0	0	0.06	0	0	0.02	0.02	0.02	0.06	0	0	0	0.07	0.04	0	0	0.02	0	0	0	0	0	0	0	0	0	0	0	0	0	0	0
NTN1	1.34	1.48	1.48	2.61	1.43	0.99	1.13	2.49	2.59	2.65	2.35	1.66	2.81	2.92	2.38	1.81	1.47	2.1	1.76	1.69	1.66	1.8	1.93	1.33	1.7	2.4	1.67	3.1	3.3	1.53	1.86	0.47	1	0.24	0.29	0.76	0.65	0.49	0.46	0.43	2.62	0.52	0.5	0	1.14	0.29	0.66	0.21	0.43
TAS2R60	0	0.08	0	0	0	0	0	0.17	0	0.08	0	0.16	0	0	0	0	0	0.16	0	0	0	0	0	0	0	0	0	0.09	0	0	0	0	0	0	0	0	0	0	0	0	0	0	0	0	0.09	0	0	0	0
SNX29	1.45	1.42	1.73	1.72	1.04	1.87	1.29	1.63	1.57	1.38	1.16	1.67	0.88	1.11	1.13	0.57	1.44	1.3	2.14	0.66	1.1	2.19	1.48	1.53	1.09	1.58	1.3	0.78	1.61	1.22	7.41	3.84	5.43	3.13	4.1	4.69	4.43	3.71	3.8	3.67	3.37	2.2	11.11	1.39	2.74	2.42	3.62	6.24	5.57
NSDHL	21.82	8.74	12.04	18.36	10.32	12.41	17.37	11.2	13.03	13.42	9.84	13.09	7.14	13.95	10.9	8.63	11.84	13.66	9.04	9.67	8.65	11.62	20.03	7.6	9.21	8.27	8.36	35.67	28.72	9.41	11.81	10.32	20.6	10.59	14.38	15.05	18.05	16.49	18.48	13.55	9.13	14.19	17.79	19.53	15.76	23.32	16.87	7.8	14.02
MAFB	11.64	11.14	23.82	14.23	14.08	16.57	11.16	12.27	12.29	8.46	8.65	18.79	9.39	12.09	30.37	15.27	17.76	14.94	12.39	11.47	23.29	21.6	17.16	12.91	11.88	17.05	8.91	18.85	19.79	18.61	37.23	24.87	11.85	21.5	8.34	24.65	9.13	8.94	13.47	4.81	11.81	8.89	3.45	2.81	7.33	7.95	4.11	24.08	14.58
C8orf22	0	0.06	0.06	0	0	0	0	0	0	0	0	0	0	0	0	0	0	0	0	0	0	0	0	0	0	0	0	0	0	0	0	0	0	0	0	0.07	0	0	0	0	0	0	0	0	0	0	0	0	0
EML2	4.58	5.07	5.71	5.74	2.76	5.23	2.61	4.17	3.51	2.03	2.12	3.89	5.51	4.52	2.98	2.57	3.41	2.24	4.05	4.92	2.64	6.62	2.96	4.85	2.16	3.9	4.72	3.43	3.84	4.77	14.24	11.39	22.96	20.2	20.31	10.76	15.87	18.03	13.34	24.27	7.61	15.04	19.92	19.02	8.46	26.56	25.62	7.52	17.35
ANKRD46	6.5	8.82	8.2	8.26	11.26	8.31	7.52	9.32	5.8	10.52	8.89	9.4	5.2	9.11	12.16	11.11	10.86	10.53	7.42	7.44	11.15	9.65	9.51	10.23	10.76	8.9	6.58	6.62	9.2	10.4	4.91	6.31	5.2	4.56	9.14	9.07	8.47	4.44	15.88	5.92	5.24	6.7	9.91	5.13	6.69	8.67	13.74	6.3	8.29
RXRB	1.72	3.42	2.51	3.06	2.73	2.89	2.85	3.01	2.22	3.3	2.58	2.28	1.87	9.29	2.98	3.25	3.27	3.06	7.39	1.99	3.58	4.65	3.48	3.81	3.18	2.46	2.44	1.4	3.43	2.55	2.25	4.77	3.48	3.08	5.36	4.13	3.52	5.07	6.56	4.94	4.24	3.45	3.11	3.02	9.43	5.05	5.46	5.1	5.4
GALNT2	24.86	28.16	21.56	28.85	11.3	22.22	12.01	25.03	17.94	46.83	15.03	19.82	19.44	15.46	16.29	29.43	18.33	21.99	22.34	37.82	16.51	31.73	27.35	35.14	14.87	18.79	41.73	31.42	21.01	12.96	22.91	45.99	34.79	70.24	12.75	15.75	17.78	26.61	42.78	27.44	14.22	19.2	10.71	5.95	20.9	24.87	24.81	24.91	27.19
KCND1	0.2	0.58	0.36	0.29	0.25	0.54	0.44	0.36	0.28	0.23	0.22	0.36	1.09	1.1	0.22	0.34	0.19	0.2	0.8	0.28	0.3	0.64	0.23	0.32	0.3	0.44	0.31	0.27	0.23	0.26	3.05	2.25	2.04	1	2.33	1.26	1.28	1.72	0.65	3.92	1.5	2.06	6.38	2.47	1.86	2.31	3.56	2.19	1.3
C2orf15	0.36	0.57	0.2	0.29	0.48	0.14	0.15	0.1	0.19	0.15	0.15	0.14	0.19	0.61	0.28	0.31	0.62	0.09	0.39	0.06	0.16	0.59	0.28	0.15	0.3	0.34	0.15	0.15	0.28	0.16	0.14	2.28	2.77	0.47	3.38	0.95	2.44	2.01	1.57	6.47	4.78	2.1	1.19	2.9	4.66	3.96	0.77	3.19	1.93
TTC26	0.32	0.44	0.31	0.44	0.38	0.31	0.33	0.33	0.3	0.27	0.3	0.25	0.1	0.57	0.33	0.17	0.26	0.4	0.48	0.18	0.2	0.41	0.22	0.37	0.36	0.47	0.35	0.17	0.26	0.1	1.76	3.16	3.26	2.23	4.67	1.17	1.48	2.1	1.17	3.5	0.49	2.08	1.33	0.3	1.51	4.36	4.85	1.88	2.06
BGI_novel_G002312	0	0	0	0.39	0	0	6.74	0	0	0	118.13	233.84	1.1	0	112.49	0	0	0	145.4	0	0	352.72	0	4.15	158.31	0	89.27	0.14	0	0	0	0.28	0	0.52	0	0	11.95	0	0.24	0	421.35	233.14	4.44	1.58	0	285.91	0	0	0
LPAR6	9.42	12.59	16.52	9.09	10.09	7.88	13.23	6.74	12.05	8.3	3.26	9.9	21.21	12.87	7.87	3.6	10.27	8.33	14.27	5.03	5.68	13.6	7.64	8.94	6.67	11.66	12.47	4.63	2.51	4.27	51.45	19.8	17.23	21.08	7.73	18.52	17.17	51.51	11.03	13.86	23.84	22.06	23.51	67.01	18.89	15.23	6.7	45.64	27.41
CCDC67	0	0	0	0	0	0.03	0.03	0	0.03	0	0	0	0.05	0.04	0.03	0	0.06	0	0	0	0	0	0	0	0	0	0	0	0	0	0	0.31	0.11	0.03	0.03	0	0	0.05	0	0.09	0.05	0	0	0	0	0.24	0.27	0	0.05
PLD1	4.86	5.48	7.05	8.62	7.94	5.9	8.44	6.64	5.96	5.25	5.7	6.94	8.58	11.19	8.73	5.78	9.56	6.59	6.36	4.56	8.21	7.26	7.71	8.37	9.35	6.18	4.15	5.89	4.97	5.78	4.42	9.8	8.75	4.62	18.98	5.9	10.77	20.92	7.67	13.34	2.63	11.95	2.33	13.54	16.96	12.68	3.67	7.84	6.87
AIMP1	9.36	8.17	11.31	11.06	6.82	7.3	8.16	7.76	8.69	7.9	4.4	7.85	16.12	12.16	8.68	6.7	7.65	7.43	8.13	7.72	8.25	9.81	6.5	7.69	7.32	9.97	7.05	8.56	3.47	5.22	19.28	15.08	29.67	18.4	24.53	44.9	15.67	18.94	12.36	16.92	22.65	19.35	19.39	28.68	15.16	20.21	18.99	18.36	21.35
CCNB2	1.76	0.43	1.63	0.84	0.05	0.74	0.34	0.24	0.24	0.05	0.1	0.79	0	0.33	0.18	0.35	0.88	0.28	1	0.13	0.05	1.3	0.41	0.14	0.82	0.27	0.14	0.85	0.23	0.05	15.63	11.15	8.9	6.56	8.48	8.87	13.53	6.65	8.9	3.88	3.04	8.94	2.97	8.54	4.53	7.33	2.18	3.02	6
CDAN1	1.55	2.22	1.28	2.1	2.1	2.02	2.06	2.15	1.57	1.81	1.94	2.54	4.92	4.1	2.42	1.52	2.93	1.85	2.5	1.86	3.04	2.27	2.05	1.96	2.23	2.47	1.67	1.39	2.52	1.92	2.33	1.92	2.99	2.36	3.37	2.65	3.79	2.65	2.85	3.93	3.32	3.78	4.19	5.96	4.07	2.04	0.99	2.85	2.97
GIMAP7	12.43	15.39	11.76	12.29	11.1	7.41	11.08	6.16	13.5	9.52	2.9	13.61	22.81	16.23	10.11	4.33	14.75	9.4	17.88	9.07	7.92	17.76	11.38	10.29	7.38	12.85	13.84	7.4	4.75	4.82	37.65	12.72	21.85	10.86	18.72	19.53	20.61	6.08	13.09	11.97	8.07	19.77	12.8	12.93	13.16	5.96	2.18	25.76	3.7
CLEC3B	21.55	23.14	12.48	13.12	18.9	20.48	23.95	18.22	25.21	17.54	21.24	14.22	18.08	36.89	21.69	6.7	27.43	18.7	18.83	16.42	22.26	18.42	23.1	18.66	21.38	22.33	28.23	15.47	26.48	31.14	14.72	2.18	11.01	2.02	10.71	21.24	11.74	4.51	9.66	15.2	12.47	19.7	5.32	4.31	10.3	3.69	0.78	13.96	3.9
GLT8D1	18.96	26.17	29.67	17.19	22.19	20.66	15.17	20.54	17.68	19.16	13.56	24.04	17.8	22.23	18.75	22.12	18.69	17.26	26.71	27.14	16.89	25.38	20.86	27.24	20.95	27.02	25.5	12.55	14.71	14.33	29.9	39.6	18.71	26.81	23.57	24.97	26.44	21.87	22.9	21.55	14.38	24.83	20.46	8.82	28.37	34.6	18.03	33.51	30.43
PTH1R	17.68	11.43	7.61	11	20.04	8.72	21.11	9.81	20.66	16.69	18.49	11.23	22.35	19.56	14.63	25.41	11.2	21.48	12.58	16.58	16.48	9.62	12.66	11.23	13.78	28.7	15.34	13.15	22.12	18.38	0.31	1.3	1.04	0.88	5.56	9.92	3.36	0.92	27.57	17.48	11.57	19.77	5	0.52	5.84	0.95	0.35	5.1	1.34
SLC2A1	0.72	1.25	2.68	0.58	2.83	1.5	1.06	0.39	1.13	0.3	1.15	0.83	0.44	7.61	0.3	0.27	4.73	0.7	1.58	0.51	0.49	3.02	0.32	0.47	0.9	1.71	0.8	0.65	0.44	0.69	14.88	12.53	95.41	50.38	8.31	3.77	5.51	64.15	9.5	1.18	6.85	3.14	15.91	17.56	1.31	175.71	11.08	29.47	212.79
ETV2	0.43	0.41	0.79	0.32	0.18	0.4	0.35	0.68	0.26	0.7	0.28	0.85	1.87	1.48	0.51	0.81	0.46	0.53	0.08	0.92	0.57	0.33	0.54	0.2	0.39	0.76	0.87	0.57	0.86	0.57	0.56	0.58	0.59	0.22	0.42	0.57	0.55	0.2	0.88	0.42	1.83	1.08	1.66	3.49	1.15	0.83	0.86	0.26	0.32
KIAA0556	1.41	1.71	1.78	2.6	1.1	2.09	1.81	1.51	1.77	1.25	1.02	1.25	2.8	2.8	1.21	1.23	1.97	1.75	2.01	0.65	1.52	2.23	1.34	1.65	1.55	1.6	1.49	1.55	1.47	1.19	3.72	3.46	5.72	5.94	5.97	3.72	5.64	7.88	5.66	8.15	3.69	4.7	12.64	9.88	4.8	6.52	5.76	5.23	7.91
CA14	0.77	1.13	3.96	3	3.33	1.65	1.87	3.05	1.69	4.37	5.68	2.23	0.23	2.13	7.58	3.53	3.13	7.35	4.5	3.02	4.61	0.98	3.13	1.14	7.9	3.6	0.76	0.98	3.29	4.02	0.04	0.12	1.04	0.08	0.28	0.09	0.18	0.25	0.78	0.09	0.07	0.74	0	0.86	1.13	0.44	0.04	0.04	0.12
RADIL	0.08	0.1	0.08	0.03	0.04	0.09	0.13	0	0.05	0	0	0.05	0	0.54	0	0.06	0.08	0.02	0.17	0.07	0.04	0.05	0	0.08	0.06	0.11	0.1	0.08	0.02	0.02	1.15	0.32	0.36	0.24	0.18	0.44	0.52	0.12	0.19	0.08	0.1	0.12	0.04	0	0.22	0.18	0.13	0.38	0.44
SEC22C	7.02	7.01	9.3	7.66	4.68	7.82	4.88	5.62	5.05	5.42	5.55	6.62	4.25	8.23	6.6	5.87	6.46	4.33	7.34	5.68	5.01	7.81	6.38	6.14	5.95	6.62	6.48	5.69	6.65	5.25	15.3	17.86	11.66	13.79	11.06	11.37	22.42	20.34	11.36	11.24	9.32	15.06	5.77	4.46	9.15	10.92	8.34	15.79	14.22
VGLL2	0	0	0	0	0	0	0	0	0	0	0	0	0	0	0	0	0	0	0	0	0	0	0	0	0	0	0	0	0	0	0	0.19	0	0.04	0	0	0	0	0	0	0	0	0	0	0	0	0	0	0
RPS17	597.2	504.07	552.13	474.48	487.86	524.17	476.33	483.59	621.35	440.51	603.51	324.87	216.2	613.81	491.82	441.67	369.29	412.65	596.13	645.18	472.28	391.52	438.18	376.63	487.24	570.87	528.82	541.1	428.05	407.57	1137.33	809.14	1057.32	1024.52	1135.95	1332.97	1001.93	838.35	943.46	1189.62	1377.41	1001.64	817.44	986.87	973.88	664.55	2088.46	957.93	455.5
ZNF473	0.71	1.58	1.23	1.07	0.94	1	0.98	1.35	0.93	0.91	0.8	1.31	1.69	1.17	1.19	1.04	1.1	0.95	1.27	0.48	0.96	1.43	1.06	1.11	1.29	1.27	1.26	0.96	1.01	1.32	2.07	2.59	2.91	1.78	3.45	1.59	2.32	2.79	3	2.92	1.12	2.38	2.59	1.8	2.22	4.11	5.33	2.46	2.74
SMKR1	0	0	0.15	0.07	0	0	0.07	0.07	0	0	0.07	0	0	0	0.07	0	0	0	0.07	0	0	0	0.07	0	0	0.1	0.07	0	0	0	0.98	1.62	0.8	0.99	6.86	1.09	4.63	0.15	0.74	6.53	0.13	1.57	2.86	0.7	2.53	1.08	4.16	0.28	0.63
ZDHHC23	1.21	2.14	5.7	3.27	1.25	1.07	1.28	1.31	0.81	1.67	1.08	2.09	1.95	1.43	1.83	2.17	1.96	1.4	2.52	1.06	1.95	1.74	1.33	1.83	1.3	1.53	1.56	1.7	1.04	1.45	0.38	4.16	2.32	1.36	2.72	2.06	2.44	3.21	3.42	3.39	1.52	2.33	3.89	1.86	5.3	2.33	2.05	0.7	1.65
EEPD1	8.81	2.32	10.06	10.06	1.42	6.92	3.94	2.3	6.06	1.6	2.99	2.65	5.26	8.1	1.89	2.75	1.73	2.28	2.41	3.47	2.27	3.09	4.99	2.93	3.41	6.07	3.46	4.38	3.12	3.2	4.32	3.73	4.33	7.11	10.63	10.15	7.87	6.04	7.62	21.98	13.14	15.05	5.61	15.73	9.76	8.98	7.75	4.01	5.76
BCAP29	4.83	5.37	7.89	6.51	3.74	4.34	5.17	4.99	4.98	4.4	2.66	5.46	3.06	4.78	4.5	4.63	4.04	4.26	5.52	4.5	4.03	5.69	4.44	5.02	4.45	5.49	3.93	4.67	2.3	2.46	19.3	10.54	7.07	25.09	10.55	11.32	9.75	13.07	7.81	8.57	6.88	8.47	12.78	8.88	6.69	11.27	11.64	12.93	9.05
MAFA	0	0	0.03	0.03	0	0	0.03	0	0	0	0	0	0.06	0	0	0	0.03	0	0	0.04	0	0	0	0	0	0	0.03	0	0	0	0.03	0	0	0.06	0.03	0	0.03	0.03	1.05	0.03	0.05	0	0.15	0	0.03	0.03	0.14	0	0.03
C1QTNF5	6.05	8.89	6.99	4.35	4.38	6.97	5.79	3.26	6.16	3.42	4.18	3.31	4.25	9.65	2.26	2.39	2.71	2.94	6.89	3.51	3.4	8.75	2.93	4.79	5.08	9.21	5.53	5.16	4.93	4.6	40.1	56.05	20.94	26.88	8.04	32.87	20.73	37.45	21.15	20.04	78.19	42.75	11.57	9.56	19.09	18.72	6.95	89.5	39.84
BGI_novel_G002545	0.17	0	0	0.12	0.18	0.08	0	0	0	0	0	0.05	0	0.11	0	0	0	0.07	0	0	0	0	0	0.05	0	0.09	0	0	0	0.06	0.06	0	0	0.44	0	0	0	0	0	0	0.41	0	0	0.27	0.06	0	0	0	0.07
TMEM56	4.53	20.63	12.03	12.52	20.88	11.49	7.83	16.19	9.92	13.36	14.52	11.02	0	0.74	13.72	8.78	10.1	22.33	14.19	2.16	19.72	11.11	19.39	15.43	12.59	14.33	8.37	6.49	17.18	13.17	0.28	1.44	0.67	0.65	2.2	0.48	3.12	0.28	5.38	0.81	0	0.44	0	0	1.98	0.86	1.37	0.77	0.24
SULF2	10.19	19.73	10.09	15.09	17.35	28.48	8.67	22.13	10.39	21.61	16.75	19.77	12.7	15.6	14.72	21.25	15.88	17.13	23.82	6.54	16.98	26.61	9.26	18.77	11.95	4.74	17.7	24.85	14.12	20.11	34.44	80.95	27.68	61.59	89.47	32.53	22.3	36.49	55	121.6	9.72	60.32	147.36	36.47	20.75	25.86	53.37	70.86	33.56
TDGF1	2.36	0.87	3.2	5.18	2.02	1.09	1.34	0.46	0.25	0.59	0.95	0.24	0.32	0.4	2.43	2.17	1.21	1.67	0.08	0.6	1.46	1.62	0.75	0.71	0.88	1.15	0.54	2.36	1.27	2.09	0	0.08	0.58	0	0.17	0	0.67	0	0.46	0	0.07	0.31	0.14	0	0.48	0.13	0	0.04	0.04
FUZ	3.39	4.09	2.4	2.77	3.04	4.53	2.95	2.4	3.21	4.32	2.98	4.07	4.1	5.58	2.86	2.2	2.5	2.91	5.46	4.78	2.39	3.24	2.45	2.58	3.62	5.19	4.18	2.72	3.31	3.06	4.46	18.29	4.76	6.04	13.9	10.95	4.76	9.82	6.04	19.01	19.39	18.24	16.78	10.89	13.45	8.91	8.25	6.93	7.5
AKT1	49.07	40.12	43.51	52.9	25.96	40.35	35.83	31.36	32.28	36.2	26.57	42.44	55.43	69.18	36.11	35.11	34.02	34.96	29.22	39.66	28.72	39.82	35.41	34.7	32.21	34.52	33.33	48.78	41.06	35.77	49.9	45.24	56.28	40.36	51.13	37.48	39.33	47.28	46	33.02	53.67	68.85	49.22	75.74	59.17	54.49	24.47	49	53.18
SSFA2	25.08	29.5	26.05	26	31.41	24.45	25.7	29.97	19.86	25.75	21.78	26.26	25.14	27.97	29.7	24.43	35.92	25.08	24.6	28.06	34.58	30.28	22.11	19.99	23.33	26.67	19.74	23.68	16.61	21.28	22.74	31.97	51.01	30.37	32.59	20.71	51.01	67.37	29.89	32.22	17.07	70.38	18.67	53.81	20.84	51.97	27.09	33.9	50.87
BGI_novel_G002437	0	0	0	0	0	0	0	0	0	0	0	0	0	5.04	0	0	0	0	0	0	0	0	0	0.11	0	0	0	0	0	0	0	0	15.48	0	0.22	0.11	0	0.87	0	0.11	0	0	0	6.82	0.05	0	0	0	0.93
TDRD3	3.21	3.22	5.32	3.2	2.5	1.73	3.47	3.17	2.93	2.92	1.43	2.77	3.84	2.68	2.33	2.11	2.27	1.79	3.43	2.3	2.09	2.65	2.07	2.32	2.66	3.56	2.03	2.06	0.97	1.34	20.3	4.94	5.09	3.84	6.75	8.85	4.78	5.7	4.41	5.63	6.05	4.11	7.4	8.61	11.57	3.25	4.85	7.02	5.91
44990	6.98	7.12	10.79	8.7	6.29	8.2	7.73	7.23	8.65	7.12	5.99	7.44	4.18	5.29	6.93	6.07	6.83	6.26	6.56	6.02	7.69	6.5	7	6.45	6.53	6.14	6.46	5.51	5.51	7.58	7.8	8.54	13.84	10.87	12.02	9.61	11.54	11.15	11.31	8.31	11.47	12.92	4.26	4.04	10.02	6.82	9.4	11.28	12.23
ACO1	30.49	48.13	61.06	53.37	41.57	34.68	39.71	49.87	34.92	44.2	62.97	47.09	20	31.13	57.59	38.46	41.75	47.25	48.55	47.8	50.54	36.4	60.44	46.81	50.41	42.45	30.37	36.69	64.4	43.31	6.69	12.74	17.41	25.15	10.7	7.76	16.24	10.89	23.51	9.99	21.56	14.29	5.78	5.93	22.2	8.26	11.02	11.2	7.14
PNPLA1	0.03	0	0	0	0	0.03	0.03	0	0.03	0.03	0	0.03	0.06	0.09	0.03	0	0	0	0.03	0	0	0.06	0	0	0	0	0	0	0	0	0	0.12	0.03	0.42	0.03	0	0	0.06	0.03	0	0	0.03	0	0.15	0	1.02	0	0.06	0.9
CCDC83	0	0	0	0	0	0	0	0	0	0	0	0.03	0	0	0	0	0	0	0	0	0	0	0	0	0	0	0	0	0	0	0	0	0.03	0	0	0	0	0	0	0	0	0	0	0	0	0	0	0	0
PCDHGB7	0.51	1.23	0.53	0.78	0.87	1.07	0.82	0.57	0.91	0.66	1.08	0.73	0.05	0.59	0.96	0.44	1.18	0.75	1.5	0.15	0.64	0.99	0.8	0.73	0.96	0.78	0.71	0.2	0.84	0.58	0.52	1.5	1.33	2.1	0.93	1.35	1.1	2.38	1.74	0.61	0.83	0.49	0.33	0.14	4.34	0.63	0.55	7.41	9.66
GLOD4	23.2	21.76	29.09	26.32	16.61	35.45	20.18	26.87	24.62	21.09	24.42	31.53	20.97	28.96	33.24	26.32	25	22.44	19.06	26.85	24.98	27.86	22.55	23.36	23.92	22.03	19.24	23.15	30.52	40.84	32.65	31.57	28.9	39.76	32.56	32.88	40.2	23.83	25.79	43.77	46.17	39.65	26.96	17.38	32.61	23.35	47.25	24.15	20.98
ZNF628	0.85	1.42	1.07	1.24	0.94	1.96	1.46	1.48	1.22	1.52	1.52	1.25	0.92	1.74	0.88	1.22	0.89	0.84	1.5	1.18	0.82	1.9	1.07	1.07	0.85	1.58	1.12	1.04	2.08	2.16	2.77	2.97	2.01	2.24	3.51	3.12	1.96	2.08	3.51	3.51	3.13	3.41	3.26	3.43	2.72	2.46	3.32	1.81	1.94
TMEM191B	0.14	0.35	0.32	0.46	0.28	0.16	0.15	0.58	0.43	0.18	0.12	0.7	1.43	0.6	0.23	0.68	0.29	0.22	0.25	0.6	0.17	0.38	0.31	0.39	0.16	0.15	0.16	0.45	0.83	0.68	0.19	0.35	0.92	0.75	0.76	0.26	0.4	0.8	0.37	0.74	0.52	1.12	1.19	1.9	0.47	0.29	0.3	0.3	0.48
IRX1	0	0	0.04	0	0	0	0	0	0	0	0	0	0	0	0	0	0	0	0	0	0	0	0	0	0	0	0	0	0	0	0.04	0	0	0	0.04	0	0	0	0	0	0	0	0	0	0	0	0	0	0
RUVBL1	5.15	5.39	7.59	7.31	3.31	7.02	5.75	6.38	3.75	4.15	4.76	5.89	3.63	4.09	4.5	5.15	4.35	3.44	5.87	4.82	4.55	6.94	5.34	5.04	4.87	5.83	5	4.98	6.02	7.08	27.83	31.91	28.01	19.17	14.26	19.79	11.94	24.61	14.36	26.73	13.92	16.23	8.7	6.38	21.05	18.49	26.15	12.64	14.38
DFNB59	1.13	0.68	0.89	1.05	1.45	0.75	1.13	1.18	0.64	1.04	0.93	1.07	3.46	2.64	1.27	0.73	0.69	1.12	0.86	0.71	0.95	0.59	0.59	0.64	0.77	1.35	0.72	0.87	0.33	0.47	0.35	1.13	0.34	1.18	0.99	3.05	2.42	1.29	0.59	3.73	0.83	2.84	4.8	1.04	2.6	1.2	1.09	0.81	0.71
BGI_novel_G000306	4.04	0.81	1.9	2.22	0.16	1.73	2.29	0.11	8.33	0.22	0.38	0	0.31	0.22	0	1.81	0.58	0	0.91	1.14	0.06	0.54	0.62	0.22	0.22	0	2.47	0.11	0.05	2.95	0.33	0.62	0.48	0.73	1.2	0.19	4.65	0.49	0.43	0.06	0	0.06	0.88	0.26	0.17	0.05	0.2	0.15	0.57
NCSTN	24.26	25.34	37.33	32.71	22.75	31.58	22.45	22.02	18.21	24.83	26.14	29.19	20.65	24.33	24.6	20.83	28.3	25.45	25.53	29.7	22.88	36.87	24.84	27.33	25.92	23.04	21.68	24.49	23.98	29.75	57.75	78.78	60.49	69.22	47.46	42.75	79.73	47.18	74.64	56.51	67.6	59.63	50.13	39.76	57.94	95.45	86.6	42.89	50.85
HS3ST3A1	0.14	0.22	0.36	0.56	0.26	0.21	0.13	0.44	0.32	0.58	0.52	0.32	0.14	0.27	0.36	0.18	0.31	1.1	0.38	0.13	0.84	0.25	0.62	0.6	0.41	0.31	0.26	0.07	0.6	0.73	4.21	2.05	0.81	0.9	0.83	0.3	0.41	1.59	0.65	0.06	0.13	0.24	0.06	0.14	0.16	0.71	0.26	0.85	1.82
ZMAT1	5.61	3.69	3.6	3.36	3.81	1.17	4.43	3.44	3.97	3.66	0.81	2.87	22.69	8.71	2.63	2.71	3.4	2.71	4.31	4.23	3.16	2.52	2.04	2.74	2.64	6.2	3.45	2.48	0.84	0.66	3.6	2.33	3.25	2.17	7.57	6.65	8.42	4.52	1.36	6.58	13.6	6.19	22.02	3.21	9.76	2.56	1.95	5.48	3.03
BGI_novel_G003003	0.15	0	0.13	0.13	0	0	0	0	0	0	0	0	1.46	0.37	0.13	0.16	0	0.13	0.26	0.53	0.14	0	0	0.13	0	0	0.26	0	0.13	0.28	0.75	0	0	0.39	0	0	0.48	0.13	0.13	0.14	0.51	0	0.69	1.26	0	0	0	0.13	0.12
LRFN2	0	0.07	0.02	0	0	0	0	0.02	0	0	0.02	0	0	0	0.02	0	0.02	0	0.02	0.03	0	0	0	0	0.02	0	0	0	0	0	0.02	0.02	0	0	0.02	0.74	0	0	0.02	0.24	4.44	0	0	0	0	0	0	0.04	0
IL31	0	0	0	0	0	0	0	0	0	0	0	0	0	0	0	0	0	0	0	0	0	0	0	0	0	0	0	0	0	0	0	0	0	0.09	0	0	0	0	0	0	0	0	0	0	0	0	0	0	0
RBM19	3.05	3.94	4.75	5.24	3.08	4.07	3.85	2.96	2.95	3.48	2.49	3.73	6.19	4.3	3.16	3.17	3.7	3.63	4.21	3.49	4.27	5	3.04	3.92	2.84	3.33	2.86	2.95	3.51	3.14	4.97	7.25	4.53	8.65	5.76	7.43	8.42	7.65	6.58	9.29	5.07	7.27	9.4	7.32	4.61	4.75	5.72	6.59	6.18
TBCB	24.61	18.81	28.69	22.6	10.62	18.8	14.18	13.31	13.34	11.88	10.27	14.69	39.29	29.11	11.96	11.03	14.74	8.59	16.19	29.1	11.52	17.8	12.65	14.92	15	18.89	22.46	17.99	14.68	19	86.86	60.96	43.14	70.42	46.99	84.07	82.51	47.07	107.73	76.54	101.03	80.58	115.1	85.05	49.44	78.94	76.24	44.1	41.8
PAGR1	1.33	1.36	0.99	1.13	1.08	1.36	1	1.58	1.26	1.08	1.06	1.13	0.71	2.18	1.38	1.82	1.88	1.37	1.36	1.53	1.35	1.27	0.98	1.14	1.45	1.71	1.22	1.98	1.6	1.1	1.94	1.58	2.74	1.39	2.31	1.7	1.96	1.85	1.38	1.46	3.42	2.47	1.2	0.75	3.24	1.94	1.56	2.5	2.01
TUBGCP2	9.4	8.54	8.75	11.22	6.27	12.23	9.88	9.45	9.4	9.04	8.36	8.69	16.87	14.96	9.03	7.68	10.06	8.91	9.47	11.31	8.89	11.64	9.28	9.13	8.8	10.75	8.05	8.35	11.28	12.22	19.95	16.02	8.09	16.42	11.22	22.21	20.59	16.27	12.68	18.12	18.36	18.95	19.41	26.56	18.76	10.78	12.13	15.6	18.88
SLC25A20	35.83	60.11	53.24	36.92	29.13	38.82	21.78	47.55	26.19	73.36	38.47	40.98	22.74	40.44	40.74	83.45	42.72	55.03	42.93	57.28	48.26	59.79	64.25	63.16	39.18	43.19	51.44	45.12	54.46	46.46	10.67	11.3	10.77	7.72	12.17	9.43	12.71	5.48	16.57	7.59	4.48	13.6	7.43	6.22	21.48	10.21	3.49	6.75	5.93
FOXP2	0.75	0.57	0.44	0.55	1.62	0.66	0.78	0.88	0.54	0.48	0.46	0.45	1.73	0.95	0.9	0.97	0.97	1.42	0.6	0.69	0.82	0.67	0.63	0.69	0.69	1.18	0.82	0.34	0.36	0.44	0.06	2.18	0.5	0.05	0.24	1.45	3.74	0.69	0.19	1.36	0.09	0.09	6.72	0.13	1.69	0.3	1.12	0.03	0.7
BGI_novel_G000801	0	0	0	0	0	0	0	0	0.04	0	0	0	0	0	0	0	0	0	0	0	0	0	0	0	0	0	0	0.04	0	0	0.71	0.2	0	0	0	0	0	0	0	0	0	0	0	0	0	0	0	0	0
CPNE8	7.66	5.7	11.5	8.45	4.81	4.5	5.57	5.73	5.37	4.99	3.83	5.78	6.88	5.36	5.63	4.92	5.95	5.11	5.09	5.53	5.87	6.73	4.72	5.41	5.06	6.23	3.98	4.81	2.85	3.25	4.82	7.79	4.83	13.43	9.91	9	8.91	7.97	3.43	11.56	5.72	9.8	11.62	8.98	5.29	14.18	15.32	9.4	8
PTGDR2	0.47	0.34	0.05	0.14	0.15	0.24	0.12	0.25	0.27	0.3	0.2	0.19	0.16	0.31	0.19	0.23	0.19	0.31	0.39	0.16	0.13	0.27	0.35	0.2	0.12	0.17	0.25	0.18	0.21	0.45	0.2	0.05	0.1	0.21	0.05	0	0.08	0.05	0.05	0.03	0	0.27	0.08	0.12	0.31	0.05	0.02	0.07	0.05
POU2F3	0	0.07	0.05	0	0.02	0	0.17	0	0.07	0.3	0.22	0.55	0	0.1	0	0.03	0.45	0	0.02	0.03	0	0.15	0.02	0.47	0	0.38	0.05	0	0.45	0	0.23	0.5	0.54	0.14	0.15	0.06	0.16	2.64	0.12	0.37	0.81	0.32	0.12	0.53	0.49	0.61	0.49	0.02	11.45
DAZ1	0	0	0.04	0.07	0	0	0	0	0	0	0	0	0	0	0	0	0	0	0	0	0	0	0	0	0	0	0	0.01	0	0	0	0	22.19	0	0	0	0	0	0	0	1.18	0	0	0	0	0	0	0	0
RTCA	6.42	6.89	9.4	6.92	5.07	6.2	4.88	4.79	4.77	5.28	3.41	6.9	6.07	7.14	5.29	5.59	4.78	4.6	6.42	5.74	5.29	7.06	5.25	5.75	4.7	5.89	5.51	6.18	4.38	4.85	14.37	11.94	10.97	17.23	13.98	25.41	12.92	15.11	8.35	11.04	10.98	10.45	19.04	9.04	12.96	16.98	12.2	11.55	10.24
ATP2B1	5.01	3.45	6.34	4.04	3.06	3.85	4.26	3.22	4.55	3.24	2.11	3.73	4.29	4.05	3.1	3.05	3.12	2.95	4.95	3.32	3.29	4.59	3.43	3.46	2.9	4.31	3.07	3.17	1.56	1.98	4.77	12.1	9.05	8.58	7.93	6.07	6.65	6.82	7.17	2.81	5.49	3.61	24.57	15.59	2.74	18.55	9.64	7.62	6.57
DUSP1	128.42	121.67	156.51	165.63	165.05	356.45	99.85	256.63	77.23	142.16	378.66	93.47	154.91	485.69	152.44	276.32	273.83	509.54	355.98	48.8	405.92	198.52	99.78	231.63	131.63	632.97	81.82	228.14	346.58	58.36	349.03	180.92	132.2	89.65	210.35	122.26	43.78	33.79	126.58	63.96	152.7	140.45	104.48	74.72	127.05	123.21	169.25	164	75.78
PPAN	8.64	5.22	11.24	7.91	3.69	6.88	6.95	2.75	6.52	3.16	4.75	3.45	9.5	8.76	2.67	5.72	4.26	2.68	6.26	3.87	3.48	6.01	5.26	5.52	2.51	6.05	5.63	4.39	4.04	6.83	15.74	21.03	10.73	10.78	14.91	22.15	13.78	9.46	15.46	8.69	10.47	11.63	39.56	30.91	9.79	8.34	17.25	8.02	9.98
RPRD1A	5.24	6.06	7.79	7.02	5.42	6.44	4.55	5.31	4.92	5.58	4.2	4.9	3.38	5.7	5.76	6.05	6.06	5.42	5.9	3.44	6.09	6.89	5.53	5.99	5.64	4.48	4.4	4.04	4.18	5.52	7.7	16.5	12.15	11.24	25.52	30.79	10.71	17.5	15.39	26.19	13.29	17.49	14.64	11.58	14.95	12.14	30.57	15.42	14.94
LARP7	23.28	14.72	28.21	20.16	10.48	8.44	17.38	12.44	14.14	13.05	5.18	13.56	56.49	30.07	10.08	12.65	11.87	9.31	13.92	23.22	12.29	13.95	9.14	11.63	10.67	16.28	14.53	15.72	3.73	6.5	31.01	21.52	25.61	31.19	28.09	20.59	25.61	26.44	13.59	30.7	44.98	42.21	36.27	87.39	25.41	25.58	18.41	27.53	20.32
MON1A	3.19	3.68	2.68	2.81	2.96	3.85	3.11	2.8	2.1	3.04	2.36	4.03	4.95	6.19	4.19	4.31	3.53	3.17	3	4.82	3.15	3.52	2.8	2.84	3.03	3.26	2.43	4.1	5.57	4.75	8.4	8.88	4.17	3.99	4.25	3.31	6.86	3.26	6.35	3.87	3.48	5.39	6	7.58	3.6	5.19	2.16	3.94	4.49
BGI_novel_G003029	0	0.31	0.14	0.49	0	0.14	0	0.15	0	0.12	0.27	0.1	2.3	0.29	0.35	0.26	0.32	0	0.52	0.19	0.47	0.27	0	0.32	0	0	0.27	0.18	0	0	0.11	0.38	0.15	18.37	0.14	0.68	0.27	2.33	2.54	0.23	1.32	1.07	0.27	1.37	0.17	0.38	1.75	2.4	0.08
SMARCAD1	5.4	4.18	6.28	5.58	3.37	3.09	3.83	4.06	3.82	4.62	1.81	3.91	4.49	5.26	3.04	3.57	3.33	3.21	4.2	3.33	3.42	4.77	2.71	3.77	3.04	4.33	3.58	3.19	1.39	1.69	9.34	12.15	11.02	11.95	13.21	8.13	6.43	11.89	7.45	9.35	9.22	16.59	7.21	7.7	7.08	8.85	9.89	12.4	9.73
PCDHA8	0	0.04	0	0	0	0	0	0	0	0	0.07	0	0.1	0.08	0.04	0	0.05	0.03	0	0	0	0	0	0	0	0	0	0	0	0	0	0.28	0	0.34	0	0.07	0	0	0	0	0	0	0.14	0	0	0.11	0	0	0.03
SKP2	3.78	4.55	4.68	4.46	7.1	3.51	3.65	6.02	2.53	5.45	2.76	7.19	4.76	4.7	5.35	5.3	8.03	5.98	4.04	3.09	6.47	5.05	4.08	5.1	5.28	3.9	2.21	3.33	5.18	4.49	3.6	15.5	9.63	3.13	3.56	7.58	5.95	2.89	4.31	5.29	2.5	3.92	6.36	4.09	3.84	2.32	6.47	3.78	2.97
COL7A1	0.23	0.34	0.29	0.2	0.3	0.38	0.21	0.33	0.27	0.56	0.19	0.21	0.94	0.56	0.27	0.21	0.58	0.24	0.45	0.34	0.45	0.66	0.15	0.28	0.2	0.22	0.27	0.18	0.29	0.2	10.84	83.59	1.78	22.4	1.32	1.62	7.16	8.38	3.55	1.95	3.13	1.82	4.78	1.58	1.74	18.38	2.02	8.29	12.95
SPIN2B	2.01	2.72	2.69	3.43	1.78	2.5	1.92	2.32	2.26	2.01	1.56	1.97	2.96	2.23	2.17	1.35	1.99	1.61	2.95	1.31	2.47	2.2	1.96	2.06	2.11	1.71	1.81	1.63	2.18	1.47	5.37	4.34	11.83	4.99	5.29	4.71	5.6	4.04	5.2	5.16	4.38	6	7.88	7.24	5.3	3.63	4.56	4.11	4.23
BGI_novel_G000226	0.33	1.18	0.39	1.21	1.05	0.98	1.53	0.63	0.71	1.01	0.58	1.19	1.21	1.16	0.84	0.95	1.7	0.64	1.04	0.95	0.96	0.66	1	0.73	1.02	1.4	0.54	0.43	0.41	1.06	0.76	0.51	0.63	1.04	1.31	1.49	2.34	1.33	1.02	1.63	0.61	1.56	0.7	1.29	1.69	0.5	0.92	1.48	1.34
TMOD1	6.76	11.35	5.95	4.46	2.87	5.7	3.34	6.56	3.4	4.15	5.71	7.15	14.3	7.59	3.74	7.15	5.24	2.53	5.6	12.69	4.04	6.39	7.04	5.62	4.57	7.86	14.52	2.64	3.99	6.8	3.24	0.33	3.97	0.58	1.53	1.05	4.64	1	4.36	1.3	3.07	6.94	1.93	1.24	5.91	0.8	0.82	1.4	0.28
MYO1A	0.08	0	0.08	0.3	0.08	0.08	0.08	0.36	0.08	0.08	0.08	0.08	0.15	1.25	0.14	0.04	0.08	0.06	0.08	0.18	0.06	0.69	0.09	0.26	0.08	0.03	0.16	0.16	0.09	0.06	0	0.08	1.69	0.37	0.34	0.11	0.08	2.15	0.34	0.17	0.07	0.17	0.42	54.77	0.04	3.27	0.07	0.24	1.38
CACNB1	0.14	0.57	0.53	0.42	0.25	0.58	0.27	0.29	0.45	0.17	0.1	0.22	1.1	1.27	0.44	0.36	0.44	0.39	0.93	0.23	0.27	0.66	0.2	0.39	0.19	0.3	0.33	0.26	0.31	0.18	4.4	5.21	2.92	3.48	3.26	10.36	3.85	4.43	2.03	6.07	1.49	3.85	21.44	10.84	1.65	3.24	8.5	4.9	3.18
FAM110A	2.39	1.79	3.32	3.07	1.48	2.39	1.7	1.72	2.35	0.9	2.11	2.76	3.45	2.5	0.91	0.87	1.9	1.85	2.9	2.21	1.69	3.17	1.69	1.66	1.55	2.88	2.71	1.07	2.06	2.67	15.79	5.79	7.05	13.37	11.35	7.41	17.81	6.18	19.33	12.92	6.3	17.85	15.65	20.72	5.55	11.91	5.16	6.78	8.98
LRRTM2	0.05	0.09	0.04	0.02	0.07	0.05	0.05	0.03	0.21	0.1	0.02	0.08	0.1	0.07	0.06	0.05	0.05	0.08	0.05	0	0.01	0.05	0.07	0.04	0.11	0.12	0.07	0.05	0.02	0.05	0.08	0.01	0.07	0.05	0.1	0	0.04	0.01	0.01	0.03	0.04	0.04	0.12	0.12	0.03	0.02	0.01	0.2	0
PROCR	3.11	3.76	6.35	2.76	2.81	6.09	2.65	2.6	4.27	0.87	2.32	3.27	1.87	6.6	2.28	1.32	3.17	2.04	7.03	2.48	1.7	5.55	1.8	3.44	1.96	2.16	4.08	2.57	1.38	2.96	19.85	83.11	10.99	18.91	6.97	8.07	13.42	78.62	20.45	36.85	11.41	21.43	4.17	28.28	7.83	7.14	14.09	19.19	22.39
SLC1A5	4.64	5.54	6.11	3.78	2.63	5.48	3.78	2.37	5.62	1.57	2.47	3.95	2.12	8.04	2.06	1.6	2.96	2.38	5.36	2.02	1.79	7.62	2.88	3.02	3.58	3.31	3.66	4.09	3	3.66	59.92	45.66	54.82	17.44	16.31	30.42	13.06	31.08	66.29	23.43	10.96	10.3	51.36	25.05	5.43	99.15	19.02	21.25	30.1
CACNA2D1	0.9	0.75	0.57	0.67	0.46	0.53	0.47	0.31	0.47	0.17	0.3	0.32	0.21	0.6	0.09	0.25	0.18	0.22	1.56	0.33	0.25	0.63	0.11	0.43	0.28	0.45	0.48	0.17	0.1	0.09	9.76	2.19	2.23	1.79	3	1.87	2.08	3.23	1.22	0.9	1.52	1.39	0.64	0.62	0.86	2.72	0.35	6.77	2.19
CD200R1	1.11	1.18	2.6	1.16	1.31	0.69	1.52	0.97	0.99	0.85	1.16	2.39	0.32	0.32	1.18	0.3	1.7	1.69	1.98	0.57	0.75	2.09	1.75	1.52	1.35	1.87	0.89	0.57	0.94	0.89	2.91	1.02	1.24	2.4	0.9	0.9	0.62	0.59	0.81	0.45	0.91	0.64	0.38	0.47	0.8	1.3	0.12	3.04	0.58
USP39	9.05	10.13	12.35	11.05	6.42	11.43	8.03	8.46	8.29	7.28	6.81	10.23	6.73	7.63	9.06	8.86	9.71	6.7	10.03	11.22	7.21	11.94	8.78	7.75	8.9	8.27	6.38	8.34	9.32	9.19	23.39	27.95	28.92	21.61	26.82	13.87	20.21	20.82	18.86	23.6	17.73	18.75	20.09	21.49	14.41	24.16	25.33	20.06	19.76
PRR4	1.12	1.97	1.52	0.89	1.66	1.3	1.07	0.92	0.45	2.16	0.6	0.59	4.82	3.54	2.79	0.81	2.15	1.49	1.36	2.56	0.97	0.92	0.72	1.23	0.62	1.89	0.89	0.16	1.02	0.49	5.61	3.19	1.2	2.18	3.35	2.92	1.6	1.53	1.96	1.58	2.84	2.91	6.83	2.85	1.6	4.4	3.83	2.46	1.88
PJA2	21.33	23.6	26.71	22.81	20.13	18.69	19.71	22.36	23.05	20.09	15.43	21.57	8.57	11.62	19.61	19.52	20.65	19.98	22	12.74	21.11	27.25	23.91	19.94	19.47	22.44	15.39	16.61	10.21	11.85	33.23	26.25	30.23	25.52	31.7	24.74	30.37	31.8	24.43	43.52	30.41	16.44	17.87	6.36	17.86	36.08	34.05	50.65	39.41
NBEAL1	1.77	0.69	2.9	1.37	0.69	1.01	1.14	0.6	0.71	0.82	0.68	0.46	5.1	2.97	0.56	0.83	0.71	0.43	0.42	1.34	0.71	0.68	0.42	0.66	0.82	0.98	0.63	1.14	0.36	0.94	1.67	1.48	3.94	1.7	1.23	2.61	2.59	1.67	1.17	3.05	10.72	5.9	9.06	18.72	2.2	3.18	1.14	1.78	1.1
PLAT	1.32	3.46	2.49	0.95	1.74	3.26	3.06	1.61	2.28	0.98	2.86	1.98	3.31	15.14	1	1.2	2.27	0.69	8.25	1.44	1.23	9.21	0.55	2.38	1.14	2.28	1.74	2.3	2	1.33	226.27	37.66	31.64	15.49	9.91	14.14	16.68	51.91	18.52	9.22	22.45	12.8	15.29	9.17	7.65	17.39	13.61	48.13	109.15
BGI_novel_G000387	0	0	0	0	0	0	0	0	0	0	0	0	0	0	0	0.11	0	0	0	0	0	0	0.1	0	0	0	0	0	0	0	0	0.1	0	0	0	0	0	0	0	0	0	0	0	0	0.11	0.83	0.1	0	0.1
GLMP	33.49	22.85	51.16	29.3	26.07	48.57	26.33	14.88	23.09	39.36	41.06	20.37	8.71	20.28	24.97	39.95	27.31	27.48	25.77	56.87	21.73	23.98	20.48	26.77	30.66	36.08	26.95	32.65	50.56	40.09	33.36	71.95	46.42	59.18	36.78	87.72	55.92	35.67	100.46	45.73	70.34	58.87	52.36	12.99	45.57	46.33	75.88	43.38	31.91
PAK6	0.18	0.12	0	0.14	0.04	0.02	0	0.06	0	0.05	0.05	0.07	0.11	0.2	0.14	0.06	0	0	0.08	0	0.07	0	0.08	0.14	0	0.2	0.18	0.06	0.11	0.09	0.84	0.04	1.09	0.25	1.75	1.52	4.02	0.77	2.12	1.02	0.01	1.58	0.05	0	3.74	0.86	0.32	0.19	1.1
ANKS6	0.49	0.73	1.06	1.18	0.77	0.9	0.39	0.75	0.55	0.42	0.31	0.5	1.21	2.73	0.56	0.73	0.82	0.99	1.09	0.44	0.48	1.56	0.32	0.62	0.52	0.54	0.6	0.65	0.88	0.88	3.3	1.48	6.32	8.47	3.59	2.57	2.72	4.24	3.1	5.18	3.21	2.53	6.68	17.65	4.37	2.98	3.85	3.46	3.88
SUCLG2	63.41	87.05	86.57	80.21	83.72	75.88	95.04	137.42	56.44	98.07	82.89	106.25	20.89	35.51	95.58	96.2	79.58	92.41	92.98	62.54	114.45	81.35	103.27	91.03	93.22	47.82	72.61	53.54	87.69	65.54	20.13	34.75	92.25	19.44	32.62	25.24	34.66	23.96	34.2	55.01	24.74	29.85	11.98	12.69	34.47	45.14	20.52	26.08	31.44
CHRNG	0.04	0	0	0	0	0	0	0	0	0	0	0	0.26	0	0	0.03	0	0	0	0	0	0.03	0	0	0.1	0	0.07	0.04	0	0	0	0.03	0.07	0	0	0.04	0.04	0	0	0.07	0	0.07	0.38	0.4	0	0.07	0	0.03	0.03
ACTN3	0	0	0	0.03	0.03	0.07	0	0	0.02	0	0	0.05	0	0.07	0	0	0	0	0	0.03	0	0	0.02	0	0	0	0.02	0	0	0.03	0	0	0.02	0.02	0.02	0	0.05	0.02	0	0	0	0.03	0	0	0.03	0	0.07	0.06	0
BGI_novel_G000855	0	0	0	0	0	0	0	0	0	0	0	0	0	0	0	0	0	0	0	0	0	0	0	0	0	0	0	0	0	0	0	0	0	0	0	0	0	0	0	0	0	0	0	0	0	0	0	0	0
COQ7	3.43	3.57	3.78	3.72	3.03	4.45	2.8	3.25	3.09	3.21	2.71	3.16	2.92	4.13	3.29	2.6	2.92	3.01	3.19	2.43	3.51	3.97	3.74	3.3	3.29	3.19	2.64	2.62	3.24	4.59	4.52	4.39	5.2	4.22	4.33	4.87	6.29	5.33	4.23	5.77	7.33	5.83	4.16	4.91	6.32	4.92	4.89	4.82	4.36
PIGK	4.55	4.58	6.83	5.7	3.88	4.3	4.91	4.11	3.43	3.86	3.39	4.56	2.43	4.49	4.07	2.73	4.22	3.56	4.19	3.96	4	6.98	4.48	5.35	4.91	4.61	3.71	3.47	2.59	2.71	10.71	10.88	7.85	8.85	17.43	12.65	9.58	11.49	3.8	13.27	9.08	9.35	6.34	4.71	5.35	8.46	6.16	12.19	6.65
KIF13A	4.2	4.87	6.97	7.9	4.05	4.99	3.79	5.93	3.65	4.49	3.7	4.84	5.33	6.6	5.36	4.32	5.06	4.72	4.53	4.4	4.71	6.6	4.66	5.18	4.14	3.67	4.04	3.99	3.75	4.67	8.96	9.82	6.98	9.19	7.67	8.75	9.18	12.73	5.96	5.54	10.68	8.97	4.89	4.5	7.6	9.01	7.82	15.01	13.26
BGI_novel_G003116	0	0	0	0	0	0.03	0	0.03	0	0	0	0	0.13	0.09	0.03	0.04	0	0	0.03	0	0.04	0	0	0	0	0	0.07	0	0.03	0	0.07	0.03	0.03	0	0	0	0	0	0	0	0.06	0	0.28	0.08	0.04	0	0	0.03	0
EIF3A	20.49	21.78	31.9	32.96	19.96	15.22	19.42	18.02	20.34	19.84	10.11	19.53	17.61	13.9	20.02	14.63	15.07	19.9	16.73	13.82	15.63	22.85	16.34	17.45	13.79	18.75	14.14	20.83	7.71	8.12	29.94	45.26	41.01	27.91	47.15	43.59	41.05	41.29	35.24	45.36	25.12	35.86	22.25	28.05	25.44	27.93	41.52	34.87	43.14
LGALS4	21.81	126.35	80.21	77.07	24.38	137.53	6.32	52.04	15.28	34.22	10.14	41.9	70.95	98.25	7.63	11.52	23.7	13.19	33.25	34.4	33.22	55.41	26.91	47.76	13.85	13.98	46.77	100.02	69.67	61.1	0	111.31	450.15	1.97	111.34	79.13	105.93	397.41	126.67	339	0.75	110.66	387.23	695.37	91.29	1064.85	300.17	1.18	250.08
KIF18B	0.26	0.18	0.36	0.22	0.02	0.17	0.05	0.09	0.07	0.05	0.07	0.13	0.22	0.21	0.08	0.09	0.19	0.08	0.24	0.06	0	0.37	0.2	0.05	0.06	0.09	0.05	0.24	0.06	0.07	3.27	4.17	2.52	1.71	2.8	3.98	4.42	1.94	2	1.29	0.38	2.75	4.76	5.79	1.2	1.72	1.64	0.9	0.86
ARL6IP5	26.9	33.18	44.8	30.86	25.06	31.19	28.19	24.84	28.66	24.89	20.42	36.72	11.53	31.48	27.2	24.69	29.03	22.54	34.51	26	25.06	37.22	27.15	28.09	28.96	29.06	27.46	14.43	21.61	18.71	141.58	109.24	155	120.53	53.21	63.75	57.11	69.48	42.08	79.07	46.23	43.23	74.33	66.65	38.66	107.04	50.63	89.18	109.52
TPP2	10.03	7.33	13.26	13.09	6.36	5.91	9.81	7.37	9.69	9.26	3.6	8.64	11.73	7.21	7.33	6.66	6.89	6.53	7.43	6.28	7.51	9.31	7.14	5.89	6.95	9.03	6.85	7.3	3.35	3.29	10.38	11.19	10.22	10.9	10.75	14.29	11.71	13.77	9.31	10.24	7.68	8.48	11.5	7.61	11.75	6.69	11.66	18.54	10
CFD	22.48	13.91	30.54	20.49	10.3	17.35	14.76	8.28	19	6.98	10.34	24.76	9.99	15.09	10.18	4.06	19.14	7.13	11.42	10.78	13.89	22.74	11.68	21.27	10.09	23	18.27	14.59	21.7	19.51	36.78	14.43	16.98	90.3	6.06	31.67	11.11	10.72	18.11	14.1	13.18	13.66	6.19	17.73	12.14	8.52	9.2	14.23	15.65
BMP1	8.37	7.85	9.57	8.85	10.28	10.48	11.7	10.32	9.58	12.23	9.03	9.16	21.25	13.2	11.16	9.77	7.52	11.13	9.84	10.53	12.46	10.37	8.73	10.4	11.59	14.57	5.76	8.38	12.77	10.22	14.13	30.48	7.67	94.81	6.59	16.32	10.81	15.51	20.78	7.09	18.04	17.48	18.85	13.49	11.58	13.99	17.48	25.24	22.2
SLC31A2	5.09	11.15	10.35	10.93	7.62	10.71	6.28	4.99	10.91	8.01	6.31	15.89	3.47	3.89	12.2	5.65	7.52	8.52	7.69	3.96	5.7	11.12	8.08	6.46	7.29	11.06	5.54	10.6	7.93	7.6	11.72	15.45	4.91	25.41	6.29	7.62	5.43	5.12	6.86	2.12	4.98	3.69	2.37	1.38	4.73	9.57	4.14	8.32	9.3
LAIR1	6.09	6.06	17.13	11.31	2.03	8.33	3.81	4.69	6.28	2.04	2.57	6.9	9.06	4.71	2.85	1.45	3.64	3.12	6.92	2.47	1.83	9.49	3.43	3.93	4.26	6.97	4.34	3.24	3.44	3.29	52.2	35.1	14.51	86.08	12.89	28.55	14.84	19.02	15.04	9.3	21.59	12.23	17.77	14.57	6.72	10.87	6.98	30.04	27.72
ZMAT3	2	3.53	5.16	5.45	1.94	3.73	1.56	5.8	1.54	1.16	1.98	2.42	2.94	3.36	2.76	3.2	2.4	1.34	3.48	1.52	1.6	3.65	1.8	3.6	1.83	1.04	1.67	3.23	2.7	2.83	5.67	4.05	4.25	10.36	9.28	7.23	4.57	11.62	6.42	5.36	6.31	3.39	5.08	3.79	3.6	2.66	5.14	11.89	5.42
BGI_novel_G001975	0.24	0.09	0.15	0.2	0	0.08	0	0.06	0.21	0	0.31	0.07	0.02	0	0.02	0.42	0	0	0.27	0.19	0	0.61	0	0	0.56	0	0	0.33	0.34	0	0	0.58	0.06	0.65	0.6	1.25	0.33	0	0	0.07	1.82	0.76	0.07	1.26	0.17	0.09	0	0.19	0.57
TFB2M	8.31	11.92	12.42	11.42	8.13	9.21	8.25	11.62	9.32	11.13	6.51	12.5	2.57	4.76	10.99	10.29	11.61	8.24	10.21	6.27	10.87	12.57	11.92	14.53	9.4	8.48	8.77	10.27	9.34	8.83	7.77	15.97	19.12	5.39	12.41	17.12	8.51	7.08	7.24	16.73	3.82	10.47	6.05	1.47	12.81	10.57	16.63	7.64	7.13
BGI_novel_G002581	4.04	0	2.13	2.43	1.92	0	1.36	1.01	0	1.11	2.26	1.12	2.26	5.15	0.85	0	0	0	1.34	0	0	0.23	0	1.42	0	0	0	2.61	0	0	5.96	0	2.75	3.36	2.76	0	2.44	1.63	0	3.7	4.13	3.1	0	3.32	6.65	3.12	0	0	0
TSPAN10	1.55	1.24	1.22	0.77	0.88	1.04	0.68	0.83	0.9	1.09	0.49	1.03	2.32	1.49	0.48	1.21	1.26	1.23	0.68	1.53	0.73	0.8	0.89	1.38	1.13	1.18	1.23	1.22	0.67	1.29	3.58	1.5	2.71	3.93	2.27	2.8	2.43	1.05	3.6	5.44	6.57	3.18	9.31	4.23	4.6	3.85	6.93	1.34	4.03
C1orf50	9.06	5.43	10.38	9.76	6.1	5.93	6.35	5.79	7.32	5.91	6.38	6.87	7.28	7.56	5.91	7.62	5.01	4.82	5.81	6.86	6.06	5.28	5.4	6.21	5.19	6.13	6.47	6.92	5.39	6.45	8.21	6.52	10.19	9.81	12.72	9.48	7.63	8.11	4.81	9.82	10.93	12.45	17.44	10.75	6.19	5.35	6.54	6.94	5.91
IFITM10	5.74	6.08	5.47	5.14	3.82	3.93	8.82	3.38	8.17	5.7	4.67	3.56	22.78	12.56	4.76	7.57	4.04	3.7	3.66	6.44	5.51	2.81	4.35	3.38	3.97	14.34	5.83	3.71	4.82	6.48	5.88	6.87	7.57	17.52	1.58	5.62	5.51	1.87	6.11	1.32	9.1	5.61	6.98	3.52	5.33	4.03	2.26	9.22	5.19
BGI_novel_G000581	0.23	0.54	0.14	0.25	1.19	0.49	0.58	0.4	0.11	0.44	0.69	1.05	1.72	1.05	1.12	0.87	1.13	0.21	0.14	0.47	0.54	0.51	0.28	0.44	0.62	0.35	0.11	0.42	0.38	0.15	0	0	0	0	0	0	0.04	0	0.07	0	0	0.04	0.06	0	0.3	0	0	0	0
IGFL2	0.21	0	0	0	0.79	0	0	0	0	0	0	0	0	0	0	0.15	0.88	0	0.14	0	0	0.14	0	0	0	0	0	0	0	0	0.2	96.24	5.97	9.91	1.42	2.9	3.33	15.97	0.2	0.25	3.78	0.11	0.48	1.41	0.6	6.14	0.09	3.48	39.81
BGI_novel_G002522	0.35	0.63	0.3	0.61	0.24	1.07	0.53	0.26	0.36	0.25	0.19	0.48	0.72	0.57	0.38	0.96	0.65	0.48	0.5	0.54	1.24	0.59	0.31	0.54	0.3	0.32	0.53	0.09	0.2	0.11	0.55	0.74	1.31	1.71	1.64	1.37	1.78	1.22	2.64	1.28	0.3	1.93	2.7	1.48	0.87	2.05	1.09	1.31	1.29
INO80C	8.65	6.87	11.2	8.95	5.68	8.96	6.62	5.65	5.2	6.16	6.19	5.78	7	11.69	5.69	5.43	6.13	4.1	6.01	8.15	5.99	7.91	4.98	4.68	6.58	7.27	6.5	6.01	5.28	6.33	13.51	20.16	7.27	17.22	19.46	31.66	11.78	23.01	7.07	25.38	8.29	14.21	37.06	29.08	9.07	14.43	40.56	9.9	17.15
KCNA3	0.47	0.58	0.06	0.43	0.25	0.32	0.25	0.2	0.28	0.26	0.22	0.08	0.16	0.15	0.19	0.12	0.36	0.16	0.52	0	0.33	0.95	0.16	0.39	0.03	0.04	0.11	0.09	0.27	0.24	0.57	0.21	0.55	0.7	0.84	0.29	0.39	0.54	0.48	0.12	0	0.24	0.09	0	0.23	0.11	0.03	0.7	0.21
GPR161	0.14	0.19	0.19	0.22	0.19	0.21	0.12	0.25	0.21	0.13	0.16	0.12	0.22	0.36	0.1	0.09	0.17	0.2	0.32	0.1	0.09	0.43	0.19	0.1	0.21	0.31	0.22	0.13	0.09	0.11	1.35	3.35	1.03	1.3	1.01	1.05	0.7	2.86	1.02	0.73	1.31	1.62	0.42	0.93	0.6	1.16	2.79	5.23	2.44
KIAA1211L	0.13	0.4	0.38	0.29	0.07	0.25	0.07	0.18	0.24	0.04	0.09	0.2	0.21	1.01	0.16	0.04	0.35	0.07	0.31	0.07	0.06	0.48	0.12	0.17	0.26	0.15	0.05	0.27	0.11	0.1	1.59	1.87	2.95	3.06	2.17	2.12	1.07	4.49	1.31	2.69	2.99	4.21	0.18	7.56	1.63	3.37	1.29	2.95	3.37
TRAK2	4.19	6.1	6.75	5.86	4.72	5.19	4.52	4.23	4.44	4.43	3.74	4.54	3.44	4.86	4.09	3.38	4.39	4.01	6.09	3.32	4.41	5.76	4.15	6.01	4.65	4.88	4.13	3.92	3.08	3.2	10.47	13.02	13.7	9.29	10.94	19.16	11.33	15.2	8.82	27.17	36.02	12.9	13.86	4.95	7.21	15.64	17.75	15.83	12.77
GFPT1	4.78	6.57	7.23	6.57	2.8	5.03	3.58	4.71	4.67	3.84	2.39	3.32	2.85	4.19	2.44	4.07	4.25	3.36	3.94	2.56	3.73	8.43	4.36	5.08	3.81	3.71	4.57	4.63	2.01	2.84	12.95	12.45	33.33	9.27	9.25	11.79	10.39	13.84	10.18	10.75	11.27	5.61	8.71	7.03	7.21	34.54	10.64	11.98	17.11
RCBTB1	3.89	3.4	4.5	4.81	2.39	3.28	2.7	2.71	2.29	2.19	1.94	3.66	4.42	3.2	2.43	2.37	3.09	2.47	3.5	2.71	2.61	4.02	2.66	3.66	2.87	2.67	2.51	2.35	1.78	1.9	6.36	6.51	6.14	6.95	8.79	5.63	5.24	8.57	5.53	5.72	8.56	5.39	4.25	6.51	5.87	3.77	5.46	8.88	6.43
TMCO2	0	0	0	0	0	0	0	0	0.11	0	0	0	0.42	0	0	0	0	0	0.11	0	0	0	0	0	0	0	0	0	0	0	0	0	0	0	0	0	0	0	0	0	0	0	0	0	0	0	0	0	0
AGRP	0.11	0.11	0.21	0	0	0	0	0	0.1	0.11	0	0	0.2	0.15	0	0.11	0.23	0	0.1	0	0	0.11	0	0.11	0	0	0.1	0	0.1	0.11	0.11	0.1	0	4.26	0	0.24	0.11	0.32	0	0.22	0.18	0.11	0.17	0.5	0	0.63	0	0.2	0.5
STS	3.71	3.99	4.36	4.47	4.78	5.72	4.75	5.44	2.06	3.17	2.1	1.92	1.73	3.75	2.69	4.02	4.3	4.54	2.47	4.61	4.22	5.68	4.12	3.61	2.29	3.44	3.7	2.44	1.81	2.62	2.14	4.8	3.52	4.13	3.46	5.29	4.96	5.12	2.63	5.03	9.43	1.52	1.97	1.59	9.5	6.43	9.97	9.39	5.74
RREB1	7.12	6.77	5.88	8.01	5.26	7.93	4.9	7.91	7	8.1	6.33	7.87	9.35	11.19	11.12	5.36	7.86	7.85	5.87	6.71	5.83	8.47	7.24	5.72	6.44	7.8	5.56	10.08	8.94	6.74	7.32	6.5	10.33	8.05	6.09	5.62	6.61	10.11	9.84	7.15	5.95	9.07	11.6	14.6	8.82	7.73	6.45	6.67	10.29
BGI_novel_G003010	0	0	0	0	0	0	0	0	0.06	0	0	0.06	0.24	0	0	0	0	0	0	0.16	0	0.12	0	0.12	0	0.09	0.12	0	0.06	0	0	0.06	0	0	0	0	0	0	0	0.13	0	0.07	0.1	0	0	0.06	0	0	0.12
GPR52	0.05	0	0	0	0	0	0	0	0	0	0	0	0	0	0	0	0	0	0.05	0	0.05	0	0	0	0	0	0	0	0	0	0	0	0.05	0.1	0	0.18	0.05	0.05	0	0	0	0	0	0	0	0	0	0.05	0
PACSIN3	14.15	9.49	13.61	10.03	17.75	12.3	17.71	11.62	19.59	18.28	17.13	13.17	6.26	21.17	17.33	16.51	13.57	18.81	16.09	23.72	23.12	8.56	15.5	7.68	15.88	26.91	9.92	11.43	22.57	14.97	4.64	5.41	5.84	7.79	12.87	13.99	14.25	12.66	17.46	10.38	17.6	12.96	2.27	15.95	16.37	8.75	33.17	4.28	18.8
ZC3H7A	7.58	8.77	10.55	8.66	8.23	7.74	8.09	7.19	8.38	6.19	5.12	9.18	9.6	7.53	8.23	6.54	7.41	6.51	8.53	6.93	7.56	9.64	8.05	7.65	6.02	6.89	6.63	7.34	4.91	6.35	12.29	11.79	16.99	16.66	16.74	19.88	17.65	16.07	13.11	17.2	14.32	13.2	15.67	11.79	13.79	15.18	14.28	20.21	14.75
PRUNE	5.24	6.55	5.34	4.11	6.67	6.56	4.87	7.05	4.71	6.55	5.55	6.59	6.96	9.14	5.77	6.21	6.82	9.07	6.9	7.7	6.98	6.83	5.56	6.74	6.89	8.77	3.8	5.49	6.74	7.06	11.58	9.93	38.54	8.13	19.48	14.15	11.46	8.98	15.93	16.05	8.52	16.02	17.78	10.78	14.89	12.89	24.57	9.33	8.95
NSMCE3	9.83	8.57	9.01	8.2	6.69	9.22	6.79	6.28	6.42	6.1	6.09	6.14	5.27	7.34	7.1	6.73	5.85	5.74	8.48	7.08	5.99	9.54	6.72	6.42	7.02	6.41	8.22	7	7.21	12.89	18.38	11.24	17.43	13.82	20.86	10.86	14.3	11.85	9.14	16.51	11.83	15.92	18.74	7.69	11.84	5.71	13	12.3	11.2
GRIA4	0	0.02	0	0	0	0	0	0	0.01	0	0	0	0	0.02	0	0	0	0.01	0	0	0	0.04	0	0.03	0	0	0	0	0.01	0	0	0	0.15	0.02	0.01	0.02	0.03	0	0.01	0.01	0	0	0	0	0.04	0	0.02	0.01	0
PLEKHH2	0.71	0.74	0.67	0.46	0.71	0.66	1.12	0.66	0.86	0.66	0.45	0.65	0.85	1.78	0.69	0.79	0.25	0.6	0.92	0.25	0.65	1.08	0.51	0.72	0.83	1.55	0.77	0.35	0.28	0.18	0.2	5.43	1.92	0.9	6.27	2.96	4.74	13.64	4.09	2.82	0.45	20.65	7.86	33.25	23.26	3.74	11.72	3.38	1.49
	0.15	0.08	1.25	1.22	0	0.13	0.5	0.02	0.1	0	0.1	0	0.04	0	0	0	0.02	0	0.3	0	0	0.06	0	0.04	0	0.27	0.22	0.02	0	0	0	0.02	0.22	0.02	0.02	0	0.66	0.2	1.32	0	0	0	0.1	0.05	0.12	0.56	0.02	0	0.68
GRB7	2.88	7.86	4.65	4.57	9.43	8.56	5.13	5.73	4.09	8.73	10.77	4.18	10.51	14.93	7.23	5.05	9.05	4.42	6.95	4.67	11.95	8.28	3.45	4.26	7.03	10.59	1.85	1.7	7.5	5.83	10.46	6.22	17.67	17.83	32.88	49.32	48.44	56.83	44.85	45.4	53.48	54.92	29.83	66.67	50.41	61.34	53.48	10.1	32.71
DYNC2LI1	3.08	3.96	5.33	3.76	2.96	3.17	4.16	4.25	4.13	4.48	2.19	4.29	4.48	5.5	3.78	3.45	3.72	3.2	4.53	2.79	3.01	4.94	2.39	4.22	3.44	4.65	3.44	2.84	1.56	1.93	11.72	15.66	13.93	7.62	23.42	15.05	17.87	26.79	9.86	30.65	8.64	28.01	23.39	33.61	31.91	23.77	28.65	12.02	11.47
GAGE1	0	0	0	0	0	0	0	0	0	0	0	0	0	0	0	0	0	0	0	0	0	0	0	0	0	0	0	0	0	0	0	0.45	0	3.25	0	0	0	0	0	0	0	0	0	0	0	0	0	0	0
PGAM2	1.01	2.22	0.82	2.15	1.95	1.93	13.56	3.06	2.92	8.21	1.44	3.38	4.87	4.36	3.55	2.34	3.39	2.1	2.78	0.67	2.67	2.2	1.59	2.03	1.91	2.93	1.66	1.83	2.1	1.43	2.8	5.03	3.46	3.09	4.59	11.51	7.31	3.77	4.02	6.04	1.41	1.43	2.99	3.84	6.95	4.05	4.82	3.7	5.65
KLK7	0	0	0.11	0	0.11	0	0	0	0	0	0	0	0	0	0	0	4.3	0	0	0	0	0.11	0	0	0	0	0	0	0	0	0.08	0	2.1	0	0	0	0	9.05	0	0	0	0	0	1.91	0	2.55	0	0.11	247.74
ABHD1	1.42	1.34	0.55	0.22	0.96	1.01	0.49	1.71	0.43	3.25	0.94	0.94	7.53	2.72	1.93	3.27	1.09	1.55	0.59	2.44	2.72	1.18	2.41	1.51	0.94	1.54	2.09	1.16	2.61	2.23	0.12	0.86	0.33	0.36	1.4	0.09	0.54	0	0.35	1.73	0.29	1.81	2.35	0.27	0.75	0.32	0.3	0.15	0.05
NDC1	2	2.45	3.17	2.71	2.18	2.63	2.43	1.99	1.83	1.74	2.05	2.54	0.72	1.73	2.67	1.8	2.19	1.94	2.32	1.65	2.46	3.02	2.57	2.65	2.09	2.05	1.8	2.17	2.22	1.45	7.38	12.42	8.55	5.4	8.86	8.19	7.44	8.02	3.51	7.38	3.46	5.94	6.41	4.65	2.93	7.07	9.04	5.04	5.16
ATXN3	1.88	2.18	2.28	2.45	1.5	1.35	2.17	1.52	1.41	1.59	1.36	1.54	3.57	2.73	1.29	1.58	1.71	1.49	1.74	1.55	1.64	1.62	1.42	1.55	2.15	2.38	1.45	1.14	1.1	0.88	2.89	2.94	2.52	2.65	3.45	2.03	2.14	3.15	2.24	2.16	2.4	3.62	4.34	2.47	2.5	3.15	1.99	3.91	3.97
TM2D1	5.62	6.84	11.18	8.85	7	9.13	6.37	7.84	7.74	7.01	6.73	8.46	0.93	4.66	7.97	5.78	6.56	6.85	7.57	6.03	6.29	9	7.2	5.39	6.02	8.76	5.78	6.25	6.42	6.69	17.58	19.48	17.8	19.96	22.17	15.79	20.07	24.89	11.46	20.83	20.76	16.93	4.8	1.9	14.73	23.74	24.64	18.92	14.99
RHOD	32.56	17.72	28.83	34.61	9.95	24.66	12.12	22.65	15.51	24.95	11.15	17.1	38	35.56	13.89	16.88	12.16	19.68	14.34	32.4	15.11	17.48	11.55	16.18	17.54	17.29	19.95	32.04	19.86	26.02	13.06	11.98	9.95	28.17	25.43	31.26	26.97	28.76	26.91	15.83	10.53	50.27	25.79	124.55	38.05	26.3	20.53	11.24	19.01
PLXNA2	1.79	1.44	1.54	1.74	2.17	1.61	2.08	1.5	2.25	1.42	1.6	1.12	3.28	2.37	0.92	1.43	1.48	1.74	1.75	1.16	1.46	2.04	1.4	1.19	0.88	1.45	1.53	1.68	0.94	1.15	6.79	4.34	4.64	4.18	3	2.58	2.3	5.35	6.01	1.48	4.08	1.17	11.06	13.97	1.56	4.61	1.18	8.9	5.38
WBP2NL	0.03	0.16	0.19	0.12	0.12	0.09	0.13	0	0.12	0.03	0.03	0.06	0	0.17	0.06	0.06	0.07	0	0	0.08	0.13	0	0.03	0.09	0.13	0.26	0.06	0.1	0.06	0.1	0.16	0.18	0.06	0.33	0	0.32	0.4	0.19	0.53	0.53	0.16	0.4	0.05	0.37	0.16	0.09	0.55	0.21	0.3
WDR3	3.34	4.35	5.12	4.5	2.48	4.37	2.89	5.14	3.66	4.36	3.01	4.91	1.79	2.46	4.66	3.2	3.07	3.62	3.78	2.29	4.07	5.87	5.64	4.26	4.03	2.95	3.21	3.97	2.78	3.59	7.9	15.56	8	6.97	11.24	19.48	18.74	8.23	5.17	15.31	5.09	7.67	7.7	2.76	7.05	10.63	12.32	7.46	5.3
PABPC1L	8.73	9.35	9.67	11.73	12.07	6.68	16.69	6.09	11.34	8.6	5.61	8.15	28.09	14.45	6.37	8.62	7.55	7.29	9.19	6.72	9.69	7.85	5.38	6.7	7.7	14.74	7.82	6.58	3.29	4.08	11.73	15.7	6.37	8.56	48.21	40.98	57.6	18.17	20.05	71.16	9.12	39.16	66.02	19.18	29.56	18.08	25.01	12.93	13.86
EPM2A	1.98	1.94	2.95	2.49	1.99	2.65	2.86	2.61	3.39	3.38	2.53	2.7	2.85	3.81	3.95	2.85	2.56	3.23	2.34	2.87	2.91	3.06	4.07	2.79	2.41	2.23	1.99	1.29	2.48	2.11	1.3	1.73	1.77	0.99	1.64	1.98	1.61	1.56	1.67	1.38	1.46	1.82	0.9	0.98	1.62	1.48	1.36	2.44	1.17
CD320	7.26	4.57	8.95	8.08	8.06	8.06	5.67	5.28	5.33	4.98	5.08	7.35	6.86	13.09	7.63	6.61	7.72	6.02	5.99	7.36	6.39	9.28	4.77	5.31	4.99	6.94	4.13	9.39	11.21	12.36	19.31	30.67	13.1	16.17	11.88	17.19	14.38	3.99	18.74	13.94	13.91	16.13	23.06	4.68	8.77	8.27	14.94	6.48	5.66
BLOC1S2	7.59	5.91	13.01	8.5	4.88	7.52	6.46	6.53	6.39	5.1	4.21	7.36	3.43	4.22	5.52	4.85	7.3	4.58	4.55	7.07	5.08	7.58	5.02	7.4	4.36	5.49	6.23	5.2	3.72	5.86	11.04	12.63	14.24	22.33	15.35	18.93	19.38	20.16	11.28	14.53	14.37	14.35	8.31	5.97	8.31	9.27	12.07	9.92	16.62
TAGLN3	0	0	0.06	0	0.13	0	0	0	0	0.06	0	0	0	0	0	0	0	0	0	0	0	0	0	0	0	0	0	0	0	0	0.15	0.37	0	0	0.06	0	0	0	0	0	0	0	0.1	0	0.07	0	0	0	0
NUBPL	2.91	3.46	4.82	3.78	3.9	3.44	3.4	3.26	2.83	3.82	3.72	3.1	2.21	3.97	4.28	2.62	3.43	3.83	3.43	2.98	3.88	3.11	3.43	3.49	4.12	3.66	2.1	2.42	3.21	2.7	1.95	4.84	4.2	2.57	3.92	3.92	3.7	4	3.05	7.12	3.76	3.93	8.75	3.49	4.02	3.73	6.33	3.69	3.1
BGI_novel_G002813	0	0	0	0	0	0	0	0	0	0	0	0	0	0.06	0	0	0	0	0	0	0	0	0	0	0	0	0	0	0	0	0	0	0	0	0	0	0	0	0	0	0	0	0	0	0	0.04	0	0	0
GSR	16.78	13.88	26.25	27.5	10.78	22.05	17.77	12.07	12.87	12.3	12.73	17.2	13.25	13.53	12.4	12.13	12.99	12.67	12.11	15.15	13.27	19.58	14.11	13.11	13.09	12.52	11.04	18.96	15.75	18.8	18.4	12.8	90.96	16.39	26.23	27.96	26.16	14.38	75.31	36.6	35.65	62.8	37.56	30.14	42.95	14.32	30.58	15.62	19.65
MTMR4	6.45	17.63	11.3	11.45	19.09	11.93	12.7	18.05	10.73	14.64	16.72	19.69	18.73	19	21.1	12.7	25.35	16.58	16.49	11.65	23.13	12.36	12.65	16.42	18.51	15.46	5.13	10.42	19.44	21.15	7.52	7.94	11.3	4.98	8.55	8.8	9.66	11.3	8.73	7.87	5.96	14.08	11.39	8.59	11.6	6.19	9.77	7.97	8.5
HIST1H4C	2.52	2.14	1.06	2.33	0.53	1.74	1.08	1.88	2.58	0.82	1.59	1.29	7.31	1.09	1.3	1.73	1.48	1.07	1.32	2.4	0.85	2.45	1.78	0.54	1.95	0.74	4.91	2.78	0	0.85	3.28	5.06	4.77	1.77	1.07	5.65	1.92	1.86	3.15	0.81	9.87	3.39	5.05	7.39	4.28	4.08	4.01	2.83	1.79
COL5A1	4.06	3.03	5.25	3.26	2.72	9.51	1.82	3.88	2.73	1.23	1.81	1.9	2.2	3.47	1.13	1.92	3.73	1.8	5.55	1.44	1.33	10.4	1	2.06	2.06	4.5	2.57	1.9	1.96	1.46	59.95	127.48	24.03	143	9.2	40.51	32.7	69.88	63.87	11.59	31.62	64.12	11.56	7.24	24.92	41.39	28.79	169.64	141.94
SCGB3A2	0.1	0.1	0.17	0.19	0.09	0.12	0.16	0.15	0.21	0.15	0.09	0.14	0.38	0.29	0.42	0.18	0.15	0.1	0.07	0.2	0.13	0.32	0.12	0.17	0.1	0.16	0.11	0.14	0.3	0.05	0.67	1	0.85	1.84	0.3	0.83	0.65	2.22	0.28	0.74	0.1	0.13	3.72	0.39	0.19	1.16	7.85	2.88	1.85
BGI_novel_G001849	0	0	0	0	0	0	0	0	0	0	0	0	3.02	1.84	0	0	0	0	0	0	0	0	0	0	0	0.54	0.21	0	0	0	0.08	0	0.03	0	0	0	0	0	0	0	0	0	1.68	2.24	0.05	0	0	0	0
CASP8	6.11	7.51	7.07	8.17	4.31	6.6	5.8	5.06	7.64	3.42	4.16	6.65	3.94	4.65	6.3	3.2	5.85	5.89	7.51	3.49	3.54	8.79	3.39	5.01	4.45	4.52	4.52	4.45	4.28	4.84	12.14	17.95	17.86	15.69	14.62	18.05	17.37	18.19	10.28	24.45	8.02	16.01	18.28	13.45	17.64	19.24	19.16	13.28	18.01
BGI_novel_G002182	2.21	0	0.7	0.72	1.63	0.23	0	0	1.44	2.09	1.47	0	0	0.84	0	0	0.25	0	0	2.22	0	0	0	0.25	0.91	1.48	0	0	2.1	0.32	6.6	0.19	0.4	0	10.2	0	0.47	0.24	7.08	7.66	5.21	0	2.82	0.49	0.21	0	0	0	0
GPRC5D	0.32	0.38	0	0.07	0.08	0.22	0.23	0.15	0.08	0.31	0.08	0.15	0.43	0.63	0.22	0.24	0.33	0.22	0	0.2	0	0.38	0.36	0.08	0.15	0.1	0.15	0.16	0	0.08	0.16	0.29	2.55	0.29	0.38	0.26	0.24	0.61	0.08	0.64	0.13	0.89	0.62	1.08	1.11	0.52	0.28	0.14	2.52
B3GALT1	0	0	0	0	0.03	0	0	0	0	0.03	0.03	0	0	0	0	0	0	0	0	0	0	0	0	0	0	0	0	0	0	0	0.1	0.13	0	0	0.2	0	0	0.03	0.07	7.72	0.06	0.25	0	0.08	0	0	0	0	0.03
BGI_novel_G002226	0	0	456.18	93.79	76.93	266.89	150.8	0	39.97	63.82	0	11.32	0	0	97.79	0	11.33	0	152.33	6.06	0	13.2	92.91	29.84	80.89	137.37	0	91.86	0	77.46	0.3	0	332.91	389.15	276.36	312.26	457.74	0	44.61	218.43	0	8.07	12.64	71.32	0	323.59	0	21.59	0.77
GON4L	3.25	3.33	2.67	3.91	3.31	3.8	3.49	3.91	3.38	3.69	2.5	3.14	7.44	5.91	3.2	2.96	4.58	3.54	3.74	1.95	3.2	4.37	3	3.36	3.24	3.33	3.1	2.64	2.75	2.61	7.19	8.7	8.38	9.53	12.58	14.75	14.29	9.02	11.8	16.63	5.92	8.62	20.67	10.1	8.01	7.48	26.77	11.24	8.86
INAFM2	4.02	3.07	5.6	3.33	2.29	4.05	2.92	2.54	3.91	1.75	1.47	3.37	2.32	4.17	2.5	3.27	2.05	1.7	3.29	2.33	2.24	3.66	2.69	2.38	1.59	2.83	3.53	2.43	2.42	3.22	15.06	7.18	5.37	8.19	7.96	6.92	7.52	6.45	6.52	4.96	8.9	8.27	5.82	2.05	3.24	3.89	3.36	11.44	7.62
SPATA31D4	0	0	0	0	0	0	0	0	0	0	0	0	0	0	0	0	0	0	0	0	0	0	0	0	0	0	0	0	0	0	0	0	0	0	0	0	0	0	0.01	0	0	0.03	0	0	0	0	0.01	0	0
PANK1	12.94	25.46	18.33	7.46	26.04	12.99	12.06	15.84	17.41	58.2	15.53	15.52	5.9	21.03	12.83	32.01	13.75	30.43	24.91	17.3	25.04	21.44	28.66	22.25	16.24	23.57	18.6	17.65	15.01	13.23	1.02	1.94	1.71	1.4	4.45	3.94	5.23	1.22	6.25	5.57	2.32	7.59	1.25	0.66	9.36	1.03	2.82	0.75	1.21
BGI_novel_G001498	0	0	0	0	0	0	0	0	0	0.09	0	0	0	0.13	0	0	0	0	0	0.12	0	0	0	0	0	0	0	0	0	0	0.1	0	0	0	0.19	0	0	0	0	0	0	0	1.06	0.22	0.1	0	0	0	0
MMP23B	2.62	3.73	3.11	2.09	1.52	3.28	1.45	2.2	2.13	0.53	1.08	1.05	2.81	7.5	0.53	1.27	1.49	0.74	4.2	2.31	1.29	3.34	0.35	1.27	1.44	3.06	3.03	1.2	1.63	1.26	1.59	12.95	5.02	10.16	5.07	7.43	6.85	7.97	8.55	4.91	6.2	12.74	2.16	1.61	6.04	10.78	2.05	25.94	9.06
BGI_novel_G001005	0	0	0	0	0	0	0	0	0	0	0	0.09	0	0	0.09	0.31	0	0	0	0	0	0	0	0	0	0	0	0	0	0	0	0	0	0	0	0	0.1	0	0	0	0	0	0.47	0.23	0	0	0	0	0
ATOH1	0	0	0	0	0	0	0	0	0	0	0	0	0	0	0	0	0	0	0	0	0	0	0	0	0	0	0	0	0	0	0	0	0	0	0	0	0	0	0	0	0	0	0	0	0	0.58	0	0	0
EVC	4.99	3.76	4.07	4.57	3.42	3.05	4.95	4.14	5.11	6.69	1.93	3.77	24.09	12.29	3.24	3.99	4.2	2.99	4.28	4.78	3.96	3.39	2.48	3.67	3.43	4.35	3.51	4.96	2.08	1.87	7.58	8.46	8.41	9.64	15.57	15.6	10.6	8.36	6.51	33.02	19.32	14.05	33.4	29.9	17.56	7.86	12.28	11.92	7.92
PDE7B	1	1.52	1.62	1.57	2.29	1.18	1.67	1.09	1.62	1.85	1.87	1.37	0.43	2.27	2.33	1.21	1.59	1.14	1.43	0.81	2.17	1.06	1.24	1.5	2.12	1.8	0.87	0.73	1.46	1.65	4.27	0.59	1.15	0.56	0.63	7.39	1.27	0.31	1.39	8.71	0.62	7.15	2.44	0.34	3.44	0.34	2.55	1.87	0.49
TRIQK	8.49	7.52	10.78	12.41	6.95	6.87	10.23	7.82	5.85	5.73	5.3	7.72	6.04	6.05	7.47	6.26	6.66	6.72	7.08	7.93	8.02	8.02	8.58	9.71	7.01	9.32	9.11	5.12	2.95	3.21	8.14	9.98	8.91	11.71	13.2	17.79	10.24	10.38	17.41	17.22	12.42	11.09	8.49	7.48	10.43	23.67	18.25	10.16	15.47
EIF3K	98.84	97.04	114	88.19	71.35	93.63	72.53	67.93	83.51	82.92	91.51	75.94	45.65	100.77	75.16	75.62	76.59	61.85	91.4	137	82.57	81.93	65.34	75.61	80	84.71	74.9	80.23	80.76	86.97	227.33	202.43	169.26	186.22	167.09	325.29	144.88	120.63	133.32	177.67	317.46	206.6	148	204.67	172.78	173.31	241.53	143.65	112.9
BGI_novel_G001915	0	0	0	0	0	0	0	0	0	0	0	0	0	0	0	0	0	0	0	0	0	0	0	0	0	0	0	0	0	0	0	0.58	0	0	0	0	0	2.17	0	0	0	0	0.91	0	0	0	0	0	0
B3GAT2	0	0	0	0	0	0	0	0	0	0	0	0	0	0	0.04	0	0	0	0	0	0.04	0	0.04	0	0.04	0	0	0	0	0	0	0	0	0	0	0	0	0	0	0	0	0	0.13	0	0.25	0	0	0	0
NDNF	0.08	0.2	0.02	0.02	0.12	0.17	0.05	0.07	0.12	0.25	0.22	0.22	0.05	0.96	0.24	0.03	0.48	0.35	0.07	0.06	0.29	0.77	0.14	0.15	0.25	0.03	0.05	0.05	0.14	0.11	0.03	0.64	1.42	0.6	0.22	0.03	0.03	5.45	0.17	0	1.23	0.11	0.04	0.29	0.1	0.43	0.59	5.95	6.69
ZSCAN18	5.03	3.9	4.77	5.53	5.61	8.24	4.14	3.99	6.79	5.45	5.64	4.61	6.7	8.86	5.09	3.19	4	3.67	6.59	4.22	4.55	4.65	3.56	4.82	4.39	4.92	4.27	4.71	7.11	7.59	9.8	9.13	10.21	11.93	10.33	7.42	5.88	5.94	21.76	6.72	19.18	14.18	44	1.86	18.83	13.33	8.97	16.95	6.2
SLC4A7	1.8	1.68	2.57	2	0.78	1.41	0.93	0.69	1.57	0.56	0.52	1.25	1.02	1.51	0.77	0.76	1	0.61	1.87	0.65	0.55	2.37	0.47	1.11	1.25	0.93	0.95	0.97	0.35	0.48	11.56	10.69	4.58	3.12	4.07	5.19	7.37	10.08	4.08	4.78	5.64	6.91	8.27	1.63	2.03	10.97	4.87	11.98	3.97
GSTT2	0.91	0.81	0.81	2.16	0	0	0	0.72	0.82	0.98	3.47	1.06	6.93	0.48	0	0.77	1.19	0	3.25	0.77	1.63	3.02	2.36	2.73	1.67	0.31	1.08	0.25	1.87	1.11	0.16	2.5	1.18	4.93	0	0	0.78	0.02	0.6	0.79	0.29	0.94	0.24	0	0.1	0.25	0.12	1.21	0.09
LTK	2.62	2.19	2.2	1.89	1.29	2.67	2.32	1.83	1.66	1.61	1.32	3.6	9.93	4.2	2.03	1.61	3.03	2.09	2.43	2.71	1.75	3.64	2.12	2.24	1.87	2.09	3.55	1.32	1.53	1.9	0.56	0.41	0.7	0.21	1.46	1.88	2.21	3.21	2.86	0.32	0.33	9.78	1.34	0.73	16	0.74	0.25	1.59	1.34
SRD5A1	17.17	27.27	19.65	18.8	33.01	16.85	22.83	12.84	11.05	29.16	22.07	23.85	12.82	22.8	19.76	18.53	19.81	17.17	13.23	22.79	19.4	15.91	20.2	20.75	31.29	34.05	18.69	19.49	20.22	25.76	12.83	8.64	12	14.2	9.75	14.44	10.57	5.48	5.67	11.82	8.28	10.44	20.9	9.91	12.19	5.33	28.46	4.22	5.85
MAMDC2	0.12	0.59	0.24	0.15	0.16	0.21	0.38	0.12	0.45	0.14	0.24	0.1	0.15	2.89	0.21	0.35	0.13	0.21	0.94	0.28	0.29	0.39	0.11	0.81	0.24	0.41	0.2	0.27	0.36	0.11	0.87	1.44	1.56	7.54	0.44	0.5	0.17	3.46	0.4	0.46	3.09	0.42	0.16	0.09	0.22	0.77	0.47	5.7	2.63
ADAM23	0.04	0.23	0.03	0.04	0.04	0.11	0.08	0.05	0.06	0.06	0.07	0.04	0.02	0.46	0.03	0.06	0.04	0.01	0.24	0.07	0.05	0.18	0.01	0.15	0.06	0.08	0.1	0.06	0.03	0.05	1.18	0.67	0.96	0.33	0.27	1.07	0.27	0.25	0.37	0.28	0.06	0.52	0.3	0.05	0.16	0.32	0.12	0.77	0.53
PRPF4B	7.18	8.24	9.52	8.97	6.44	5.27	6.94	6.95	6.73	6.88	2.6	7.29	10.27	8.31	6.13	6.46	6.32	5.49	8.45	6.21	7.05	8.32	5.54	6.36	5.16	7.6	5.61	4.32	2.16	2.85	12.64	19.57	17.17	13.4	16.85	14.2	17.58	17.21	16.26	10.43	17.83	15.79	20.9	17.46	15.65	19.37	17	18.73	15.99
NPEPL1	9.01	6.59	12.42	10.59	4.48	7.09	8.62	7.35	7.17	8.6	4.1	8.09	26.43	15.99	7.22	6.27	7.08	4.06	7.42	7.22	6	8.75	6.11	8.35	6.32	7.07	7.04	6.26	9.07	5.64	17.91	15.41	12.92	24.87	21.06	30.52	41.37	18	23.2	38.75	33.92	33.5	72.12	24.15	32.92	13.28	14.78	17.34	17.57
HSPB6	12	17.52	9.38	5.95	5.2	10.59	8.15	7.72	9.31	2.49	4.87	2.67	15.04	43.77	2.59	5.16	2.47	2.69	11.74	5.74	3.86	10.27	2.38	8.41	4.41	14.53	11.41	8.87	4.74	4.73	3.07	9.19	21.91	10.17	7.94	127.83	14.43	9.22	18.82	16.61	19.72	65.87	10.39	2.3	17.92	15.75	1.65	40.35	12.76
HAPLN3	1.24	1.24	1.13	1.53	0.6	1.28	0.73	0.14	1.31	0.25	0.69	0.56	0.78	0.87	0.09	0.31	0.58	0.13	3.53	0.34	0.24	1.72	0.18	0.27	0.48	0.83	0.94	0.4	0.14	0.33	12.21	24.69	6.4	10.76	9.13	7.43	17.96	7.89	4.35	3.15	2.75	4	9.27	6.54	1.93	7.81	3.02	20.63	14.14
ZNF584	2.72	1.96	3.49	2.08	1.61	2.81	2.09	2.2	2.19	2.02	1.8	2.14	2.23	2	2.51	1.76	2.24	1.7	2.2	1.36	2.61	1.82	2.05	2.23	1.87	1.81	1.91	1.42	1.89	2.79	4.14	5.2	3.43	3.02	4.51	3.6	4.07	2.87	3.19	4.76	2.14	3.43	7.8	3.25	2.86	4.56	3.46	3.22	2.02
GRAMD4	5.22	6.28	6.35	5.78	2.02	5.02	5.04	8.6	15.28	5.1	8.85	4.12	10.1	11.07	6.29	15.05	4.78	5.51	6.4	3.88	2.95	7.15	5	5.03	5.6	6.32	12.71	3.83	8.91	6.59	8.14	5.1	8.67	5.56	17.6	13.4	9.48	9.12	6.98	18.43	6.2	10.09	13.61	12.29	9.67	6.65	4.46	6.35	11.24
SLC5A6	15.72	22.27	9.58	14.73	6.73	10.59	17.62	10.7	7.53	9.82	7.53	11.15	39.82	15.8	8.84	17.24	8.66	7.67	12.8	31.42	8.65	15.4	11.11	32.78	8.06	10.52	68.71	11.17	13.85	11.69	30.56	21.58	10.71	9.65	14.86	10.07	39.65	8.42	20.67	16.53	5.71	21.51	72.95	19.86	11.94	8.81	22.96	6	7.86
SECISBP2	16.36	12.56	15.95	17.68	10.01	8.47	12.2	9.66	13.31	11.32	7.6	8.73	25.22	21.25	10.22	12.9	8.7	9.67	9.75	14.46	10.08	11.82	10.19	12.52	8.81	13.27	13.19	12.46	7.48	8.57	9.37	10.48	16.25	17.33	14.38	12.07	15.26	11.29	13.18	10.24	18.46	15.02	20.54	19.31	18.73	15.4	9.77	12.74	10.28
PHLDA2	4.4	2.38	7.85	5.32	2.12	5.09	1.03	0.26	2.28	0.35	0.6	0.17	1.61	10.46	0.16	1.16	1.02	0.16	2.2	1.45	0.18	4.81	0.65	0.77	0.61	0.83	1.85	2.15	0.33	0.82	38.9	14.33	38.18	36.47	54.79	20.5	22.46	49.7	21.27	12.27	8.76	7.4	10.53	87.44	7.85	49.06	13.49	8.95	39.67
BGI_novel_G001617	16.88	76.4	62.33	19.45	38.55	42.1	28.82	89.08	15.83	55.65	13.12	84.38	10.62	13.46	99.54	48.06	68.72	62.08	99.93	12.72	57.09	53.51	61.95	109.21	60.83	74.39	5.16	105.93	62.57	29.41	0	4.64	8.75	0.23	3.84	45.78	6.51	26.56	2.94	2.17	0	6.22	20.24	1.59	12.78	21.14	14.04	3.19	9.19
UMAD1	4.52	5.16	6.17	6.58	5.2	4.97	4.8	4.49	5.35	5.23	3.07	5.66	1.67	2.68	5.16	3.86	4.81	4.59	4.46	5.12	4.48	5.69	4.38	5.21	3.82	5.56	4.32	4.68	2.97	3.53	7.23	10.22	5.9	12.78	12.8	10.89	7.37	7.31	6.15	10	5.09	2.99	4.75	4.01	5.92	14.07	10.07	5.74	6.96
SLC25A36	2.09	2.86	2.71	2.26	1.59	1.62	1.98	1.38	2.25	1.01	0.59	2.01	2.03	3.64	1.05	1.19	1.23	1.1	3.31	1.09	0.94	3.12	0.82	1.48	1.32	2.34	1.92	0.98	0.51	0.56	12.92	10.63	9.13	19.57	8.97	10.88	14.82	21.56	7.24	13.32	7.27	7.02	14.75	12.04	10.46	17.37	12.25	18.33	16.05
JAKMIP1	0.35	0.12	0.08	0.38	0.28	0.06	0.24	0.12	0.19	0.15	0.08	0.19	0.23	0.38	0.19	0.15	0.15	0.12	0.16	0.2	0.1	0.24	0.08	0.16	0.12	0.27	0.19	0.19	0.03	0.42	0.44	1.1	0.39	1.03	0.52	0.58	0.46	0.08	0.27	0.12	0.14	0.03	0.1	0.09	0.38	0.12	0.14	0.73	0.26
GNB5	3.53	6.99	5.21	5.33	2.48	5.48	3.39	3.44	3.22	2.58	4.32	4	3.15	5.04	2.98	4.23	3.39	2.53	5	6.27	2.57	4.73	4.21	4.83	4.26	4.88	5.18	3.22	4.5	6.05	4.94	7.94	10.17	7.79	14.24	13.61	12.89	8.14	10.22	20.63	10.08	26.2	8.38	4.25	12.25	6.41	12.79	7.82	7.87
LRRC8E	0.56	0.74	0.91	1.08	0.18	1.38	0.47	1.09	0.47	0.61	0.5	0.62	0.51	0.77	1.11	0.62	0.84	0.32	1.03	0.44	0.74	0.96	0.92	0.69	0.53	1.06	0.47	0.93	1.58	1.29	1.65	1.91	1.46	1.63	3.79	3.39	3.31	3.2	5.05	4.96	1.77	3.48	1.61	2.74	3.7	1.61	5.61	0.57	3.25
BGI_novel_G001406	0	0	0	0	0	0	0	0	0	0	0	0	0	0	0	0	0	0	0	0	0	0	0	0	0	0	0.02	0	0	0	0	0	0	0.02	0	0	0	0	0	0	0	0	0	0	0	0	0	0	0
BGI_novel_G001560	0.19	0.18	0	0	0	0	0.37	0.18	0.19	0	0	0	0	0	0	0	0	0.18	0.18	0	0	0	0	0	0.19	0.68	0	0	0	0	0.18	0.22	0.18	0.54	0.19	0	0.39	0.37	0.57	0.57	0	0.21	0	0	0	0	0.81	0.36	0.37
NHSL2	0.37	0.52	0.32	0.39	0.31	0.59	0.43	0.33	0.36	0.28	0.33	0.33	0.32	0.69	0.31	0.23	0.43	0.43	0.62	0.27	0.27	0.58	0.27	0.3	0.31	0.4	0.47	0.17	0.22	0.22	3.25	0.73	1.2	0.72	0.84	1.83	0.91	0.99	0.83	0.8	0.68	0.72	0.33	0.24	0.76	0.44	0.13	3.67	1.08
S100A14	5.9	9.57	2.99	2.56	6.93	16.35	2.5	5.27	3.03	4.67	3.34	2.12	2.21	14.77	3.93	4.04	9.52	3.16	6.73	4.29	4.51	5.27	3.47	8.52	3.54	1.72	9.07	6.34	8.24	10.5	80.74	4.69	303.87	15.51	25.7	56.51	49.89	127.53	115.04	169.88	2.25	2.89	80.89	39.02	4.49	179.66	32.41	9.41	300.48
NCAPH2	7.06	6.17	7.11	9.18	4.22	8.25	7.88	5.34	8.03	6.41	5.65	6.04	12.13	11.5	5.93	7.17	6.95	5.33	6.02	5.05	6.26	8.24	5.61	5.31	5.05	8.79	5.13	6.56	7.11	9.21	10.76	15.9	13.28	10.98	21.44	22.75	19.35	13.76	12.85	19.39	13.81	12.78	28.94	33.25	13.01	11.12	7.69	8.97	15.81
CCDC152	11.47	13.83	7.51	4.44	9.1	6.95	11.86	8.33	6.16	13.83	6.48	18.74	10.42	32.43	17.54	13.43	14.43	9.41	11.21	16.01	11.99	7.83	10.92	12.65	17.75	7.86	11.94	22.41	9.89	6.74	4.34	4.91	0.92	0.69	1.5	3.52	5.36	3.44	6.47	1.77	1.24	3.26	1.5	1.23	11.17	1.21	0.82	3.37	0.55
NOX1	0.03	0	0	0	0.03	0	0	0	0.03	0	0	0.03	0.11	0.13	0.03	0.1	0	0	0.03	0	0	0.03	0	0.03	0.03	0.04	0	0	0	0.07	0.32	2.77	0.12	0.06	0.19	0	0.07	0.16	0	0	0.05	0.03	0.4	0.37	0	2.22	0.09	0	0
BGI_novel_G000380	0	0.04	0.27	0.04	0.04	0.04	0.13	0	0	0.05	0	0	0.51	0.24	0.04	0.14	0.1	0.04	0	0.17	0.09	0	0.13	0	0	0.06	0	0.05	0	0.05	0.41	0.04	0.66	0	0.13	0.25	0.29	0	0.27	0.05	2.28	0.14	1.23	0.42	0.18	0.17	0.04	0.17	0
JMJD4	4.73	3.95	2.93	4	4.2	4.75	3.25	7.56	4.34	5.21	4.41	5.88	6.92	7.26	6.14	5.44	5.72	5.01	3.88	6.83	5	4.73	6.11	4.52	4.53	4.52	4.42	4.78	9.32	6.38	7.84	5.39	7.43	6.18	5.66	8.09	5.71	6.59	12.77	8.86	9.33	10.86	10.16	9.55	12.18	6.47	8.68	4.89	4.47
VAV3	1.24	1.58	2.23	2	1.37	1.41	1.32	1.25	1.9	0.7	0.55	2.08	0.57	1.31	0.97	0.81	1.21	1.09	1.85	0.54	1.11	2.1	1.03	1.2	1.34	1.4	1.08	1.16	0.4	0.69	3.99	3.57	3.61	3.94	19	26.79	23.33	11.36	10.8	46	0.77	26.4	1.89	1.92	1.6	2.95	4.89	6.25	2.7
CAPRIN1	14.61	20.25	26.97	22.84	15.2	20.09	13.44	17.8	14.82	14.94	12.1	17.93	6.15	14.12	16.69	15.2	16.61	18.38	19.87	11.8	16.6	26.67	17.08	18.95	14.8	16.05	14.08	12.84	12.95	13.79	32.47	52.36	56.67	47.97	47.29	36.7	30.3	61.48	47.12	28.59	40.19	31.24	13.79	16.81	35.57	51.56	57.58	58.99	59.85
ZKSCAN2	0.43	0.88	0.63	0.65	0.47	0.67	0.52	0.73	0.78	0.6	0.74	0.6	0.58	0.56	0.83	0.67	0.79	0.84	0.61	0.46	0.71	0.8	0.6	0.86	0.89	0.81	0.41	0.53	0.68	0.53	0.66	1.07	0.87	1	1.02	0.62	0.65	1.01	1.04	1.04	1.17	1.06	0.79	0.21	0.86	0.43	1.1	1.01	1.09
RAB3D	0.92	1	0.99	1.06	0.47	0.69	0.63	0.8	0.87	0.54	0.51	0.64	1.39	1.56	0.47	0.6	0.9	0.72	1.38	1.22	0.53	1.02	0.64	0.96	0.83	1.23	1.13	0.78	0.73	0.53	3.54	0.84	5.61	5.17	4.24	13.28	4.34	4.04	5.65	6.73	8.03	5.8	5.71	9.82	6.67	5.68	4.32	3.25	5.56
KIF11	0.49	0.32	0.73	0.41	0.31	0.14	0.26	0.28	0.25	0.28	0.08	0.41	0.22	0.26	0.25	0.18	0.48	0.25	0.38	0.18	0.16	0.53	0.33	0.26	0.26	0.19	0.21	0.29	0.07	0.07	6.43	9.99	4.27	2.84	3.04	3.99	6.05	2.89	2.86	2.88	1.04	3.21	2.95	4.04	1.75	2.1	1.83	1.43	1.91
SH3GLB1	7.36	9.03	11.6	9.62	6.07	8.2	6.32	8.21	7.49	6.43	4.54	7.94	3.8	6.55	6.4	6.9	7.33	6.89	8.02	6.41	5.73	10.81	7.66	8.1	5.75	6.93	7.45	5.85	4.41	5.59	19.83	20.03	20.46	24.44	22.8	30.28	19.3	28.7	12.56	19.86	16.7	17.83	15.89	9.25	12.9	25.8	14.62	36.3	23.6
H6PD	25.55	14.55	19.5	41.37	11.39	20.02	20.78	26.36	32.07	20.42	19.32	13.71	39.05	28.88	10.1	20.6	19.19	20.51	21.86	17.62	9.99	14.42	19.73	19.38	16.77	21.59	24.87	27.05	20.31	15.28	9.23	7.04	13.12	5.9	7.98	3.52	12.21	8.96	10.5	4.93	9.95	8.2	11.08	2.86	14.13	13.7	4.13	10.65	11.5
DCTN6	16.1	16.74	24.87	16.81	12.54	15.24	17.77	16.02	19.21	15.39	10.77	13.88	6.77	14.01	12.76	13.14	12.89	12.22	15.5	13.85	15.57	16.9	13.65	14.66	13.27	14.97	13.48	14.69	9.1	13.6	46.86	20.25	32.24	40.86	20.36	30.95	30.23	39.4	119.07	20.99	45.13	30.67	20.78	20.06	26.75	24.71	37.34	32.82	28.08
DDX5	94.89	88.42	138.49	140.32	59.17	94.71	76.4	70.64	120.03	55.68	59.67	75.98	87.08	95.34	55.12	75.06	65.1	54.49	96.63	60.68	50.27	97.46	70.45	78.03	49.52	77.84	85.65	61.42	39.48	63.24	133.27	164.64	195.86	204.31	265.27	221.88	205.01	307.29	128.92	189.06	117.82	160.62	226.26	107.82	119.04	183.01	198.64	249.48	221.73
OR1Q1	0	0	0	0	0	0	0	0	0	0	0	0	0	0	0	0	0	0	0	0	0	0	0	0	0	0	0	0	0	0	0	0	0	0	0	0	0	0	0	0	0	0	0	0	0	0.08	0	0	0
PAX3	0	0	0	0	0	0	0	0	0	0	0	0	0	0	0	0	0	0	0	0	0	0	0	0	0	0	0	0	0	0	0	0	0	0	0	0	0	0	0	0	0	0	0	0	0	0	0	0	0
DDX19B	15.99	14.85	17.67	16.64	11.71	17.12	17.19	14.85	18.25	14.63	16.56	13.34	14.39	13.56	12	13.01	13.56	13.97	14.74	11.99	12.54	14.1	15.07	13.03	13.32	14.71	18.01	11.01	13.04	18.79	10.35	13.36	16.53	18.86	21.11	16	19.59	20.94	19.46	21.92	22.37	20.02	16.98	25.95	21.57	11.44	13.29	17.63	16.62
KCNMB1	1.05	0.98	1.72	0.96	0.49	0.94	0.87	0.25	1.14	0.34	0.57	0.37	2.98	5.43	0.63	0.35	0.97	0.5	0.82	0.54	0.26	2.05	0.86	1.2	0.74	0.79	0.57	0.45	0.71	0.97	7.62	6.26	2.28	5.29	3.14	8.29	3.98	5.85	2.73	3.88	13.09	2.57	7.47	1.75	2.5	2.98	1.75	31.25	12.55
PTAFR	3.52	3.17	7.61	6.31	1.47	5.07	2.11	2.5	3.15	1.14	2.35	3.78	2.12	1.64	1.77	0.64	3.39	2.77	3.32	1.75	0.79	4.77	1.98	2.25	2.48	2.92	1.97	1.74	2.32	2.14	20.46	21.19	5.52	16.21	4.51	11.84	11.69	7.12	11.67	7.51	12.56	3.15	41.64	6.93	3.49	12.39	5.15	9.48	16.78
STRA13	31.52	24.01	27.5	24.6	16.05	30.35	18.9	25.16	15.19	20.38	21.32	28.15	57.96	48.77	31.41	25.73	26.5	19.99	14.19	53.84	31.58	23.03	25.86	22.26	22.77	27.48	16.54	30.07	37.91	41	57.66	63.38	47.08	33.82	21.33	81.81	44.63	29.1	19.7	27.63	55.46	43.65	95.57	97	40.1	52.29	18.57	15.53	22.45
UBE2Q1	15.45	15.75	18.41	16.78	12.67	16.34	13.59	12.94	13.04	13.51	12.11	15.35	10.12	14.87	15.13	15.02	14.52	12.16	13.87	13.37	13.24	18.14	13.29	12.99	13.89	15.56	13.26	14.48	13.38	17.06	31.55	33.68	32.32	30.02	43.46	56.8	45.43	24.11	44	37.87	27.37	31.47	33.96	22.86	37.88	25.45	82.33	26.13	23.96
SLC39A5	53.99	59.59	52.8	51.7	65.87	58.08	66.04	77.41	61.91	126.39	75.4	79.3	87.26	88.23	95.1	108.72	95.6	84.26	72.08	49.89	91.34	70.91	56.56	69.69	78.13	68.32	49.37	65.75	124.5	106.55	0.12	2.65	1.31	0.07	9	36.7	13.95	11.62	24.87	24.08	0.21	15.44	15.06	71.08	36.4	15.28	0.96	1.54	1
BBS10	2.66	4.03	3.5	3.39	4.23	2.63	3.02	2.92	2.06	3.2	2.08	3.92	2.1	1.96	2.73	2.5	4.35	3.34	3.93	2.77	3.48	3.42	2.95	2.92	3.21	3.36	2.29	1.69	2.27	2.55	3.26	6.71	4.42	4.89	7.49	11.02	7.05	7.88	5.01	11.36	7.68	6.76	6.52	2.85	4.31	5.03	10.27	9.68	5.75
LEAP2	353.99	122.03	298.65	147.85	129.35	194.13	153.99	227.62	74.31	105.19	63.94	118.93	118.93	94.91	228.23	259.39	121.39	161.08	69.35	110.55	147.1	180.96	149.71	184.5	106.66	62.47	200.5	131.44	119.03	317.76	0.12	0	0.36	0.12	29.31	4.48	78.98	0.5	33.99	0.4	1.02	24.8	5.6	0.29	43.97	0.98	0.58	0.12	0.11
COLCA2	0.97	1.41	0.64	0.89	0.63	0.95	0.32	1.27	0.32	0.43	0.14	0.76	2.12	2.24	0.54	0.22	0.82	0.41	1.12	0.43	0.42	0.78	0.34	0.51	0.64	0.2	0.93	0.82	0.39	0.37	0.95	1.43	9.42	1.43	4.11	2.75	1.52	7.43	6.06	8.12	10.38	5.63	13.71	50.37	19.92	3.15	6.32	1.52	1.59
BRIX1	10.67	8.93	16.25	10.62	5.93	7.48	7.32	6.78	11.17	5.32	3.1	7.67	7.25	8.75	6.65	7.48	5.56	6.31	8.56	6.61	7.14	8.65	6.26	6.56	5.75	8.37	8.01	8.24	2.53	4.57	34.06	52.48	62.53	23.36	26.18	41.35	26.27	21.27	18.83	24.76	18.42	17.68	27.43	19.08	21.45	21.91	41.37	20.21	17.59
SOWAHD	0.39	0.32	1.12	0.73	0.51	0.54	0.8	0.37	0.28	0.14	0.23	0.9	0.18	0.26	0.45	0.15	0.7	0.09	0.37	0.24	0.2	0.75	0.31	0.52	0.33	0.58	0.37	0.1	0.67	0.15	1.15	1.07	0.46	3.46	0.75	1.71	0.95	0.94	1.08	0.55	1.44	1.5	0.61	1.11	0.97	0.55	1.25	1.27	1.41
COX16	15.15	13.97	19.76	13.76	13.16	13.73	15.56	13.91	15.21	15.36	14.17	13.44	11.28	21.66	15.78	15.33	14	14.17	12.58	19.36	13.56	13.92	13.32	13.13	15.41	15.86	14.24	13.81	10.63	11.18	28.08	21.23	33.59	16.97	21.53	18.84	17.67	19.94	15.05	13.89	27.4	23.17	11.31	21.72	17.94	23.15	10.75	15.55	18.55
CDK3	7.11	10.96	5.58	7.6	7.4	7.19	9.23	7.13	10.06	19.89	8.53	5.32	41.19	26.86	6.31	11.05	6.92	7.39	10.99	6.26	14.28	9.72	8.92	8.14	8.96	13.56	10.59	7.39	7.66	5.3	4.72	7.5	5.56	9.13	9.18	13.71	10.87	10.07	6.98	15.08	7.31	11.32	36.43	34.87	11.91	14.84	12.89	7.92	7.89
PAN2	8.13	11.85	6.5	11.49	10.38	8.81	11.78	12.89	12.26	18.21	7.49	12.13	29.73	18.06	11.39	12.84	12.55	13.08	11.46	5.17	16.28	13	12.68	12.67	11.89	12.32	8.95	9.02	10.48	7.46	3.36	8.35	5.2	8.43	9.9	9.46	9.21	10.63	9.41	11.35	5.85	6.55	17.95	18.35	14.31	10.73	16.4	11.58	10.39
CFC1	0	0	0	0	0.22	0	0	0	0	0	0	0	0	0	0	0	0	0	0	0	0	0	0	0	0	0	0	0	0	0	0	0	0	0	0	0	0	0	0	0	0	0	0	0	0	0	0	0	0
TAS2R31	0	0.08	0	0.08	0	0.07	0	0	0.08	0.08	0.08	0	0	0	0	0	0	0	0.08	0	0	0	0.07	0.08	0	0	0	0	0	0	0.08	0	0.15	0.15	0.08	0.18	0.08	0.16	0	0.08	0	0.08	0	0	0.16	0.08	0.22	0.07	0
PCYOX1L	1.62	1.29	0.74	0.8	0.59	0.91	0.55	0.4	0.6	0.26	0.37	0.79	1.73	1.84	0.46	0.38	0.55	0.67	1.91	0.85	0.42	1.58	0.43	0.85	0.6	1.1	1.01	0.5	0.73	0.51	7.25	5.14	7.63	5.74	5.86	3.38	6.19	4.42	2.22	5.27	5.14	3.64	19.96	4.25	2.48	3.59	2.23	5.81	4.93
ZFYVE16	5.1	4.25	8.93	5.68	3.66	3.02	4.66	3.41	4.97	2.57	1.76	5.31	3.76	3.51	3.29	2.84	3.74	4.2	3.21	2.63	3.52	4.44	3.75	3.81	3.26	4.74	3.98	3.18	1.39	1.88	7	7.75	5.87	7.84	7.55	6.87	10.44	9.13	7.45	9.64	4.98	5.28	8.81	7.04	6.15	7.46	6.37	9.45	7.69
BGI_novel_G000236	0	0	0	0	0	0	0.08	0.06	0	0.1	0	0	0	0	0	0	0	0	0	0	0	0	0	0	0	0	0	0	0	0	0	0.12	0.12	0.12	0	0	0	0.4	0	0	0	0	0	0	0	0.1	0.11	0	0
ZNHIT2	4.83	2.84	4.76	4.2	1.89	3.95	2.2	2.65	2.89	3.54	2.9	2.28	4.37	4.87	2.42	3.45	3.38	2.58	2.84	4.55	2.39	2.7	2.29	2.99	2.26	2.87	3.88	3.7	5.53	7.18	5.59	7.27	8.14	5.24	10.08	7.01	4.74	5.45	5.28	5.96	6.15	12.62	7.03	13.31	8.46	6.11	5.56	3.32	4.36
BGI_novel_G001966	0	0	0	0	0	0	0	0.61	0	0	0	0	0	0	0	0	0	0	0	0	1.63	0	0	0	0	0	0	0	0	6.51	0	0	0	0	0	0	0	1	0.47	0.36	0	0	0	0	0	0.31	1	0	1.79
GOT2	139.27	152.51	142.61	99.69	194.79	225.83	139.42	179.41	165.17	288.16	178.16	166.02	164.36	194.73	173.02	200.04	240.65	175.81	199.77	185.78	230.66	216.11	199.4	191.19	153.24	194.02	154.56	173.97	244.64	307.01	40.63	40.21	58.3	35.95	53.07	36.92	66.22	37.31	78.95	34.42	62.98	72.09	56.76	48.29	98.74	21.49	32.57	28.67	33.41
BGI_novel_G000014	0	0	0.24	0.12	0	0	0	0	0	0	0	0	0.22	0	0	0	0.13	0	0	0	0	0.24	0	0	0.12	0	0.12	0	0	0	0	0.11	0	0	0.12	0	0	0	0.12	0	0.2	0.13	0	0	0	0.12	0	0	0
CACNG7	0	0	0	0	0	0	0	0	0	0	0	0	0	0	0	0	0	0	0	0	0	0	0	0	0	0	0	0	0	0	0.06	0	0.03	0	0	0	0	0	0	0	0.05	0	0	0	0	0	0	0.52	0.03
BGI_novel_G001500	0.02	0.05	1.14	0.02	0	0.02	0.09	0.05	0.02	0.07	0.05	0.07	0.87	4.06	0	0.19	0.05	0	0.11	0.09	0.05	0.07	0.02	0.14	0.02	0.22	0.07	0	0	0.07	0	0	0.02	0.04	0.02	0.08	0	0	0.02	0	1.1	0.15	0.37	0.27	0.64	0.02	0.11	0.09	0.02
BEST1	0.83	0.96	1.15	1.21	0.29	0.88	0.46	0.51	1.3	0.41	0.58	0.69	1.09	0.59	0.51	0.34	0.55	0.97	0.79	0.45	0.32	1	0.48	0.68	0.72	0.46	0.95	0.35	0.48	0.64	2.39	1.33	1	2.99	1.29	2.33	0.65	1.16	1.07	0.83	0.74	0.73	1.06	0.26	0.88	3.09	1.39	2.12	1.7
SLC39A7	22.19	27.74	27.16	21.38	17	28.39	16.31	24.41	24.72	24.07	15.09	26.14	10.66	23.67	22.64	24.97	23.79	20.18	22.38	23.85	23.31	33.16	24.65	23.42	18.08	20.01	19.9	27.52	28.44	29.17	74.46	69.79	96.85	49.68	47.56	92.73	67.08	47.57	71.58	42.46	70.9	50.72	42.37	30.83	44.48	108.52	35.41	47.79	55.02
BGI_novel_G001507	0	0	0	0	0	0	0	0	0	0	0	0	0	0	0	0	0	0	0	0	0	0	0	0	0	0	0	0	0	0	0	0	0	0	0	0	0	0	0	0	0	0	0	0	0	0	0	0	0
NOG	0.08	0	0.04	0	0	0.08	0.12	0.04	0.08	0	0.12	0.15	0.15	0.27	0	0	0.04	0	0.04	0	0.08	0.04	0	0	0.04	0.05	0.04	0.08	0.04	0.04	3.86	0.38	0.04	9.15	0.27	0.04	0.04	0.2	0.16	0.13	0	0.04	0.06	0	0.08	0.31	0	0.7	1.7
ZBTB42	1.42	1.29	1.43	2.11	1.15	1.8	1.27	2.56	2.63	1.84	1.68	1.65	0.81	2.48	2.33	1.02	1.8	2.3	1.8	0.82	1.09	1.86	2	1.13	1.27	2.41	1.6	2.24	2.87	0.79	1.71	2.19	3.62	0.66	5.26	1.25	1.13	2.89	2.45	2.16	2.81	3.3	1.15	2.21	4.9	4.62	1.62	1.21	4.8
KIAA0922	6.93	7.15	8.42	11.14	7.47	8.14	6.41	12.07	7.27	11.75	8.3	8.06	18.28	11.2	11.91	8.65	11.09	8.01	5.99	5.59	8.9	9.54	7.78	6	8.73	6.52	4.27	6.63	9.61	11.32	4.3	6.15	5.79	6.28	11.23	5.09	4.29	2.36	4.59	5.7	5.5	4.04	6.69	1.09	5.64	2.25	5.82	8.3	2.79
KRT19	2.13	3.32	12.14	1.58	9.77	23.92	0.41	0.61	3.72	0.46	2.62	0.44	7.22	100.46	1.7	1	27.94	0.78	3.01	2.32	0.92	43.26	0.43	2.6	5.81	7.63	1.85	3.08	3.05	1.67	178.78	103.47	431.89	1105.4	114.36	194.56	114.14	927.96	205.67	235.72	83.2	144.13	232.14	876.93	53.42	2101.62	255.45	58.7	1569.47
HNRNPU	25.37	23.8	34.57	32.52	17.67	24.47	18.09	18.97	21.68	19.24	15.71	21.91	15.62	17.76	17.94	18.57	18.91	19.6	23.62	14.89	17.24	27.84	19.32	19.56	17.85	22.61	17.57	21.26	13.06	22.22	45.94	57.89	90.35	39.92	71.27	55.23	52.42	47.58	53.18	80.61	42.36	67.67	29.6	25.09	51.35	50.54	82.4	49.82	51.67
MAP3K10	1.05	2.47	1.04	1.44	1.46	1.96	1.18	1.23	1.36	1.26	1.21	2.02	5.85	4.2	1.37	2.22	1.59	1.24	2.22	1.93	1.88	2.84	1.3	1.36	1.05	2.38	1.3	1.58	1.95	1.68	5.01	5.57	4.75	6.56	6.31	9.43	7.14	5.43	4.74	7.17	6.86	6.89	17.31	11.9	5.1	5.49	8.9	3.78	4.3
MED29	11.49	11.26	10.51	12.09	10	12.76	8.87	9.46	9.95	10.4	9.16	10.8	9.83	10.77	10.03	9.45	11.73	9.19	10.21	11.91	8.45	13.55	10.66	9	9.23	11.37	9.3	12.43	10.82	12.52	13.82	13.82	28.24	13.81	19.53	19.34	15.48	15.25	12.99	22.07	14.15	17.66	16.23	14.37	17.2	27.16	23.42	14.19	13.12
PDGFRB	4.4	9.98	6.88	5.12	6.45	9.8	5.17	8.22	7	5.09	5.79	2.63	7.25	10.53	5.67	6.6	6	7	13.06	4.37	4.28	17.92	4.03	7.08	4.75	7.68	3.41	6.5	10.41	4.74	152.37	43.09	51.04	56.57	20.23	47.34	34.36	66.77	52.73	25.22	50.88	40.2	18.3	15.63	19.53	27.61	13.17	253.61	75.26
CARM1	12.38	10.08	11.83	12.89	8.18	14.33	9.63	10.74	8.06	9.46	7.86	11.58	13.44	11.96	9.87	9.77	11.26	8.62	9.68	11.37	10.19	14.05	9.93	8.59	8.47	10.52	8.57	14.27	13.91	12.71	22.83	28.34	15.04	28.51	21.16	28.7	27.36	23.74	32.23	20.23	29.92	30.15	29.55	45.07	20.93	18.36	28.85	21.69	25.48
CYP1B1	1.68	3	3.14	2.45	2.27	3.27	1.06	3.22	2.21	2.04	0.9	3.93	0.63	1.61	3.1	3.48	2	3.25	8.93	1.36	2.42	4.41	1.78	1.62	1.19	2.89	1.26	2.71	1.74	1.43	14.37	48.8	40.08	10.02	23.28	17.12	21.84	10.01	10.2	10.08	12.97	29.08	3.67	0.46	9.37	5.78	3.09	24.07	7.57
WDR41	3.78	4.24	6.5	4.98	3.69	5.33	3.71	4.09	4.48	3.88	2.49	3.27	2.26	1.98	4.33	2.96	3.26	3.88	4.19	3.22	3.38	4.53	4.07	3.42	3.7	2.62	2.44	3.94	2.17	2.24	10.35	11.78	7.71	15.82	8.86	9.99	10.61	11.59	9.25	11.02	6.22	6.59	17.08	4.5	3.86	9.46	15.71	11.37	8.75
BGI_novel_G002164	57	0.07	55.57	31.26	13.23	18.68	31.16	7.68	22.27	7.4	17.94	9.16	13.45	28.28	6.13	9.74	15.33	8.42	22.34	25.06	8.2	10.53	11.96	9.29	26.16	0	26.95	25.39	17.08	5.99	207.16	0.33	45.23	123.5	54.82	45.13	110.65	20.99	29.85	46	174.78	25.81	52.63	208.3	48.38	34.3	12.46	54.04	44.91
HIST1H3C	0	0	0	0.41	0.21	0	0.21	0	0.2	0	0.21	0	0	0	0	0.23	0	0	0	0	0.22	0	0	0	0.22	0	0	0	0	0.22	0.43	0.2	0.84	0.4	0.21	0.47	0	0	0	0.22	0	0	0	0.49	0.45	0	0	0	0
CENPA	0.12	0.11	0.21	0.18	0.06	0.05	0	0.11	0.06	0.09	0	0.38	0	0.16	0	0.06	0.23	0.05	0.17	0.15	0	0.42	0.18	0	0.21	0.08	0.18	0.55	0.09	0.2	7.02	13.43	2.5	1.85	1.9	2.04	2.04	1.81	2.94	0.84	1.32	2.25	1.43	4.34	0.84	2.76	1.77	1.33	1.01
ZNF14	0.71	0.7	0.46	0.71	0.43	0.35	0.44	0.27	0.68	0.32	0.12	0.45	0.7	0.77	0.35	0.35	0.36	0.32	1.06	0.25	0.39	0.7	0.32	0.68	0.34	0.7	0.84	0.31	0.19	0.21	2.52	2.52	3.52	1.62	1.12	0.89	1.2	2.61	1.93	0.6	1.54	3.28	2.7	0.87	2.34	1.61	3.25	2.48	0.85
BGI_novel_G001188	0.12	0	0.11	0	0	0	0.11	0.34	0.22	0.46	0.11	0.11	2.73	1.84	0.11	0	0	0	0.22	0	0.12	0.11	0.21	0.11	0.11	0	0.33	0.12	0.11	0.12	0.23	0	0.11	0	0	0.25	0	0.34	0	0.12	0	0	0.18	1.32	0.12	0.11	0.21	0	0
RGS19	8.12	8.8	10.97	7.79	3.65	7.83	5.64	5.04	6.65	2.72	3.81	7.59	5.67	4.56	4.21	2.42	6.21	5.29	9.04	3.47	4.28	10.27	5.19	4.81	5.78	5.48	6.83	3.8	5.46	4.65	41.28	21.69	15.45	34.77	18.16	20.5	14.16	13.74	17.96	8.16	17.8	14.08	22.45	13.18	11.96	15.12	8.36	16.98	20.08
BGI_novel_G001428	0	0	0	0	0	0	0	0	0	0	0	0	0	0.04	0.03	0.03	0	0	0	0	0	0	0	0	0	0	0	0.06	0	0	0	0.03	0.41	0	0	0	0	0	0	0	0.05	0	0	0	0	0	0.06	0	0
HES7	0	0	0	0	0.04	0	0	0	0	0	0	0	0	0	0	0	0	0	0.04	0	0	0	0	0.04	0	0	0	0	0	0	0.5	0.72	0.04	0.17	0.04	0.25	0.05	0.04	0.09	0.05	0.45	0.05	0.07	0.1	0.05	0.17	0.2	0.12	0.08
ASF1B	1.7	0.51	2.09	1.2	0.29	0.58	0.77	0.38	0.3	0.13	0.42	0.49	0.49	0.53	0.65	0.22	0.5	0.33	0.8	0.17	0.23	1.32	0.73	0.39	0.73	0.47	0.17	1.03	0.37	0.41	7.89	9.82	7.61	6.57	8	8.96	11.34	4.44	3.8	4.22	6.22	5.66	5.77	13.67	5.18	5.09	2.88	2.68	3.27
CYBA	106.88	94.33	164.15	107.22	51.77	103.01	71.06	56.55	93.78	30.45	59.98	96.78	104.01	84.28	44.53	28.8	65.1	44.01	103.15	63.53	46.86	133.79	60.33	69.89	59.69	95.43	86.97	67.83	77.47	91.23	636.95	175.93	419.42	429.84	211.31	411.56	248.78	448.48	596.26	62.33	639.14	233.58	295.78	552.68	349.95	201.96	176.61	168.97	244.67
OPCML	0.02	0.05	0	0.01	0.04	0.03	0.01	0.01	0.07	0.01	0.02	0.02	0.04	0.01	0.03	0.01	0.02	0.05	0.02	0.03	0	0.02	0.01	0.02	0.04	0.01	0.08	0.01	0	0	0.02	0.04	0.03	0.05	0.06	0.05	0.05	0.44	0.06	0.07	0.11	0.03	0.02	0	0	0.15	0.02	1.02	0.64
KCNK1	5.62	4.74	6.74	3.86	6.8	5.75	10.24	3.06	6.16	3.65	2.97	2.79	1.16	3.37	1.2	3.94	2.87	2.94	5.44	6	3.86	5.08	3.96	5.86	3.16	4.97	6.35	4.4	0.94	2.71	5.93	9.9	99.97	17.39	4.36	6.24	9.37	32.29	2.01	11.07	5.41	0.91	6.03	30.4	9.03	9.44	5.02	3.21	9.01
KCNN1	0	0	0.03	0.03	0.05	0.03	0.08	0.03	0.03	0	0	0	0.05	0	0.03	0	0.03	0.03	0	0.04	0.03	0.03	0	0	0	0	0.03	0.03	0.03	0.06	0.2	0.05	0.11	0.08	0.22	0.03	0.09	0.06	0.16	0	0.14	0.03	0	0	0.03	0.05	0.13	0.15	0.03
PPARGC1A	2.19	11.89	16.58	3.91	10.82	5.83	6.89	3.74	10.78	16.89	20.34	2.56	12.02	9.58	5.62	25.81	8.2	7.56	11.38	8.91	9.16	7.91	11.38	11.95	7.73	8.39	11.65	2.56	2.41	13.46	0.62	0.11	4.01	0.01	4.99	7.47	6.79	0.09	2.91	11.54	14.14	9.41	2.02	0.16	11.93	1.59	8.31	1.04	1.07
ATP6V0E1	101.41	107.29	137.46	113.11	74.89	104.19	84.54	77.11	81.52	62.27	72.75	100.21	34.42	91.52	78.27	80.8	80.05	70.15	87.42	137.88	65.41	114.9	72.69	83.94	84.79	82.77	86.83	81.14	74.29	91.3	333.36	181.45	184.59	282.01	134.52	222.7	194.48	201.83	185.57	151.18	305.09	181.86	141.52	102.77	175.73	183.24	168.48	176.35	213.63
GPT2	22.08	58.17	36.39	25.86	40.81	35.33	22.37	27.31	36.68	68.23	98.1	37.78	66.04	70.89	46.14	61.21	51.69	16.22	63.77	48.27	51.01	38.66	39.35	30.19	45.34	72.65	45.54	20.9	48.12	63.09	2.57	3.18	15.84	2.95	11.76	2.02	7.97	1.65	14.13	1.32	1.67	14.84	8.87	16.17	37.89	2.78	1.55	1.71	4.84
FBXO45	1.43	1.18	2.04	1.55	1.32	0.99	1.18	0.9	1.32	0.97	0.83	1.38	0.68	1.29	1.17	1.32	1.35	1.3	1.38	0.85	1.25	1.79	1.61	1.23	0.99	1.32	0.88	1.12	0.91	0.98	3.63	6.6	3.93	2.73	3.1	2.93	3.44	3.57	2.42	2.8	1.83	1.52	1.85	2.9	2.26	2.35	2.93	2.85	3.73
PRR3	1.55	1.26	1.45	0.93	1.03	0.74	1.09	1.03	1.13	1.41	0.82	0.86	5.38	3.28	1.21	1.26	1.83	0.84	2.04	2	1.36	2.38	0.82	1.08	1.26	1.51	2.03	1.2	0.73	1.11	4.58	4.07	4.02	2.87	2.5	2.76	2.61	2.36	1.82	3.71	4.23	4.69	9.99	4.7	3.54	3.01	2.42	3.88	1.87
TBC1D29	0	0	0	0	0	0.12	0	0.25	0	0.13	0	0	0	0	0	0.13	0	0	0	0	0	0	0	0	0	0	0	0	0	0	0	0	0	0	0	0	0	0	0	0.13	0	0	0	0	0	0	0	0	0
XPNPEP3	3.77	2.36	3.01	4.4	3.8	3.17	2.1	2.46	3.08	4.54	3.62	3.45	3.96	4.75	3.2	2.61	5.39	2.32	3.55	3.25	3.79	3.9	4.21	3.03	2.9	3.29	2.44	2.59	2.71	3.56	4.72	3.1	5.49	4.02	5.79	7.79	4.13	3.08	5.09	5.8	4.09	4.02	7.73	5.83	4.22	2.05	1.91	3.71	2.43
NAMPT	85.37	33.77	88.46	76.84	21.51	36.62	52.07	32.29	109.25	24.47	30.56	42.53	37.68	20.42	31.65	60.98	31.56	22.23	21.54	18.31	21.12	38.64	38.66	36.17	31.56	29.82	62.52	56.77	12.89	41.96	60.12	56.95	198.43	99.76	57.87	35.19	80.66	30.41	28.21	43.4	27.82	32.94	19.67	20.55	21.79	68.52	70.21	26.87	152.97
GUCA1B	0.67	0.55	0.86	0.56	0.76	0.22	1.14	0.77	0.85	0.71	0.57	0.95	4.14	4.12	0.71	0.86	1.21	0.77	1.09	0.92	1.16	0.4	0.91	0.48	0.76	0.98	0.41	0.74	0.95	0.73	1.87	0.43	1.64	0.92	1.67	0.85	1.23	0.49	0.57	1.43	2.52	2.39	8.52	1.5	0.63	1.15	1.01	1.04	1.14
GTF2E2	11.73	10.28	18.38	11.52	10.71	9.77	11.51	8.12	7.83	6.91	7.14	10.26	7.51	7.24	6.28	13.24	9.47	7.24	12.13	13.3	10.16	13.07	9.53	9.54	7.66	9.79	9.53	9.18	7.7	11.2	21.49	19.47	29.86	24.04	14.65	11.72	12.81	21.65	48.19	9.13	12.89	22.24	12.4	14.87	15.46	19.72	21.05	17.59	27.28
BGI_novel_G000207	0	0	0.18	0.04	0.07	0.12	0.11	0.18	0.18	0.1	0	0	0.53	0.54	0	0.21	0	0	0	0.13	0	0.1	0	0	0.18	0	0	0	0	0	0.19	0.26	0	0	0.1	0	0.23	0	0.18	0.29	0.15	0	0.48	0.74	0.28	0.2	0.01	0	0.07
CES2	119.69	112.4	191.9	162.74	87.49	125.79	135.34	114.79	120.98	143.18	136.31	94.12	118.63	158.39	115.44	117.55	109.65	109.22	117.5	133.11	111.49	112.36	111.81	103.95	134.03	182.82	99.09	111.71	142.55	108.42	9.36	7.65	13.2	13.46	22.4	9.9	31.29	14.9	45.68	10.85	20.03	38.82	39.83	74.24	70.66	11.36	9.08	12.17	17.67
BRAT1	8.68	7.2	7.21	8.94	5.32	9.87	6.99	7.57	6.15	7.07	7.02	6.98	15.39	14.48	7.45	8	7.57	6.8	6.18	10.73	7.99	9.12	6.08	6.24	6.12	8.59	6.86	7.2	11.05	11.07	22.67	15.6	13.62	18.65	18.79	22.31	19.9	11.94	12.94	20.22	15.55	14.98	46.18	58.94	17.07	11.87	15.21	11.18	12.17
CCDC124	26.05	22.94	27.91	27.37	15.59	18.52	16.38	15.38	13.99	15.45	16.19	17.33	29.72	32.09	15.41	19.71	16.88	15.23	19.14	35.89	18.35	19.36	16.98	18.53	15.76	21.31	12.95	24.21	28.57	31.02	65.03	58.27	55.15	56.42	39.51	78.12	56	38.01	37.52	42.68	55.2	52.35	56.96	63.46	27.76	22.93	64.47	32.59	35.18
AKAP11	3.47	3.09	3.87	3.45	4.11	2.17	3.33	2.19	2.59	2.31	1.73	2.32	1.46	3.03	2.31	2.15	2.2	2.24	3.3	1.94	2.87	3.32	2.37	2.5	2.47	3.26	2.15	2.6	1.29	1.34	4.81	5.94	5.77	4.51	7.92	3.99	4.33	7.97	4.94	4.81	5.09	3.53	3.24	4.49	6.64	5.13	5.29	9.47	6.98
BGI_novel_G003092	0	0.03	0	0.03	0	0	0	0.03	0	0	0.06	0.03	0	0	0	0	0	0	0	0	0	0	0	0	0	0	0	0	0	0	0.03	0	0.11	0	0	0.03	0	0	0	0.09	0	0	2.54	0	0	0.17	0.05	0	0.03
CAND2	0.72	0.56	0.2	0.45	0.48	1.24	0.35	0.4	1.47	1.14	0.54	0.13	0.6	0.94	0.16	0.43	0.31	0.64	0.42	0.32	0.16	0.6	0.33	0.37	0.48	0.3	0.81	1.08	0.93	0.69	1.01	0.47	0.46	0.24	1.34	1.76	0.4	0.36	0.74	2.05	0.23	0.58	0.35	0.44	0.76	0.37	1.21	1.04	0.36
C9	608.62	482.01	280.32	391.53	401.75	329.74	475.34	583.62	462.26	288.17	240.11	569.89	429.22	280.92	120.85	351.12	347.14	464.1	387.4	474.73	174.99	384.22	698.4	639.09	372.32	391.81	785.15	536.88	152.75	132.91	0.17	0	0	0.03	46.59	0.44	96.29	0.64	109.27	0.03	0.38	75.46	21.5	0.19	153.24	0.47	0.05	0.08	0.25
BGI_novel_G001994	4.71	0	0	0	0	0	3.01	0	5.23	0.68	3.17	3.85	1.63	0	0	0	0	0	0	3.39	0	0	3.03	0	0	0	0	3.24	0	0	14.77	0	0	0	0	0	5.02	0	8.1	2.47	6.68	4.47	4.17	0.86	0	0	0	0	0
MOGAT3	21.54	11.19	18.96	31.81	8.19	9.86	17.05	15.45	1.47	1.45	5.49	9.6	68.88	7.47	3.68	5.77	13.18	8.27	4.77	10.82	7.23	13.74	9.03	6.55	7.32	10.72	7.11	7.25	7.64	11.87	0.21	0.65	0.53	0.1	2.12	0.03	4.56	1.37	1.8	1.51	0.09	3.16	2.41	27.95	6.81	2.47	0.01	0.06	1.53
UFSP1	0.98	1.08	0.62	0.76	0.54	0.45	1.41	1.02	0.77	0.71	0.77	0.75	0.88	1.29	0.75	0.81	1.01	0.9	1.31	0.51	1.16	1.25	1.26	0.63	0.71	0.97	0.92	0.81	1.49	2.16	0.96	1.04	2.92	1.12	1.64	2.94	1.58	1.49	2.1	0.99	0.8	3.08	3.79	4.23	1.06	3.14	2.46	0.37	2.29
ZBED4	1.2	1.72	1.85	2.15	1.07	2.37	1.23	1.92	1.65	1.27	1.53	1.67	1.6	2.23	1.41	1.28	1.5	1.65	1.95	0.84	1.35	2.11	1.7	1.35	1.44	1.39	1.33	2.03	1.81	1.4	3.69	4.48	5.4	2.89	7.74	7.62	3.74	6.08	6.49	6.65	3.45	4.17	6.27	4.05	3.94	3.48	2.44	3.88	6.3
CREBRF	2.42	4.48	4.4	3.58	4.03	1.95	3.76	2.94	2.96	2.8	2.44	3.13	4.69	3.46	2.79	3.02	3.3	2.84	3.53	3.1	3.91	3.95	2.28	3.45	2.96	4.24	2.32	1.85	1.25	1.85	4.54	4.48	4.05	4.29	4.77	4.77	5.31	5.55	3.68	4.79	7.7	3.26	4.88	5.02	5.17	6.37	3.78	7.06	5.22
ZFP14	0.84	1.21	0.89	0.85	1.1	0.77	0.89	0.98	0.45	0.82	0.43	1.38	3.99	1.7	1.28	0.75	1.51	0.78	1.22	0.71	1.25	0.97	0.43	1.28	1.12	0.9	0.59	0.52	0.63	0.59	2.29	1.89	1.62	1.34	1.55	2.39	2.04	1.68	2.33	2.77	4.09	3.06	7.91	5.78	2.82	2.82	1.63	2.11	1.15
PDE5A	0.4	0.51	0.51	0.33	0.5	0.44	0.33	0.27	0.33	0.35	0.17	0.31	0.48	2.17	0.38	0.22	0.34	0.23	0.58	0.24	0.45	1.18	0.15	0.4	0.59	0.3	0.26	0.39	0.1	0.17	3.01	3.27	5.09	2.05	5.53	4.36	3.42	7.85	1.54	14.69	4.89	8.24	1.02	2.34	1.6	3.76	7.56	11.59	5.14
CNTFR	3.62	6.57	1.96	2.91	4.53	6.05	3.88	9.13	3.87	4.28	3.61	3.93	6.65	9.12	4.92	9.4	6.1	5.12	5.63	4.28	8.17	3.36	6.11	1.98	1.26	6.13	4.05	2.5	13.41	11.66	0	0	0.19	0.04	0.69	0	1.18	0	1.64	0	0.07	1.1	0.25	0	0.71	0.07	0	0	0
TCEB1	12.76	8.21	11.33	9.67	6.65	7.92	7.79	6.57	10.78	6.63	7.1	6.97	5.33	8.52	6.8	7.55	7.28	6.53	6.65	9.83	5.96	10.05	5.46	6.31	6.65	7.75	7.62	10.43	6.86	7.95	40.05	23.2	19.5	22.09	18.27	38	21.29	15.61	34.03	10.77	18.94	18.78	9.04	22.3	16.78	34.84	28.22	11.99	21.64
CCDC71L	8.29	4.87	9.86	9.52	2.24	10.13	5.11	3.36	15.93	2.36	3.58	4.08	2.42	4.3	2.91	5.26	3.86	2.71	4.25	6.77	2.08	4.96	3.79	3.57	2.87	3.76	5.88	10.02	2.83	11.1	16.77	7.9	10.66	41.05	11.94	8.85	14.78	9.12	6.02	9.6	7.47	9.52	10.93	4.47	8.94	8.67	9.79	9.21	14.06
AGAP1	0.93	1.37	0.94	1.08	1.46	1.09	1.33	0.84	1.45	1.67	2.38	0.92	0.79	1.83	0.87	1.08	0.92	0.97	1.28	1.06	0.94	1.07	0.89	1.4	0.82	1.04	2.19	1.6	1.07	0.78	2.33	3.13	6.16	2.43	3.53	3.28	3.54	4.91	3.77	6.12	7.04	4.25	3.43	4.83	2.89	5.78	13.5	6.98	5.9
BGI_novel_G001946	0.35	0.27	0.32	0.23	0.18	0.18	0.39	0.09	0.17	0.12	0.05	0.67	1.5	0.64	0.11	0.24	0.52	0.24	0.55	0.09	0.07	0.74	0.29	1.25	0.3	0.29	0.25	0.36	0.4	0.72	0.4	1.13	0.57	0.67	2.86	2.42	2.12	0.56	0.44	3.59	0.56	1.54	4.62	0.93	0.55	0.72	0.43	0.87	1.2
RANBP9	7.84	10.69	13.58	8.75	10.03	10.15	7.84	11.24	7.4	8.93	9.17	9.84	7.44	8.95	10.12	8.89	10.44	7.71	11.44	7.53	9.97	10.71	9.59	9.38	9.06	11.9	7.47	6.07	6.46	7.85	22.85	23.02	15.8	14.53	16.92	11.71	15.73	17.21	16.13	8.25	17.48	16.36	12.16	12.32	11.27	18.17	14.23	21.79	24.49
UBE2E1	18.04	21.94	25.23	22.58	16.39	20.72	17.48	17.3	20.63	16.01	14.34	18.52	7.94	13.37	16.84	16.51	17.28	18.39	21.14	14.39	16.61	21.39	16.68	14.92	16.64	20.85	14.96	16.1	12.72	15.01	49.39	64.1	37.4	34.28	36.05	33.87	52.4	79.88	38.27	51.61	39.58	33.32	24.1	10.59	35.72	50.63	38.02	56.29	58.86
KIAA1456	0.97	1.01	0.72	0.95	0.6	0.6	0.5	0.65	0.46	0.35	0.35	0.84	1.44	1.1	0.38	0.72	0.7	0.55	1.29	0.64	0.58	0.83	0.34	1.18	0.6	0.77	1.46	0.71	0.27	0.3	0.22	0.11	0.94	0.56	1.41	2.16	2.08	1.49	0.73	6.02	1.88	3.64	5.14	1.75	3.11	2.43	4.61	0.81	0.94
KIAA0355	2.95	3.94	3.11	3.61	3.13	3.72	3.11	3.4	2.9	3.22	3.23	3.09	4.9	5.19	4.05	2.94	3.85	3.27	3.89	1.55	3.26	4.8	3.31	2.97	3.3	3.13	2.86	2.76	3.17	3.56	6.23	6.91	6.25	6.34	6.52	7.51	5.33	8.04	6.63	6.95	7.2	4.66	4.9	5.13	5.63	7.6	10.99	15.76	8.25
RSAD2	1.18	1.4	1.72	2.48	2.1	1.18	4.19	1.09	1.87	1.25	1.78	6.45	3.4	1.37	1.37	1.02	6.79	1.36	1.59	0.62	1.11	9.04	1.53	1.17	1.43	2.48	1.53	0.78	1.22	2.26	7.6	21.65	2.75	9.77	5.68	1.97	6.96	7.37	1.09	2.76	2.58	3.45	2.97	3.58	3.95	2.77	0.83	8.23	19.41
HUNK	0.12	0.31	0.13	0.11	0.14	0.51	0.08	0.08	0.26	0.06	0.12	0.09	0.2	0.72	0.2	0.14	0.17	0.11	0.31	0.09	0.08	0.13	0.16	0.19	0.35	0.15	0.17	0.07	0.2	0.18	0.26	1.2	0.63	0.24	4.2	5.81	8.03	1.26	3.87	13.76	4.46	7.73	2.04	2.19	9.6	0.3	5.29	0.69	1.04
S100A1	4.37	1.94	1.75	1.88	1.78	1.84	2.49	0.58	3.4	1.94	2.8	1.34	1.96	2.45	1.85	1.16	2.71	1.12	2.47	2.29	1.1	3.02	1.65	1.13	3.03	1.4	2.9	2.12	3.42	1.39	126.69	1.11	35.44	0.85	447.48	27.08	21.84	0.3	16.03	450.76	0.49	17.77	752.9	3.4	186.09	2.17	11.22	0.14	0.29
FN3KRP	9.65	11.32	9.9	16.49	12.65	8.38	11.64	11.49	7.35	6.49	8.18	14	12.44	15.28	10.28	10.48	12.28	9.48	9.59	16.84	14.28	12.41	10.85	11.63	13.03	10.92	5.81	9.63	9.83	20.09	12.27	17.17	20.05	17.27	15.78	12.83	22.78	21.71	13.71	14.31	17.97	22.51	16.45	15.84	18.92	28.74	20.4	12.61	23.8
LRP10	14.72	22.59	30.73	28.1	11.85	26.63	16.69	14.58	20.96	11.07	14.51	14.8	5.25	24.61	11.13	11.01	14.61	15.02	25.14	10.56	10.55	30.8	14.29	19.02	14.47	18.96	17.24	15.37	20.08	14.82	30.2	87.15	130.22	77.35	79.08	38.25	30.22	150.64	55.98	80.91	49.26	40.96	18.63	50.67	58.88	118.41	89.63	60.08	95.21
CTSA	92.58	70.48	151.19	107.81	44.06	83.54	64.03	57.65	41.25	42.01	48.47	85.79	69.14	75.08	44.74	41.52	64.97	42.31	60.79	85.14	39.55	89.33	53.14	81.62	61.01	65.34	72.95	67.8	59.46	70.74	176.12	150.91	97.42	299.52	75.85	126.38	126.45	115.29	117.54	139.74	599.17	142.8	124.59	202.62	140.06	129.14	51.95	97.32	151.98
BGI_novel_G002186	0	0	0	0	0	0	0	0	0	0	0	0	0	0	0	0	0	0	0	0	0	0	0	0	0	0	0	0	0	0.27	0.18	0.13	0	0.16	0.14	0.42	0.16	0.37	0	0.35	0	0	0	0	0.18	0	0.16	0.13	0.15
CHIT1	0.07	0	25.24	0.89	0.07	0	0.04	0	0.13	0.07	0	0.19	0.06	0	0	0.03	0	0	0.13	0.03	0	0	0.03	0	0	0.11	0.04	0.07	0	0	0.08	0.6	0.15	0.19	0.82	0.53	0.18	0.5	0.12	13.03	0.06	0.83	6.63	0.08	0.02	0.19	0.18	0.07	0.11
B4GALNT2	0	0	0	0	0	0	0	0	0	0	0	0	0	0.06	0	0	0.13	0	0	0	0	0	0	0	0	0	0	0.04	0	0	0	0	0.08	1.13	10.1	8.48	14.05	0.21	0.33	9.21	0	3.04	0.2	0	0.04	0.04	74.72	0	8.17
BGI_novel_G002633	0	0	0	0	0	0	0	0	0	0	0	0	0	0	0	0.05	0	0	0	0	0	0	0	0	0	0	0	0	0	0	0	0	0	0	0	0	0	0	0	0	0	0	0	0	0	0.05	0	0	0
PDE9A	3.51	3.5	3.3	2.26	2.78	2.61	3.15	1.52	2.32	1.17	2.04	1.21	5.48	8	2.14	2.76	2.84	1.75	1.42	2.72	2.18	2.37	3.14	1.52	2.25	2.62	3.54	2.18	1.02	3.71	8.69	0.77	4.31	7.74	15.11	12.81	6.97	4.16	6.57	11.86	27.85	17.51	8.18	0.79	13.96	11.73	12.49	8.56	10.01
XKR4	0	0	0.02	0	0	0	0	0	0	0.02	0.02	0	0	0.1	0	0.04	0	0	0.05	0.02	0.02	0.02	0	0	0	0	0	0	0	0	0.06	0	0.05	0	0.15	0	0	0	0	0	0	0	0	0.04	0	0	0	0	0
RNF112	0.29	0.43	0.18	0.27	0.13	0.19	0.31	0.13	0.3	0.21	0.08	0.26	0.68	0.86	0.15	0.24	0.3	0.15	0.56	0.2	0.12	0.29	0.1	0.11	0.18	0.39	0.38	0.19	0.27	0.07	0.13	0.06	0.85	0.29	0.91	0.61	0.94	0.45	0.69	1.72	0.48	1.55	1.54	0.42	0.59	0.54	1.22	1.08	0.68
ADNP2	3.08	2.79	4.04	4.16	2.71	3.92	3.25	2.59	3.77	3.4	2.91	2.26	3.1	3.36	2.28	2.61	2.48	2.17	2.66	1.98	2.23	3.28	2.52	2.75	2.27	2.64	2.5	3.21	2.09	3.91	2.88	8.16	4.58	5.71	4.58	5.37	6.34	7.22	5.27	5.59	6.94	4.58	3.83	5.75	4.51	7.04	8.09	6.61	4.82
NBPF1	11.3	7.11	9.85	6.17	6.87	11.65	8.74	14.05	5.67	6.08	3.58	9.32	8.64	14.72	7.75	9.97	10.19	6.87	11.31	5.73	6.76	12.53	13.91	11.02	8.95	14.29	10.62	14.11	8.99	9.04	12.11	19.02	11.29	9.04	11.69	9.44	14.07	14.85	7.62	10.49	12.64	14.56	16.77	9.32	15.49	18.81	14.84	24.33	17.29
DMXL2	3.99	3.65	5.72	5.91	3.11	2.44	3.95	3.18	3.67	2.23	1.48	4.54	6.16	4.44	2.52	2.05	3.81	3.01	2.93	1.46	2.24	3.7	2.57	2.83	2.9	3.87	3.33	2.3	1.12	1.6	8.69	7.45	3.73	15.1	6.01	6.93	8.55	6.1	5.48	8.44	1.63	8.66	9.4	4.9	4.09	5.44	4.56	6.7	6.95
TCF12	6.54	7.54	10.71	8.28	6.81	6.82	6.32	6.77	6.05	5.32	4.87	7.87	4.83	6.25	6.58	6.56	6.95	6.5	8.2	4.38	7.12	9.07	5.81	6.46	5.82	6.6	4.9	5.25	3.26	4.61	13.91	19.69	14.66	18.38	18.26	22.8	22.21	25.68	23.05	25.71	24.93	26.06	9.7	13.43	15.03	11.69	21.93	29.29	22.18
NCKAP5	1.33	1.16	0.7	1.26	1.01	1.04	0.75	1.44	0.71	0.46	0.73	1.16	3.39	0.98	1.24	0.84	1.35	0.96	0.79	0.66	1.41	0.96	1.23	1.16	1.05	1.13	0.43	0.88	1.07	0.81	0.58	0.06	0.35	2.71	0.33	1.14	0.61	0.56	0.48	2.37	1.23	0.49	2.02	0.23	0.56	0.18	1.16	1.13	0.96
PRKAB1	7.03	8.77	11.69	9.04	7.45	9.36	8.09	7.1	8.48	7.72	6.65	6.92	10.13	11.02	6.19	6.81	8.56	5.01	10	7.54	7.98	10.88	7.15	7.74	8.66	9.61	7.73	6.86	7.18	10.34	7.34	13.37	16.98	14.71	6.92	10.82	12.5	28.3	17.83	12.05	19.15	12.07	15.26	47.65	11.66	25.55	14.22	14.78	20.13
ANKRD34C	0	0	0	0	0	0	0	0	0	0	0	0	0	0.02	0	0	0	0	0	0	0	0	0	0	0	0	0	0	0	0	0	0	0	0	0	0	0	0	0	0.01	0	0	0	0	0	0.01	0.02	0.01	0
MDH2	68.28	89.34	84.49	68.93	57.56	85.76	60.75	60.79	61.36	78.96	71.57	73.46	17.02	42.01	70.84	62.93	62.55	70.91	63.59	128.89	83.91	85.83	74.02	76.55	71.99	65.23	60.6	76.33	94.9	88.84	78.66	81.55	92.13	118.78	102.15	144.69	82.87	54.18	99.26	94.95	87.63	90.13	31.02	46.35	103.33	71.62	84.43	46.65	86.02
APOA2	13751.1	12107.7	16192.3	11391.3	17112.8	13285.5	19199.8	13067.2	12662.7	14271.8	18721.4	14911.6	19078.5	26590.7	18642	17492.2	25810	14718.1	12772.8	14907.9	19179.8	14088.6	10513.7	11103.4	20721.8	15372	10403.3	16983.2	18382.3	21293.7	5.59	9.8	2.6	2.31	2236.15	81.77	3907.51	10.51	3167.04	1.04	8.2	4147.37	825.92	8.93	9994.21	46.85	2.84	6.57	4.25
BGI_novel_G000659	0.03	0	0.09	0.04	0	0.01	0.04	0.03	0.01	0.03	0	0.04	0.14	0.02	0	0.02	0.02	0.06	0	0.04	0.03	0.01	0.03	0	0.01	0.06	0.04	0	0.01	0	0	0	0.01	0	0.06	0	0.03	0	0.01	0	0	0	0.07	0.43	0.06	0.01	0.07	0	0
COL11A1	0.01	0	0.28	0	0.38	0.33	0	0.01	0.02	0	0	0	0	0.01	0	0.02	0.79	0	0.02	0.03	0	0.08	0.02	0	0.01	0	0	0.01	0	0	0	138.74	1.12	48.58	0.5	6.2	1.25	10.5	1.67	0.48	1.42	2.29	0.12	0.07	0.57	6.36	0.91	9.54	43.89
DDX51	2.16	2.29	2.24	2.55	1.78	2.54	2.6	1.99	3.18	1.98	1.91	2.05	5.48	4.79	2.25	2.59	2.45	1.67	2.67	1.9	3.24	2.61	2.27	1.69	2.08	2.79	2.13	2.29	2.67	2.58	3.33	5.3	3.39	5.24	4.01	6.2	6.32	3.29	5.66	5.94	5.08	3.97	17.15	13.83	4.12	5.27	6.79	3.99	3.96
SBDS	42.66	43.33	65.31	51.66	37.92	42.59	43.6	41.39	49.91	41.53	32.59	41.07	25.22	42.51	41.96	43.15	40.93	36.73	38.43	32.83	39.8	45.81	38.74	35.1	42.49	48.46	37.67	36.29	28.24	43.83	58.01	74.36	75.47	106.1	86.82	85.34	60.41	67.27	51.39	84.73	62.62	55.49	40.07	56.44	50.79	84.71	95.18	79.18	80.87
UBXN2A	2.68	4.46	5.86	4.43	2.4	3.8	2.96	3.4	3.41	2.67	2.93	2.29	1.92	3.8	3.12	3.69	3.23	2.5	4.39	2.41	2.66	4.29	3.62	3.49	3.33	2.72	2.81	3.14	2.25	2.59	8.98	9.19	6.55	7.01	7.86	4.94	9.67	8.06	11.49	11.43	6.74	12.1	5.65	4.6	4.34	7.75	14.7	7.53	7.84
PTPRT	0.03	0.04	0.03	0.05	0.11	0.05	0.02	0.02	0.23	0.12	0.04	0.03	0	0.02	0.05	0.02	0.02	0.24	0.03	0	0.11	0.02	0.17	0.06	0.05	0.2	0.04	0.03	0.09	0.05	0.03	0.01	0.08	0	0.06	0.02	0.01	0.09	0.4	0.03	0.02	0	0	0	0.06	0.02	0	0.03	0.11
PLP1	0.03	0.14	0.19	0.21	0.1	0.02	0.12	0	0.17	0.38	0.05	0	0	5.55	0	0.56	0.08	0	0.41	0.19	0.05	0	0.12	0.88	0.05	0	0.51	0.2	0.1	0.08	0	0	0.98	0.02	0.08	0	0	0	0.1	0	0.04	0	0	0	0.03	0.09	0	0.02	0.02
DIXDC1	2.64	3.03	2.88	2.91	2.91	3.1	1.77	2.9	1.99	2.31	2.33	2.89	1.28	4.11	2.72	3.19	1.8	2.74	2.58	0.87	2.07	2.81	2.32	2.75	2.22	2.3	1.52	2.15	2.21	3.52	7.01	4.88	4.52	2.21	3.59	3.06	2.99	4.39	2.65	4.26	1.41	2.84	2	1.22	4.26	3.47	8.18	7.41	4.5
ADCK4	7.34	6.93	5.63	7.6	4.23	7.56	4.04	4.49	5.74	5.64	4.12	4.97	8.59	7.54	4.54	4.24	5.47	4.44	5.23	6.82	5.62	6.76	5.04	5.5	5.42	6.26	5.63	5.82	6.33	4.67	7.44	9.57	10.25	10.07	16.62	21.52	13.28	14.36	11.04	23.49	17.33	18.71	20.88	12.67	18.32	18.93	17.96	12.13	10.94
ITGAX	3.66	3.78	13.79	8.62	1.77	6.82	3.64	2.16	8.32	1.3	2.32	3.86	6.12	3.94	1.77	1.62	2.5	2.69	4.53	1.02	0.93	3.98	1.81	1.48	2.75	3.37	2.26	1.92	1.12	2.48	22.62	12.7	7.07	15.53	11.89	23.69	10.84	7.7	10.53	6.84	14.35	7.6	22.03	7.56	8.85	12.05	6.38	8.4	18.37
C6orf89	8.98	10.34	9.71	12.08	9.29	9.29	8.24	11.93	8.43	9.98	7.96	9.83	6.87	10.89	9.47	8.94	10.74	10.97	10.39	12.12	9.1	10.37	11.27	11.15	9.62	10.16	9.36	10.21	11.57	8.66	16.5	22.81	21.94	16.97	19.1	21.05	14.74	19.27	14.93	20.16	24.5	15.44	15.52	13.52	14.96	26.6	19.3	17.75	19.48
ZNF444	22.09	14.77	11.77	12.87	12.29	14.37	13.97	13.54	12.4	17.25	12.05	14.35	35.81	28.79	11.84	15.95	13.17	13.83	12.71	29.78	18.13	12.67	13.16	11.76	13.32	20.39	15.27	19.59	20.38	18.16	15.98	11.06	14.08	7.83	19.13	23.73	17.18	10.32	29.94	24.01	32.65	38.79	38.73	28.88	27.22	25.12	14.64	8.39	8.39
CT47A9	0	0	0	0	0	0	0	0	0	0	0	0	0	0.01	0	0	0	0	0	0	0	0	0	0	0	0	0	0	0	0	0	1.07	0	0.06	0	0	0	0	0	0	0	0	0	0	0	0	0	0	0
PPP1R18	23.54	13.19	22.32	14.97	8.27	24.83	17.37	6.8	18.75	5.63	7.8	11.1	12.61	10.62	5.53	8.23	10.7	7.78	16.8	12.65	9.19	16.89	13.33	11.01	8.57	13.42	13.68	8.66	7.7	13.09	93.09	50.81	29.1	54.2	46.4	43.7	44.66	26.11	29.76	39.83	41.28	27.47	67.47	15.02	20.85	44.64	27.92	53.72	39.76
GPM6B	0.53	0.73	0.4	0.64	0.58	0.18	0.44	0.42	0.57	0.55	0.13	0.68	0.9	4.03	0.46	0.8	0.52	0.41	0.85	0.57	0.57	0.63	0.4	0.69	0.24	0.62	0.76	0.24	0.18	0.27	2.78	0.95	2.46	4.19	2.06	2.45	2.84	1.77	1.08	1.51	1.06	1.59	3.23	0.86	2.03	0.78	3.41	2.63	1.38
BLOC1S5	5.37	3.96	8.63	5.45	4.53	5.2	4.04	4.64	3.68	3.68	3.2	4.8	1.94	3.28	4.69	4.43	4.88	4.73	4.86	3.85	5.35	4.79	4.18	4.26	4.83	4	3.88	5.33	3.24	3.8	5.56	7.24	9.36	6.95	9.58	10.13	10.69	7.33	6.67	7.93	18.84	9.1	6.05	4.17	21.7	8.23	10.58	8.08	6.76
MVD	28.81	7.03	6.19	16.82	5.13	6.31	10.44	7.17	7.42	7.62	3.77	7.23	9.46	14.33	4.36	4.77	4.01	8.82	3.37	6.26	4.84	6.81	13.66	3.92	2.72	5.29	5.52	49.04	22.95	8.02	12.66	7.44	42.16	7.95	11.5	16.9	15.47	18.08	16.44	9.23	10.83	9.53	18.25	53.75	10.74	8.7	7.31	8.18	14.27
STAG2	7.64	9.06	10.17	7.88	8.8	5.56	7.88	7.2	7.64	7.01	4.09	6.71	4.55	6.68	6.6	6	7.01	6.71	9.04	6.13	7.35	8.38	6.85	7	6.14	8.87	6.11	4.92	2.44	3.18	13.6	13.78	18.35	11.39	17.46	12.62	14.49	17.39	12.13	16.58	11.53	13	8.26	12.25	12.58	25.85	22.96	17.71	16.08
SMIM3	1.08	3.58	3.29	1.21	0.98	2.89	1.47	1.31	2.01	0.76	1.39	1.35	0.95	3.99	0.54	0.77	1.1	0.68	1.33	0.81	1.03	2.61	0.5	1.31	0.9	2.06	1.39	2.54	1.1	1.66	44.58	13.54	7.39	16.22	4.34	6.44	6.12	10.34	7.99	4.42	10.36	8.54	0.96	1.55	4.32	10.17	3.45	24.7	13.41
DMC1	0.15	0.11	0.07	0.03	0.07	0	0.25	0.11	0.07	0.07	0.11	0.1	0.31	0.19	0.1	0.08	0.23	0.17	0.1	0.14	0.04	0.07	0.03	0.09	0.19	0.15	0.1	0.04	0.1	0.08	0.1	0.15	0.51	0.14	0.24	0.12	0.69	0.29	0.04	0.21	0.09	0.55	0.76	0.34	0.22	0.24	0.03	0.1	0.03
BGI_novel_G000687	0	0	0	0	0.19	0	0	0	0	0	0	0	1.07	0	0	0	0	0	0	0.25	0	0	0	0	0	0	0	0	0	0	0.59	0	0.19	0.18	0.19	0.22	0	0.19	0	0	0.33	0	1.23	1.35	0.2	0	0	0	0
HERPUD2	8.05	9.82	11.46	10.38	9.03	11.06	8.99	9.59	8.34	8.33	7.58	9.05	7.29	7.07	7.35	9.32	9.07	9.98	10.33	6.77	8.31	10.08	9.77	8.85	6.98	8.68	7.1	8.68	8.76	8.04	7.27	13.17	14.75	22.66	19.18	14.94	12.21	17.99	12.85	14.13	11.19	10.95	8.72	17.28	11.95	16.04	17.73	18.03	15.75
PIGZ	0.58	1	0.7	0.84	0.72	1.14	0.37	1.49	0.29	0.82	1.01	1.74	2.66	2.55	1.28	1.09	1.16	0.51	0.85	0.69	0.86	1.21	1.19	1	0.97	0.36	0.5	0.68	1.56	1.42	2.51	2.39	7.98	2.67	3.85	6.84	3.95	6.58	1.68	7.56	4.78	3.61	16.83	5.49	7.5	11.3	2.81	3.53	2.41
PLK5	0	0	0	0.04	0.08	0	0.16	0.14	0	0	0.04	0.08	0.16	0.34	0.04	0.04	0	0.04	0	0.05	0.04	0	0	0	0.12	0.23	0.04	0.08	0	0	0.04	0	0	0.08	0.08	0.05	0.13	0.29	0.08	1.6	0.07	0.35	0.27	0.1	0.3	0	0.99	0	0.04
THAP9	0.86	1.27	1.27	0.92	1.09	0.65	0.98	0.95	0.89	1.05	0.4	0.7	2.19	1.15	0.85	0.77	0.91	0.9	0.88	0.74	1.01	1.05	0.85	1.02	0.76	1.16	0.85	0.65	0.4	0.5	0.77	1.08	1.65	1.32	1.48	0.88	1.06	1.77	1.22	0.62	1.03	1.93	1.55	1.65	1.32	1.28	1.53	1.22	1.24
NUDT1	4.24	1.98	5.38	3	2.38	5.88	1.86	0.93	2.66	1.69	3.38	1.93	3.92	3.71	0.59	1.09	1.6	1.56	3.57	2.08	0.92	3.37	2.38	1.83	1.32	3.91	2.86	2.39	2.39	2.88	43.37	18.71	10.62	22.09	11.53	23.97	14.91	9.6	13.2	16.26	16.71	13.05	15.25	35.31	11.78	15.54	15.08	10.37	9.56
HPCA	0	0.05	0	0.05	0	0	0.11	0	0.1	0	0	0	0	0.22	0	0	0	0	0.1	0	0	0.16	0	0	0.05	0.07	0	0	0.05	0	0.59	0.1	0.31	0.15	0.05	0.12	0.06	0.11	0	0.45	0.09	0.06	0.17	0.37	0.11	1.44	0.1	0.3	0.3
BGI_novel_G002143	0	12.27	8.59	10	0	11.37	5.44	4.72	0	8.13	9.53	0	0	0	0	3.31	0	0	5.54	0	1.51	8.82	0	0.78	7	11.1	6.4	6.13	1.76	13.43	0	27.46	15.83	17.88	0	6.19	24.02	0	4.07	16.35	0.04	0	0	0	0	0	16.08	2.16	0.01
BGI_novel_G000876	0	0	0	0	0	0	0	0	0	0	0	0	0	0	0	0	0.08	0	0	0	0	0	0.07	0	0	0	0	0	0	0	1.6	0.07	0.08	0	0	0	0	0.08	0	0	0	0	0	0	0	0	0	0	0
BGI_novel_G000321	0	0	0	0	0	0	0	0	0	0	0	0	0	0	0	0	0.02	0	0	0	0	0	0	0	0	0	0	0	0	0	0	0.01	0	0	0	0	0	0	0	0	0	0	0.04	0	0	0	0	0	0
WASL	10.89	12.75	18.42	15.86	14.89	14.2	15.23	13.59	10.79	12.78	10.96	12.05	6.44	10.07	13.66	11.94	13.37	13.28	11.73	10.46	15.29	16.25	13.72	12.03	12.49	13.44	8.26	11.16	9.14	10.38	14.89	22.4	23.95	25.07	26.43	32.59	14.89	28.15	21.37	22.71	28.65	20.42	11.27	12.05	21.71	35.05	29.18	29.73	23.27
WDR73	4.7	4.24	3.72	5.04	3.58	4.15	4.59	3.39	3.42	4.68	3.09	4.71	10.41	8.3	4.47	3.59	5.33	3.84	4.24	3.06	3.43	4.27	4.13	3.93	3.55	4.76	3.7	4.21	3.61	3.57	8.35	7.83	9.55	8.9	13.06	13.49	13.27	12	7.32	14.07	8.71	13.14	15.6	13.3	12.85	8.51	12.75	11.06	10.19
TMEM210	0	0	0	0	0	0	0	0	0	0	0	0	0	0	0	0	0	0	0	0	0	0	0	0	0	0	0	0	0	0	0	0	0	0	0	0.2	0	0	0	0.19	0	0	0	0	0	0	0	0	0
FLG	0.02	0.08	0.04	0.07	0.03	0.02	0.03	0.04	0.02	0.04	0	0.04	0.03	0.02	0.05	0.01	0.02	0	0.02	0.01	0.03	0.09	0.02	0.07	0.04	0.02	0.01	0.02	0.03	0.01	0.03	0.32	0.05	0.24	1.01	0.21	0.58	0.02	0.06	0.37	0	0.18	0.44	0	0.01	0.03	0.21	0.07	0.02
HIVEP1	2.25	2.58	2.42	4.82	1.58	3.9	2.84	3.07	3.56	2.8	1.79	2.6	3.98	2.74	2.02	2.58	2.04	1.6	2.71	1.24	2.03	2.36	2.55	2.42	2.13	2.4	2.55	2.59	1.43	2.76	2.35	4.06	5.31	4.54	5.79	2	3.83	4.47	3.68	3.06	2.86	2.71	4.03	2.43	2.68	4.86	5.78	5.39	4.02
CDKN2B	0.52	0.82	2.63	2.93	0.65	1.76	0.52	0.57	0.6	0.28	0.35	0.6	0.34	0.33	0.16	0.44	0.38	0.21	0.49	0.26	0.4	1.41	0.42	0.24	0.26	0.63	0.77	0.25	0.54	0.51	0.96	9.42	11.99	24.45	3.19	5.56	4.91	4.12	3.12	1.65	4.48	1.79	0.6	3.45	1.96	2.28	7.71	6.31	4.75
UGT2B28	0.31	0.19	0.24	0.38	0.1	0.19	0.39	0.54	0.19	0.3	0.34	0.22	0.37	2.88	0.51	0.51	0.42	0.48	0.1	0.26	0.42	0.29	0.37	0.37	0.35	0.31	0.2	0.41	0.19	0.68	0	0	0	0	0.1	0	0.1	0.05	0.15	0	0	0.1	1.19	0	0.2	5.05	0.05	0	0.14
USP51	0.98	0.45	0.55	0.25	0.54	0.28	0.53	0.39	0.58	0.49	0.42	0.56	0.52	0.78	0.51	0.38	0.46	0.58	0.4	0.3	0.58	0.83	0.53	0.32	0.47	0.96	0.45	0.54	0.23	0.6	1.29	0.83	0.71	0.31	0.9	1.19	0.54	0.47	0.55	1.45	0.69	1.76	0.5	0.19	1.58	0.28	0.15	1.17	0.52
BAAT	112.33	312.53	212.78	151.39	471.81	255.07	121.01	316.26	219.89	464.17	449.11	336.68	120.69	264.51	479.35	305.65	365.98	286.94	244.22	212.64	415.75	307.45	202.47	251.97	382.11	275.18	86.78	268.63	302.74	401.88	0.1	8.18	4.07	0.25	43.22	81.12	33.75	19.51	69.75	56.98	102.51	63.82	23.08	32.42	149.98	40.17	30.77	2.54	5.05
PEX7	4.23	2.9	2.86	4.06	3.08	3.45	3.23	3.33	4.09	2.56	3.65	2.92	0.95	4.57	3.91	3.93	4.44	3.04	2.89	3.82	3.96	3.88	4.11	2.28	3.34	2.37	3.14	3	3.66	3.43	3.15	5.11	5.56	3.24	3.33	1.91	2.8	5.44	3.88	1.81	1.9	4.2	0.98	2.87	4.44	2.85	2.51	2.77	4.48
STK11IP	2.23	1.66	1.86	2.36	1.45	2.7	1.46	1.31	1.67	1.64	1.47	2.02	3.41	2.84	1	1.25	1.9	1.61	2.07	1.33	1	2.48	1.36	1.54	1.41	1.53	1.69	1.37	1.64	1.64	3.71	7.65	5.38	5.02	6.76	7.79	5.58	8.08	7.09	11.65	5.63	11.43	11.63	11.43	4.99	7.93	5.07	6.27	6.91
KCNJ4	0.57	0.57	0.96	2.4	0	0.15	0.39	0.89	0.04	0.16	0.19	0.56	0.96	2.4	0.56	0.15	0.25	0.18	0.34	0.1	0.04	0.08	0.4	0.54	0.5	0.11	0.19	0.12	0.96	0.41	0	0	0.08	0	0	0	0.04	0.04	0.27	1.48	0.13	0.04	0.19	0.09	0.68	0	0	0	0.11
CCBL1	4.09	4.37	5.59	5.9	3.6	5.59	3.07	6.29	2.37	4.16	4.48	5.93	8.1	10.65	4.35	4.81	5.59	4.55	3.44	5.03	6.03	4.24	2.98	3.71	6.27	3.85	4.07	2.88	6.51	4.43	3.39	2.21	1.98	4.03	2.72	5.31	3.02	3.53	4.95	6.57	3.7	5.88	9.85	6.81	5.22	1.28	4.7	2.62	2.05
MYCL	1.38	2.79	0.92	1.12	5.27	3.12	4.73	5.45	2.38	9.21	4.2	2.23	4.57	6.82	5.34	4.5	5.36	7.27	3.54	2.06	7.34	4.52	7.34	5.71	5.72	8.17	3.47	0.83	6.09	3.42	1.48	1.49	2.73	0.59	1.58	3.57	2.88	0.61	2.59	1.78	6.34	1.37	1.87	0.94	4.9	2.51	2.69	0.86	1.5
BGI_novel_G000408	0	0.04	0	0	0.04	0.04	0	0.02	0.02	0.06	0.02	0	0.08	0.06	0.1	0.02	0.07	0.08	0.13	0	0.04	0.08	0.06	0.09	0	0.09	0	0.04	0.02	0.02	0.04	0.04	0.08	0.08	0.04	0.12	0.02	0.11	0.06	0.05	0	0.07	0.24	0.2	0.13	0.08	0.23	0.06	0.14
BGI_novel_G003017	0	0	0	0	0	0	0	0	0	0	0	0	0.18	0	0	0	0	0	0	0	0	0	0	0	0	0	0	0	0	0	0	0	0	0	0	0	0.1	0.2	0.23	0	0	0	0	0	0.22	0	0	0	0
BGI_novel_G002588	23.95	11.55	15.95	15.39	6.59	6.64	42.21	10.08	21.16	8.05	6.63	7.12	113.27	32.52	5.86	31.67	13.3	6.37	13.27	8.11	7.75	10	12.41	15.57	8.68	19.06	19.39	2.67	4.69	11.36	0.39	7.63	1.25	4.59	6.26	6.32	17.11	3.81	2.4	5.58	9.82	2.31	114.69	18.76	11.79	20.11	8.42	1.12	21.64
SERPINE3	0	0	0	0	0	0	0	0	0	0	0.09	0	0	0	0	0.15	0	0	0.1	0	0	0	0.1	0	0	0	0.06	0	0	0	0	0	0	0.15	0.06	0	0	0.07	0	0	0	0	0	0	0.13	0	0	0.06	0
RPS6KB2	15.18	12.24	10.2	12.4	11.06	12.11	12.36	13.67	15.68	13.73	11.9	14.93	18.28	22.3	12.26	13.44	14.87	13.67	14.87	23	11.37	12.6	12.06	13.51	13.64	12.61	12.83	15.69	16.32	19.07	21.83	16.37	16.06	18.82	18.44	23.82	26.96	16.9	22.14	10.13	15.19	24.32	23.62	31.71	20.53	16.99	15.65	14.89	21.1
NCCRP1	0	0	0.04	0.04	0.11	0.04	0.07	0	0.07	0.04	0	0.04	0.07	0.21	0	0	0.04	0.11	0.15	0.1	0	0.22	0	0.04	0.04	0	0	0	0	0.08	0.15	0.04	8.59	0.04	1.99	0.04	0.4	0	0.15	0.76	0	0.24	0.24	2.13	0.15	27.64	0	0.07	0.21
TXNL1	35.11	38.24	56.7	44.92	30.24	36.59	29.96	36.39	30.4	37.11	29.55	40.1	26.08	31.29	37.5	31.41	37.29	31.42	29.06	39.53	36.68	42.77	32.73	33.52	35.92	29.96	25.45	36.41	26.62	40.39	47.14	63.2	47.84	57.32	52.44	57.59	60.02	78.48	46.63	61.04	58.3	56.74	49.18	45.93	64.61	57.11	74.22	53.91	37.62
BGI_novel_G001925	0.02	0	0	0	0.06	0.1	0	0	0.11	0	0.04	0	0.07	0.05	0	0.05	0	0	0.12	0.05	0.04	0.3	0.1	0	0.1	0.03	0	0	0.03	0	0.02	0.07	0.16	0.32	0.84	0.16	0.47	0.67	0.81	0.85	0.27	0.45	0.89	2.77	0.52	0.78	1.15	0.26	0.67
CARD6	1.78	2.96	3.34	3.05	1.23	2.7	1.2	1.31	2.33	1.41	1.12	2.52	1.23	2.43	1.69	1.1	1.52	1.65	2.1	0.82	0.98	3.31	1.3	2.72	1.21	1.65	2.62	1.51	1.32	1.13	3.13	8.02	13.02	3.5	1.99	2.52	2.04	10.08	2.81	0.99	2.03	2.1	0.99	3.78	1.63	5.37	5.77	6.7	6.23
GPHN	6.43	7.03	5.83	5.99	9.26	6.48	7.38	7.78	7.7	13.93	6.29	8.17	5.21	5.76	8.4	7.86	6.33	12.63	7.7	10.09	7.55	8.64	12.53	7.2	6.34	9.18	5.25	7.68	6.29	8.13	2.59	3.78	2.88	2.01	5.44	3.37	3.76	3.62	4.16	2.5	3.22	4.57	1.49	2.05	3.59	4.5	2.82	2.66	3.34
TMEM39A	2.62	4.78	4.75	4.02	3.08	3.13	2.93	3.91	4.06	3.29	3.15	3.52	4.61	5.27	3.18	3.8	4.72	3.43	4.5	1.59	4.21	5.12	3.28	3.84	4.42	3.49	2.5	3.32	2.64	3.7	10.76	10.87	10.73	9.02	8.88	15.35	7.12	10.13	7.25	9.35	4.02	5.56	15.09	8.34	9.18	16.04	9.52	9.14	9.13
RC3H2	1.24	1.46	1.69	1.93	1.2	1.63	1.11	1.1	1.49	1.48	0.87	1.19	0.58	0.99	1.47	1.07	1.13	1.29	1.78	0.73	0.82	1.72	1.11	1.22	1.4	1.1	0.83	0.94	0.86	1.11	2.29	3.91	2.36	2.41	1.53	1.28	1.85	3.66	3.41	1.01	1.75	1.25	0.5	1.01	2	2.35	2.05	3.05	2.55
RGCC	4.58	3.3	10.57	6.8	1.78	11.39	2.64	1.46	2.67	1.34	7.98	2.28	4.33	8.1	0.8	0.94	0.97	1.66	6.18	1.27	0.96	4.93	1.05	1.81	1.75	2.11	2.6	6.3	2.25	2.29	27.81	13.67	18.87	31.89	37.99	21.39	13.23	17.91	7.97	12.68	42.76	10.89	7.64	5.57	9.08	14.83	7.89	74.73	22.11
PRMT2	7.13	12.78	11.59	8.56	6.12	8.91	5.32	7.05	7.51	4.48	5.05	6.56	7.46	10.94	7.17	6.89	7.89	7.11	10.43	6.28	6.52	13.13	6.75	7.83	6.38	7.2	6.81	6.53	5.98	6.69	28.09	38.31	20.54	30.2	24.77	39.77	27.04	39.78	19.13	30.31	44.44	32.94	20.28	30.11	26.78	24.44	27.36	40.17	38.86
VSTM5	0	0	0	0	0	0.14	0	0	0.14	0	0	0	0	0	0	0	0	0.14	0.15	0	0	0.15	0	0	0	0	0	0	0	0	0	0	0.58	0.42	0.15	0	0.15	0.88	0.15	0.61	0	0.16	0	1.03	0	0.44	1.23	0.42	0
CHMP3	9.3	9.41	11.55	10.3	7.39	10.52	7.86	7.4	9.51	6.76	7.91	7.4	7.99	12.65	7.66	6.24	8.05	7.73	11.54	6.46	7.74	10.86	7.53	8.28	7.73	9.73	8.13	7.83	5.97	5.95	39.42	30.19	38.62	43.12	33.26	26.77	34.46	53.69	32.99	44.02	52.84	40.16	24.28	51.64	29.17	54.12	48.31	44.8	43.53
HIST1H2AK	0	0	0	0	0	0	0.21	0	0.2	0	0	0	0.39	0.29	0.2	0.22	0.23	0	0	0	0.45	0.43	0.2	0.21	0	0	0	0	0	0	0.22	0.4	0.42	0.6	0.42	0	0.65	0.21	0.62	1.72	0.71	2.23	0	1.46	1.34	0.42	1.38	0.2	0
UPF1	10.85	12.89	10.83	12.43	8.8	12.76	9.18	9.68	9.27	11.58	9.46	11.7	15.58	15.21	12.85	10.92	12.16	10.04	11.65	14.22	11.54	14.6	11.38	10.32	10.82	11.1	9.89	11.42	14.77	19.43	17.83	19.28	30.71	15.9	22.97	20.31	17.92	18.22	30.49	20.87	21.4	23.61	25.11	39.98	18.45	16.78	21.71	17.35	20.17
STARD5	21.6	19.28	7.15	10.51	6.13	14.13	10.38	17.16	8.81	14.52	5.79	38.04	38.24	29.02	12.3	16.89	17.96	11.85	8.84	22.5	9.78	14.03	11.44	17.34	11.75	8.03	26.27	19.61	23.15	10.82	4.28	3.19	4.38	5.79	5.66	3.79	9.42	3.19	6.73	3.84	2.28	15.31	9.38	7.44	12.44	2.38	1.64	5.28	3.98
DTX4	9.84	3.52	5.68	6.12	5.4	5.03	7.79	12.29	9.19	3.88	3.29	6.88	7.65	7.21	4.47	4.17	7.63	5.57	4.72	2.99	3.44	6.2	7.2	4.58	6.96	5.47	7.05	9.5	5.95	3.95	0.97	4.23	6.77	6.46	11.83	3.61	16.41	25.09	7.87	3.23	2.66	2.51	3.32	31.09	4.41	14.34	4.46	11.71	14.82
IHH	0.26	0.46	0.53	0.31	2.2	1.06	0.78	1.74	0.35	0.97	1.06	1.03	0.41	0.73	1.66	0.92	1.44	1.08	0.81	0.97	2.64	1.31	0.47	0.68	0.64	0.88	0.21	0.33	1.76	4.19	0	2.18	1.75	0.24	0.32	0.04	0.42	0.32	2.74	0.26	0.49	0.46	5.2	8.84	0.55	12.46	0.07	0	2.85
BGI_novel_G001872	0.33	0.53	0	0.46	0.37	0.35	0	0.36	0	0	0.51	0.12	0	0	0	0	0	0	0.23	0.47	0.27	0.19	0.25	1.44	0	0.93	0.12	0.17	0	0.94	0.34	1.49	0.13	1.12	0.19	0.2	0.41	0.42	0.32	0.2	0.46	1.43	0	0	1.18	1.18	0.36	0.37	1.17
LCE1C	0	0	0	0	0	0	0	0	0	0	0	0	0	0	0	0	0	0	0	0	0	0	0	0	0	0	0	0	0	0	0	0	0	0	0	0	0	0	0	0	0	0	0.23	0	0	0	0	0	0
ZCCHC13	0	0	0	0	0	0	0	0	0	0	0	0	0	0	0	0	0	0	0	0	0	0	0	0	0	0	0	0	0	0	0	0	0	0	0	0	0	0	0	0	0	0	0	0	0.1	0	0	0	0
SLF2	4.87	3.9	3.75	3.68	3.09	2.35	3.69	2.6	3.62	2.22	1.53	3.68	5.81	4.38	3.3	2.83	3.68	2.05	3.32	2.95	3.93	3.91	3.14	2.6	2.37	3.71	2.83	2.99	1.47	1.84	5.25	9.74	5.91	8.5	9.7	9.13	9.15	8.21	6.04	11.52	8	8.4	9.6	8.32	9.16	4.47	7.05	9.33	7.5
NATD1	1.15	1.92	1.96	2.44	1.65	1.97	1.08	3.06	2.31	2.7	1.85	2.23	1.7	2.37	1.74	1.84	2.2	2.74	3.19	1.07	1.45	1.8	2.67	2.46	1.79	2.17	2.21	1.39	3.36	0.94	1.43	4.01	2.1	2.53	2.52	4.58	3.92	8.77	3.46	4.12	4.77	3.47	2.3	1.94	4.25	5.28	6.1	5.12	5.07
TRAPPC12	11.76	10.54	9.17	9.84	4.89	10.91	7.18	8.38	6.88	9.33	7.71	8.38	12.19	7.01	6.08	8.01	7.08	6.08	7.99	10.46	5.89	10.79	8.37	8.44	5.91	9.3	9.46	8.81	11.25	9.54	15.68	15.36	8.91	10.88	13.25	10.27	12.63	11.81	13.62	11.54	13.9	13.32	10.75	14.11	11.66	11.01	15.67	12.83	12.72
BGI_novel_G000026	0	0	0	0	0	0	0	0	0	0	0	0	0	0.13	0	0	0	0	0	0	0	0	0	0	0	0	0	0	0	0	0	0.05	0	0.05	0.05	0.06	0	0.05	0	0	0.25	0.05	0	0	0	0.05	0.09	0.05	0
LSM11	0.45	0.68	0.68	0.53	0.79	0.51	0.64	0.51	0.5	0.53	0.38	0.56	0.61	0.88	0.65	0.73	0.78	0.73	0.59	0.57	0.75	0.78	0.4	0.59	0.56	0.59	0.4	0.32	0.61	0.44	1.49	2.21	1.54	1.2	0.98	1.8	0.97	1.82	1.59	0.85	1.1	0.98	1.5	1.5	1.1	1.54	1.99	2.89	1.43
CACNA1H	0.59	1.2	0.3	0.64	2.97	3.7	1.9	13.28	5.36	5.59	3.83	2.37	6.8	4.19	12.5	5.2	6.37	11.71	1.39	1.94	8.03	5.86	2.97	0.81	4.1	3.93	0.76	7.81	17.18	7.47	1.07	1.92	20.27	2.56	13.05	17.27	6.38	3.46	15.27	8.03	21.27	19.95	4.07	2.04	23.73	3.86	7.03	12.36	4.67
CADM2	0.08	0.02	0.1	0.03	0.06	0.01	0.15	0.02	0.1	0.09	0.09	0.05	0.03	0.24	0.09	0.19	0.07	0.1	0.12	0.11	0.07	0.04	0.1	0.13	0.06	0.22	0.07	0.07	0.02	0.01	0.03	0	0.02	0	0.03	0	0.04	0	0.13	0	0.05	0	0	0	0	0.06	0.01	0.01	0.01
GPBP1	11.01	8.74	15.47	10.9	7.62	7.1	9.24	8.31	8.16	7.66	4.44	7.75	14.65	10.82	7.13	6.79	9.57	6.69	9.39	8.58	7.88	9.96	6.12	5.97	6.24	10.85	6.44	7.05	2.96	9.57	25.2	16.38	19.71	21.25	26	15.61	21.47	21.01	17.24	23.36	18.94	17.43	24.21	23.78	20.57	23.74	21.44	22.17	20.83
CPA4	0.03	0.03	0.11	0	0.03	0.05	0.03	0.05	0.05	0	0	0	0.05	0.04	0.03	0	0.09	0	0	0	0.03	0.13	0.03	0.03	0	0	0.05	0	0.05	0	0.58	0.13	0.05	1.71	0.11	0.03	0.77	0.05	1.23	0.05	0.37	0.52	0	0	0.16	0.03	0.4	0.17	0.7
LYPD2	4.15	2.14	0.99	3.04	0.16	0.78	0.5	0.66	1.77	0.67	0.33	0	1.23	2.03	3.67	0.17	6.84	0.32	1.47	5.12	0.35	0.67	0.63	1.5	1.52	0.91	1.61	0.52	4.43	4.92	0	0	0.98	0	0.16	0	3.11	0	11.94	0	0	8.77	0	1.54	0.87	0.33	0	0	1.73
ODF1	0	0	0	0	0	0	0	0	0	0	0	0	0	0	0	0	0	0	0	0	0	0	0	0	0	0	0	0	0	0	0	0	0	0	0	0	0	0	0	0	0	0	0	0	0	0	0	0	0
BGI_novel_G002252	90.31	38.49	6.87	1.82	32.03	2.96	115.77	49.34	229.09	26.25	96.9	57.5	0.24	0.36	106.3	27.61	7.11	109.88	301.26	0.57	0.07	291.56	1.22	0	95.74	162.83	75.44	93.78	1.98	3.11	467.76	116.99	3.48	11.06	121.43	3.74	294.95	71.07	266.17	91.12	720.35	105.25	1.63	134.03	0.88	171.48	32.82	6.22	281.67
AMBRA1	2.89	3.35	3.59	4.28	2.07	4.46	2.81	2.51	2.65	2.66	2.74	3.25	3.31	3.55	2.93	2.58	3.34	3.31	3.25	2.18	2.54	4.22	3.29	3.34	2.55	3.01	2.59	2.65	3.11	3.43	4.41	5.04	7.37	6.55	7.73	3.98	3.31	7.62	5.14	4.02	7.68	3.64	3.38	8.08	5.81	5.93	6.89	8.16	5.81
MIS12	3.4	5.7	4.13	5.5	3.84	3.03	2.81	4.44	4.21	3.69	3.22	3.72	5.77	6.37	3.86	3.85	4.18	3.7	4.9	2.31	2.8	5.43	3.07	4.4	3.85	6.11	3.07	4.37	2.62	3.88	5.24	17.13	6.32	8.75	12.01	6.38	7.58	6.75	6.39	8.48	4.63	8.96	21.33	6.85	8.77	5.35	14.3	7.79	6.62
NOS1AP	0.68	0.98	0.71	3.88	0.8	1.33	0.9	3.09	1.28	1.63	2.03	1.87	1.5	1.21	1.7	0.67	2.81	1.59	0.59	0.33	0.99	1.37	1.99	1.42	1.39	1.21	1.09	2.61	2.18	1.65	0.64	0.61	1.75	0.39	1.74	0.67	0.68	2.16	2.61	1	0.49	0.46	0.71	2.61	0.72	2.73	1.94	1.22	1.06
DAPK2	1.13	1.01	3.36	3.22	0.79	1.36	1.58	1.11	0.93	0.76	0.44	0.88	1.16	1.41	0.47	0.71	0.83	0.55	0.93	0.43	0.76	0.99	0.35	0.72	0.61	0.91	0.96	0.49	0.31	0.93	3.32	1.24	1.2	1.14	2.16	1.02	2.4	1.4	0.89	0.77	2.65	0.74	12.88	1.84	1.51	4.25	1.1	4.78	1.9
HSPE1-MOB4	0	0.08	0.1	0.09	0	0	0	0	0	0	0	0.06	0	0	0	0.09	0	0	0.09	0	0	0.09	0	0	0	0	0	0	0	0.1	0.1	0.17	0.34	0.18	0.07	0	0	0.08	0	0.11	0	0.1	0	0	0	0.09	0.17	0.08	0
TGFBR3	6.72	4.78	4.54	4.45	7.79	5.1	7.05	2.99	6.98	5.08	6.26	3.67	1.86	3.86	4.3	2.91	4.16	4.86	6.1	2.46	5.15	4.1	3.78	5.02	5.63	5.21	7.52	2.89	2.68	3.2	3.79	1.17	6.15	0.46	18.65	6.51	7.8	3.71	4.17	18.65	1.42	4.74	1.64	2.74	4.82	0.49	5.45	3.34	1.93
BGI_novel_G001224	0	0	0	0.04	0	0	0	0	0	0	0	0	0	0.06	0	0	0	0	0	0	0	0	0	0	0	0	0.04	0	0	0	0.09	0	0	0	0	0	0.05	0.04	0	0	0	0	0.07	0	0	0	0	0	0
BGI_novel_G000016	0	0	0	0	0	0	0	0	0	0	0	0	0	0	0	0	0	0	0	0	0	0	0	0	0	0	0	0	0	0	0.01	0.01	0	0	0	0	0.02	0.03	0	0	0	0	0	0	0	0.18	0.01	0	0.11
TTC9C	4.4	7.86	8.51	6.07	7.02	5.76	5.91	5.56	4.48	4.27	4.83	6.45	5.43	8.29	6.01	5.42	6.94	5.47	6.29	6.8	7.39	9.05	4.98	6.56	6.93	6.81	4.77	5.35	6.67	8.24	14.63	17.33	15.74	21.02	14.89	16.12	16.5	14.51	11.89	9.22	17.78	14.17	13.95	14.8	18.65	15	18.2	17.41	15.26
PDS5B	2.01	2.2	2.98	2.07	1.82	1.54	1.83	1.9	1.81	1.74	1.01	1.97	2.86	2.24	1.69	1.83	1.58	1.82	2	1.69	2.02	2.6	1.85	1.66	1.6	1.9	1.44	1.94	0.68	0.7	4.48	4.3	4.12	3.36	4.7	4.38	3.07	3.98	4.39	3.67	5.07	3.4	2.59	4.89	3.78	4.03	3.28	8.17	4.59
SSX2B	0	0	0	0	0	0	0	0	0	0	0	0	0	0	0	0	0	0	0	0	0	0	0	0	0	0	0	0	0	0	0	2.69	0	0	0	0	0	0	0	0	0	0	0	0	0	0	0	0	0
ZNF773	0.86	0.67	0.86	1.35	0.94	1.06	1	0.56	1.48	1.19	0.36	0.94	1.47	1.52	0.64	0.94	0.85	0.7	1.31	0.33	0.83	1.31	0.45	0.92	0.95	0.95	1.12	0.77	0.92	1.5	1.63	1.27	2.68	2.71	1.21	1.92	3.66	3.08	2.32	1.8	3.57	4.57	6.42	0.79	2.12	3.17	5.25	2.66	0.81
CNTNAP3B	0.94	2.35	1.31	0.65	0.7	1.04	2.04	0.49	0.84	0.3	0.31	0.49	1.22	1.38	0.35	0.31	0.68	0.34	1.5	1.11	0.64	0.54	0.35	1.74	0.82	0.86	1.31	0.96	0.34	0.31	5.94	0.18	1.7	1.12	1.03	3.15	1.96	2.96	0.62	1.05	1.46	2.28	8.93	0.46	3.43	0.58	1.07	1.31	0.27
PGAP2	10.38	8.17	8.85	8.7	9.62	12.9	8.24	10.9	6.3	9.32	10.3	11.16	17.33	15.22	11.16	9.77	12.07	9.55	9.1	12.15	12.58	9.46	10.38	8.89	9.27	9.68	8.79	9.54	10.92	12.27	8.41	7.65	11.38	12.56	18.19	9.46	15.31	8.6	14.66	9.81	12.62	27.81	23.37	32.55	23.11	13.13	9.41	7.59	10.13
FER1L6	0	0.01	0.02	0.01	0.07	0.01	0.01	0	0	0	0	0	0	0.28	0	0	0.05	0	0	0.01	0	0.4	0	0.03	0.01	0.02	0.01	0	0	0.04	0.03	0.03	0.48	0.03	0.01	0.02	0.01	6.52	0.17	0.01	0.02	0	0.04	1.26	0.01	0.72	0.03	0	3.4
FOXS1	0.47	0.39	0.45	0.16	0.56	0.6	0.34	0.23	0.28	0	0.17	0	0.96	2.95	0.11	0.12	0.06	0.11	1.51	0.52	0.18	1.02	0.05	0.45	0.51	0.62	0.33	0.41	0.38	0.12	6.14	6.76	6.34	6.35	2.54	12.08	3.08	6.16	6.1	10.11	16.51	5.25	3.85	4.01	2.11	4.53	1.46	27.59	3.04
GJB2	18.71	23.07	24.01	21.44	17.97	21.6	16.05	21.84	13.92	14.24	12.04	17.7	10.31	11.54	14.78	26.89	23.71	23.92	8.83	35.69	16.48	24.77	29.8	17.5	10.78	18.2	26.34	11.16	14.25	21.78	4.73	93.94	26.16	21.53	5.68	2.5	6.45	9.72	4.64	0.73	1.12	5.06	3.6	10.86	8.56	4.18	1.03	1.51	15.36
BGI_novel_G001072	0	0	0	0	0	0	0	0	0	0	0	0	0	0	0	0	0	0	0	0	0	0	0	0	0	0	0	0	0	0	0	0	0	0	0.06	0	0	0	0	0.06	0	0	0	0	0	0	0	0	0
SMPD1	23.16	26.22	33.43	39.7	27.67	24.98	24.86	17.19	23.06	24.31	29.75	30.8	11.35	26.89	19.18	22.16	22.38	20.63	20.18	39.8	20.09	29.71	24.68	29.17	30.29	24.5	23.54	30.94	30.09	28.74	13.05	19	7.58	21.79	16.57	11.61	23.04	10.91	15.18	8.83	36	21.46	6.01	4.66	23.69	9.98	9.96	17.26	14.44
RENBP	6.78	5.19	11.63	7.54	2.77	6.79	5.16	3.61	4.87	1.73	3.23	6.68	4.85	5.45	3.09	2.03	4.46	4.2	4.91	4.35	3.09	6.34	3.81	5.68	4.43	6.67	4.36	3.67	5.17	6.6	19.78	7.26	4.94	16.6	8.99	32.91	8.16	5.37	6.24	5.96	76.55	6.97	8.47	5.11	4.67	5.24	4.35	10.87	8.53
MRPL24	54.66	48.06	55.11	47.49	41.29	48.98	48.54	45.86	44.07	56.44	52.76	45.5	59.38	61.4	52.8	49.1	47.22	46.55	41.52	73.51	62.53	41.78	46.91	38.21	60.38	49.61	44.24	54.5	55.92	67.63	106.66	70.44	83.74	53.23	103.78	164.81	92.86	35.42	86.68	138.43	67.35	87.38	132.1	54.78	104.09	45.96	126.15	25.47	37.48
HACD1	0.49	0.17	1.35	0.26	0.29	0.56	0.17	0.38	0.22	0.29	0.34	0.44	0.22	1.53	1.66	0.17	0.31	0.49	0.87	0.08	0.62	0.46	0.38	0.51	0.47	0.31	0.17	0.48	0.17	0.57	2.66	2.24	0.65	9.31	2.1	2.54	4.41	2.93	3.28	0.47	4.46	4.23	0.28	0.92	5.08	0.5	0.36	2.03	3.15
CT47A7	0	0	0	0	0	0	0	0	0	0	0	0	0	0.01	0	0	0	0	0	0	0	0	0	0	0	0	0	0	0	0	0	0	0	0	0	0	0	0	0	0	0	0	0	0	0	0	0	0	0
PLEKHM3	0.77	1.54	1.02	1.28	1.65	1.07	1.05	1.5	1.1	1.52	1.24	1.09	0.65	0.92	1.39	1.18	1.68	1.36	1.51	0.98	1.39	1.63	1.07	1.4	1.33	1.44	0.84	1.03	1.09	0.86	1.76	2.25	2.21	1.38	1.74	2.02	1.82	2.67	2.11	3.62	1.15	3.28	0.98	0.75	1.75	1.82	2.17	2.46	1.83
CEP76	0.69	1.43	1.64	1.31	1.13	1.26	1.59	1.08	1.31	1.34	1	1.35	2.05	1.06	0.96	1.29	1.79	0.95	1.33	0.9	1.56	1.39	1	1.33	0.99	1.05	0.79	0.77	0.71	1.33	3.04	1.55	2.34	1.27	1.77	1.72	2.54	2.23	1.52	2.12	1.6	2.62	2.52	2.66	2.01	2.05	3.39	2.15	2.26
OR7A5	0	0	0	0	0	0	0	0	0	0	0	0	0	0	0	0	0	0	0	0	0	0	0	0	0	0	0	0	0	0	0.07	0	0	0	0	0	0	0	0	0	0	0	0	0	0	0	0	0	0
STARD6	0	0	0	0	0	0	0	0	0	0	0	0	0	0	0	0	0	0	0	0	0	0	0	0	0	0	0	0	0	0	0	0	0	0.05	0	0	0	0	0	0.14	0	0.14	0	0	0	0	0.24	0	0
PPP1R1A	52.03	41.54	8.84	12.86	59.17	56.97	63.62	92.33	79.78	91.2	79.83	51.8	63.58	115.45	117.2	103.7	75.05	97.76	37.13	48.42	125.02	52.33	75.78	43.04	71.02	71.06	59.5	72.57	84.88	123.15	0.82	0.15	0.08	0.08	6.52	14.09	8.52	0.41	50.88	1.54	1.1	9.83	3.01	0.19	30.84	0.47	0.11	0.08	0.11
ALG1L2	0.33	0	0	0	0.18	0	0.18	0.24	0.3	0.21	0.06	0	0.12	0.42	0.23	0.09	0.26	0.12	0.12	0.16	0.19	0	0.11	0.06	0.18	0.11	0.18	0.13	0.06	0.13	0.56	0.29	0.77	0.45	0.42	0.35	0.06	0.97	0.33	1.09	0.4	0.62	1.27	0.55	0.38	0.95	0.11	0.23	0.62
AXIN1	4.76	3.73	5.88	5.76	3.41	4.82	2.92	3.72	3.67	2.53	2.93	3.5	4.03	5.61	2.84	2.78	3.08	2.56	3.77	3.11	3.59	4.9	3.31	2.55	2.41	3.89	3.46	3.82	3.76	4.17	8.43	10.21	16.07	9.35	13.49	11.28	9.96	10.69	11.05	19.63	14.72	12.55	12.16	13.54	10.37	11.98	7.51	9.22	11.84
OGN	0.51	0.18	0.69	0.24	0.45	0.32	0.39	1.64	0.58	0.27	0.04	0.24	0.79	12.62	0.14	0.48	0.11	0.1	0.78	0.19	0.13	1.87	0.29	0.81	0.38	2.01	0.32	0.93	0	0.02	0	4.32	10.36	0.06	0.67	1.92	0.72	3.16	0.41	9.09	0.18	2.42	0.1	0.1	0.19	1.42	0.05	13.9	0.14
SLC6A1	30.75	46.85	41.41	35.78	73.36	56.95	55.78	62.61	43.48	84.14	48.57	51.47	68.52	58.4	84.95	80.68	73.2	70.39	33.98	33.84	79.55	51.25	53.63	44.41	57.18	56.39	36.28	39.4	77.14	81.44	2.85	2.18	0.46	1.45	8.55	10.46	10.55	3.67	13.53	14.47	3.83	7.31	9.38	0.49	30.74	2.76	1.65	13.12	4.23
NDUFS3	40.8	45.4	55.75	42.72	34.03	42.22	37.76	37.94	40.33	44.87	46.74	39.83	55.34	69.51	38.55	35.91	41.44	36.07	38.15	70.73	46.74	41.81	33.31	31.46	46.58	43.76	38.41	43.59	41.54	50.11	61.08	43.53	47.41	56.59	45.09	75.61	73.96	36.27	41.48	30.75	137.66	57.01	51.05	100.22	85.22	35.32	40.87	37.27	34.86
TRIM52	1.36	3.42	2.15	1.93	2.5	1.71	2.05	2.03	1.97	2.15	1.03	3.08	4.54	3.89	2.95	2.32	3.4	1.96	2.92	1.17	2.99	3.31	2.61	2.18	2.18	2.65	1.2	1.59	1.93	1.73	2.91	5.42	4.68	7.41	8.27	13.9	10.17	10.05	5.99	14.78	3.77	7.35	27.3	9.33	12.02	4.02	7.72	7.59	6.88
IGFBP4	433.9	347.46	274.6	403.74	258.25	521.39	312.89	539.81	298.24	357.33	403.91	411.34	466.22	405.1	389.9	483.61	472.4	307.56	298.09	529.22	356.05	456.92	460.1	433.38	380.85	348.53	464.54	471.13	589.37	759.51	290.58	185.87	267.51	155.94	118.24	210.59	231.7	119.32	194.87	211.51	100.03	330.78	112.79	83.99	268.15	155.78	166.57	224.65	96.03
LONP2	22.32	26.16	27	28.29	22.11	19.21	23.45	20.4	19.73	27.71	19.83	20.51	24.69	24.36	21.33	21.75	21.33	25.37	17.26	17.15	23.77	29.49	32.45	24.32	21.44	21.72	20.51	24.33	23.14	19.18	8.24	8.73	14.42	9.48	15.27	8.67	14.32	15.01	15.95	13.85	14.18	12.62	11.01	9.22	17.71	8.32	13.74	12.27	14.19
XXYLT1	0.91	1.82	1.38	1.02	0.6	2.39	0.85	1.28	1.03	0.49	0.69	1.23	1.1	1.1	0.74	0.63	0.89	0.61	1.03	0.75	0.37	1.78	0.71	0.92	0.86	0.57	0.77	0.57	1.09	1	7.2	12.05	2.84	7.17	2.65	4.23	4.97	7.74	4.76	4.79	3.51	4.46	5.12	4.04	3.03	2.02	3.17	7.71	5.41
LMNTD1	0	0	0	0	0	0	0	0	0	0	0	0	0	0	0	0	0	0	0	0	0	0	0	0	0	0	0	0	0	0	0	0.03	0	0	0	0	0	0	0.05	0	0	0	0	0	0	0.03	0	0	0
BGI_novel_G000418	0	0.02	0	0	0	0.02	0.02	0.02	0.02	0.04	0.02	0	0.15	0.05	0.02	0.04	0.02	0	0.04	0.05	0.02	0.02	0.02	0.02	0.02	0.08	0.02	0.06	0	0	0	0	0.04	0.06	0.04	0.07	0.06	0.06	0.04	0.08	0.13	0.08	0.09	0.32	0.06	0.04	0.09	0.02	0.11
SLC5A7	0	0.04	0.01	0.01	0.06	0	0.04	0	0	0	0.01	0	0.03	0.06	0	0	0	0	0.06	0.04	0	0	0.01	0	0	0.02	0.01	0.01	0	0	0	0	0.01	0	0.01	0	0	0	0.03	0.02	0	0	0	0	0	0	0.01	0	0
CCDC189	0.34	0.27	0.49	0.41	0.34	0.44	0.24	0.12	0.54	0.26	0.22	0.35	0.68	0.99	0.19	0.17	0.29	0.43	0.23	0.19	0.28	0.44	0.3	0.38	0.16	0.55	0.58	0.1	0.27	0.21	9.35	4.65	2.13	1.7	3.03	1.51	3.02	1.88	2.32	3.08	1.71	2.5	13.21	2.2	0.72	5.06	2.17	1.48	3.78
RPL13	138.5	115.05	116.17	93.46	100.05	115.69	102.04	95.19	133.98	89.1	121.86	69.03	113.96	185.68	89.91	89.4	83.77	78.13	125.91	174.32	91.24	92.42	85.41	77.34	103.83	140.94	115.71	108.41	119.6	146.98	283.8	155.75	305.51	222.55	276.79	312.14	210.17	198.42	258.49	347	361.22	203.88	486.04	608.91	241.47	146.92	382.59	211.86	110.55
HIST1H1A	0.11	0	0	0	0	0	0	0	0	0	0	0	0	0	0	0	0	0	0	0	0	0.11	0	0	0.11	0	0	0	0	0	0	0.1	0	0	0	0	0	0	0	0	0	0	0	0	0	0	0	0	0
WNK1	9.59	12.64	12.88	11.71	10.39	10.76	10	10.43	8.27	12.82	7.62	13.6	7.25	7.76	10.61	9.76	10.69	12.13	10.9	6.1	10.27	14.93	10.28	10.9	8.53	8.43	7.54	11.32	8.94	9.21	23.93	25.69	20.1	22.39	20.97	17.71	18.67	20.53	22.67	21.75	13.01	19.2	14.48	9.55	18.73	21.25	35.22	22.1	21.52
TEPP	0	0	0	0.05	0	0.09	0	0	0.05	0.05	0	0	0	0	0	0.05	0	0	0.05	0	0	0	0	0	0	0	0.19	0	0	0	0.09	0	0.05	0	0	0	0	0	0.05	0	0	0.1	0	0	0.15	0.14	0.09	0.05	0
BNIP1	3.84	3.86	5.11	4.49	2.44	5.86	3.76	3.34	3.97	2.45	3.46	2.52	6.44	4.33	2.73	3.66	3.84	3.91	2.45	4.2	2.32	4.65	3.9	3.85	3.72	2.03	4.63	4.25	3.14	6.35	9.75	6.49	9.31	8.88	8.63	12.41	8.57	5.62	7.04	7.77	12.09	8.62	12.51	9.76	9.49	5.8	7.04	7.62	4.77
EIF2S2	37.76	26.68	43.87	35.17	17.56	22.91	22.02	22.24	26.45	21.35	12.51	22.23	70.33	47.7	22.28	25.6	22.43	19.09	20.47	30.68	22.88	29.37	19.88	21.62	23.27	19.81	26.51	30.82	11.88	23.24	95.22	75.81	59.27	73.99	49.26	54.86	77.46	59.53	75.63	59.41	64.95	61.85	106.92	175.11	45.81	75.59	51.02	54.32	59.45
BGI_novel_G000811	0	0	0	0	0	0	0	0	0	0	0.03	0	0.06	0	0	0	0	0.03	0	0	0	0.03	0.03	0	0	0.05	0	0	0.03	0	0	0.03	0.13	0.16	0.1	0.15	0.04	0.17	0.03	0.42	0	0.07	0.11	0	0.07	0.06	0.43	0.06	0.22
OBSL1	11.1	10.01	9.64	12.37	7.82	10.45	10.49	10.08	9.39	10.31	9.24	10.17	26.67	16.8	7.99	9.68	10.84	8.75	11.26	11.35	10.17	11.15	8.97	8.84	9.74	13.93	10.39	9.06	13.26	10.19	11.49	19.64	12.83	10.11	49.37	28.11	33.12	21.68	31.79	86.48	19.26	88.99	24.16	3.55	50.8	15.86	22.53	21.67	23.4
KIAA1671	9.67	10.77	9.38	14.09	10.44	11.17	8.17	10.72	10.77	16.2	13.18	7.82	6.64	11.66	10.21	16.84	12.48	15.38	12.21	9.2	9.34	12.18	14.25	14.53	10.6	11.59	13.54	8.55	11.27	9.86	4.38	11.43	14.94	5.33	12.18	23.19	14.82	11.56	10.35	21.74	9.25	8.09	9.72	7.92	14.69	11.17	8.34	17.71	12.68
PRELID2	0.49	0.3	0.55	0.53	0.56	0.46	0.37	0.53	0.23	0.22	0.22	0.38	0.51	1.17	0.75	0.24	0.31	0.49	0.56	0.29	0.33	0.81	0.22	0.45	0.36	0.19	0.29	0.64	0.2	0.3	1.32	1.45	0.94	1.61	1.58	0.82	1.19	4.01	0.8	0.99	0.4	0.73	4.08	9.53	0.82	2.56	2.04	2.2	4.42
TTI2	2.79	3.27	2.76	3.29	2	3.67	2.77	2.13	2.3	2.16	2.63	2.57	1.69	3.03	2.49	2.49	2.55	2.66	2.98	1.97	2.27	2.89	1.95	2.4	3.07	2.43	1.94	2.97	2.96	2.58	5.22	4.44	7.08	5.58	3.85	3.53	3.13	4.19	2.96	2.75	3.59	6.38	4.91	4.08	4.53	3.5	5.38	4.06	4.51
TSPAN9	17.31	19.79	12.76	17.2	16.05	20.21	14.82	17.81	14.05	21.68	18.71	20.94	15.1	17.47	16.65	15.46	19.72	21.06	21.05	18.55	16.85	16.02	20.92	17.27	15.48	17.96	21.14	16.8	23.77	21.31	14.57	10.68	9.62	9.54	9.75	10.49	12.28	9.38	12.96	11.95	9.34	13.65	6.96	3.19	15.76	5.04	14.25	25.89	12.92
IFNA1	0	0	0	0	0	0	0	0	0	0	0	0	0	0	0	0	0	0	0	0	0	0	0	0	0	0	0	0	0	0	0	0	0	0	0	0	0	0	0	0	0	0	0	0	0	0	0	0	0.09
ADH1A	390.52	650.38	337.35	416.81	666.85	865.26	608.12	1331.95	512.05	566.74	655.51	1014.52	620.67	985.72	1046.8	893.19	1106.69	878.95	598.41	514	1088.72	735.46	799.8	720.99	642.24	583.31	773.4	488.59	922	1285.65	0.1	0.05	0.49	0	79.67	0.63	164.2	0.65	116.86	0.37	0.09	162.65	11	0.26	432.08	2.88	0	0.23	0.24
SALL4	0.56	0.41	0.35	0.44	0.72	0.77	1.04	0.92	0.51	0.75	0.59	0.59	1.06	1.57	0.66	0.46	1.44	1.09	0.71	0.51	1.36	0.57	0.64	0.63	1.09	1.3	0.49	0.64	0.44	0.86	0.65	1.67	0.81	2.31	0.61	0.06	1.01	1.55	5.09	1.06	0.24	1.24	0.56	0.29	2.04	0.73	0.01	0.57	2.98
RB1CC1	5.02	5.99	8.81	5.83	4.58	2.67	4.62	3.93	3.94	5.1	1.86	3.77	10.44	7.11	3.09	4.45	3.97	3.36	4.92	4.77	4.27	4.63	3.21	4.51	3.75	6.1	3.72	2.48	1.01	2.31	10.24	10.82	6.21	6.96	7.65	15.59	14.77	9.15	13.08	5.74	10.74	8.42	12.27	10.8	8.09	21.51	13.82	9.93	9.23
CRYZ	51.64	58.19	104.47	87.34	51.57	66.67	62.76	73.1	58.08	61.85	46.54	63.28	63.03	45.61	65.32	54.66	35.53	56	57.22	51.94	67.51	61.65	56.4	57.3	65.25	50.91	42.83	49.81	41.39	50.6	12.7	21.14	30.92	37.41	147.42	142.19	90.39	57.13	36.45	90.23	113.39	65.18	70.24	44.71	88.27	72.35	42.48	14.08	32.14
MGST3	43.45	55.79	61.76	43.66	40.37	53.93	44.67	37.55	36.41	57.87	46.7	39.81	17.75	48.97	42.91	43.37	51.83	45.99	52.11	66.71	59.84	44.55	47.03	42.49	49.92	49.61	51.83	43.38	53.08	41.85	77.34	63.03	287.08	105.17	44.83	142.84	103.37	87.78	73.83	107.82	88.89	89.27	101.45	102.36	105.84	133.65	79.87	71.37	89.29
LOC100130451	0.09	0.26	0.04	0.13	0.13	0.04	0.09	0.22	0.21	0	0.04	0.13	0.25	0.18	0.21	0.22	0.32	0.12	0.13	0	0.05	0.24	0.12	0.04	0.38	0.18	0.04	0.14	0.04	0.05	0.04	0.2	0.09	0.12	0.02	0.16	0.18	0.22	0.04	0.15	0	0.43	0.4	0.1	0.21	0.26	0.41	0.25	0.16
BGI_novel_G000166	0.49	0.78	0.53	0.74	0.86	0.87	0.47	0.77	0.53	0.65	0.57	0.58	0.81	1.09	0.96	0.64	0.91	0.75	0.97	0.61	0.48	0.72	0.77	0.83	1.19	0.79	0.38	0.6	0.61	0.5	1.07	0.82	0.78	0.68	1.13	2.13	1.12	1.42	0.64	1.34	1.54	0.36	1.91	1.06	0.86	0.6	0.53	1.25	1.45
BGI_novel_G001478	0	0	0	0	0	0	0	0	0	0.03	0	0.02	0.04	0.13	0.02	0	0	0	0	0.03	0	0.03	0	0	0	0.02	0	0.09	0	0	0.05	0.04	0.01	0	0.03	0.01	0.01	0.06	0	0.03	0.02	0.03	0.09	0.18	0	0.04	0.08	0	0.02
FRG1	19.69	19.28	20.36	19.24	13.53	16.37	18.62	14.47	19.34	15.8	9.29	18.29	23.87	21.84	14.02	13.99	15.54	13.45	18.44	19.41	15.57	23.02	14.21	16.6	14.13	20.75	13.86	16.57	10.09	12.74	37.6	37.47	22.57	34.3	38.61	24.25	28	39.05	27.1	37.4	40.87	42.61	27.25	49.73	24.15	31.93	25.43	36.6	31.53
ILK	26.59	29.49	62.46	53.83	18.36	41.02	23.11	27.62	30.01	19.96	22.8	29.11	26.85	34.84	24.97	23.49	24.48	20.3	28.8	21.15	24.15	34.34	19.25	23.68	28.88	29.82	23.64	22.45	26.31	32.79	59.4	71.75	48.58	90.01	72.83	66.29	80.53	88.23	68.24	54.62	99.8	82.97	53.16	81.37	73.78	71.7	60.78	117.39	94.04
ONECUT2	2.16	2.27	4.74	3.5	2.46	2.61	3.34	4.73	1.85	3.86	3.21	2.8	5.75	6.81	3.16	5.31	3.43	2.74	3.15	3.35	4.48	5.5	2.59	4.09	2.54	4.86	2.13	3.27	2.2	2.48	0.08	4.57	4.99	1.6	11.84	6.77	5.54	24.01	3.57	20.7	5.3	8.95	11.35	33.04	2.34	20.95	6.7	1.19	2.59
DHX32	6.48	5.35	7.76	6.31	3.74	5.39	4.13	4.87	5	4.36	3.47	4.86	8.96	5.48	3.97	4.78	4.93	3.86	4.58	5.57	3.59	5.1	4.79	4.16	3.75	4.11	4.97	4.1	3.81	4.64	11.51	12.85	20.98	17.94	9.26	15.84	17.32	17.52	9.93	12.14	10.99	17.65	10.44	10.88	8.2	11.49	16.09	17.27	18.21
PPP1R14D	0	0	0	0	0	0	0	0	0	0	0	0	0.2	1.49	0	0	0.47	0	0	0	0	0.22	0	0	0	0.13	0	0	0	0	0.31	0.94	5.54	0.87	0.63	0	0.23	63.69	0.39	2.77	0	0	1.05	40.31	0.11	59.05	0.1	0.09	45.73
ARHGAP20	0.46	0.39	0.18	0.28	1.38	0.57	1.05	0.99	0.67	0.93	0.44	0.68	0.18	0.41	0.43	0.8	0.57	0.93	0.64	0.14	1.19	0.83	0.7	0.65	0.49	0.49	0.27	0.54	0.49	0.38	0.31	0.68	0.33	0.51	0.18	0.22	0.27	0.25	0.18	0.19	0.23	0.12	0.02	0	0.17	0.2	0.06	0.57	0.42
OR10H5	0	0	0	0	0	0	0	0	0	0	0	0	0	0	0	0	0	0	0	0	0	0	0	0	0	0	0	0	0	0	0	0	0	0	0.08	0	0	0	0	0	0.14	0	0	0	0	0	0	0	0
SEMA4D	1.85	2.76	1.68	2.37	1.34	2.18	1.86	1.3	2.64	0.83	1.03	1.92	2.6	3.6	1.07	1.29	1.89	1.59	3.77	1.06	1.06	4.22	1.16	1.96	1.24	1.61	1.84	1.3	1.2	2.08	8.08	7.13	7.77	11.33	9.64	3.69	5.55	4.33	4.32	2.77	6.47	3.15	4.14	8.07	3.74	6.7	2.9	5.11	7.42
BGI_novel_G000063	0	0	0	0	0	0	0	0	0	0	0.06	0	0	0	0	0	0	0	0	0	0	0	0	0	0	0	0	0	0	0	0.06	0	0	0	0	0	0	0	0	0	0	0.06	0	0	0	0	0	0	0
EMILIN2	1.67	1.26	4.94	3.93	0.86	2.76	1.43	1.44	3.28	1.22	2.34	2.14	1.14	0.93	0.46	1.19	1.32	0.92	1.41	0.61	1.03	2.61	0.95	0.89	1.44	0.84	0.72	0.6	1.05	1.07	17.18	14.83	4.57	21.15	2.97	10.81	4.13	8.88	5.02	4.21	6	2.34	1.36	1.98	5.48	3.82	5.57	5.53	10.4
INHBE	34.19	28.63	23.03	19.14	7.05	24.96	4.16	38.29	3.56	27.54	4.33	16.32	9.05	10.36	42.16	50.18	24.78	33.22	10.19	23.3	25.89	43.3	41.68	32.54	7.01	9.01	43.97	28.79	35.14	63.22	0.03	5.75	0.06	0.23	3.15	16.44	4.81	0.15	18.89	1.14	2.95	3.5	1.74	0.42	12.68	1.21	0.99	0.42	0.06
GSKIP	7.61	5.33	13.38	7.52	4.36	6.59	6.26	5.95	9.05	3.59	2	5.22	1.8	3.64	4.27	7.91	4.37	3.13	5.99	7.75	3.51	6.92	4.92	6.42	4.06	4.7	6.61	6.58	2.51	3.39	9.64	30.17	23.22	11.95	17.39	9.24	16.52	28.1	12.09	9.76	8.48	11.9	5.11	16.38	5.72	28.6	11.08	10.47	21.29
SPP2	221.39	150.48	287.41	270.11	215.89	146.55	255.28	77.1	123.61	132.36	193.55	143.27	74.78	236	166.8	139.96	151.95	126	108.3	105.24	219.34	159.52	172.71	119.91	193.64	260.54	184.62	136.74	140.9	200.82	5.67	4.31	7.55	6.66	26.66	8.81	32.45	8.84	32.28	10.78	11.05	26.03	27.57	26.45	107.27	6.27	9.34	6.7	3.31
TSNARE1	1.63	1.64	1.36	2.38	1.38	2.5	1.77	2.23	1.99	1.7	1.89	1.84	7.47	4.35	2.81	1.87	2.58	1.7	2.31	1.42	2.3	2.16	1.28	1.66	2.26	2.24	1.32	1.52	2.68	2.68	3.21	2.61	2.68	2.59	3.26	10.82	4.88	4.22	10.8	5.43	5.95	4.54	15.13	12.85	5.66	6.22	5.59	3.73	7.75
TRPC3	0	0.04	0	0	0.02	0	0.09	0	0.06	0.06	0.06	0.02	0	0.03	0.04	0.02	0	0	0	0	0.07	0.09	0.06	0.04	0	0.03	0.02	0.02	0.02	0	0.07	0.48	0.06	0.08	0.02	0.15	0.12	0.13	0.06	0.05	0.07	0.02	0.07	0.05	0.02	0.06	0	0.08	0.16
ZNF502	0.9	0.92	0.67	0.83	0.87	0.49	0.66	0.7	0.94	0.82	0.2	0.61	1.51	1.34	0.75	0.51	0.72	0.43	0.85	0.8	0.7	0.79	0.64	0.8	0.5	0.93	0.76	0.55	0.26	0.36	0.35	1.66	1.02	2.56	0.7	1.38	1.53	1.04	1.7	0.55	1.7	2.67	3.02	3.17	3.31	2.57	0.08	2.72	1.53
PHPT1	23.42	24.26	28.6	23.89	12.35	21.74	17.39	12.38	14.66	10.41	16.03	16.67	48.89	42.91	14.04	18.14	16.18	10.48	18.98	26.91	18.59	17.18	9.74	16.18	15.3	21.63	21.16	20.81	11.39	19.37	50.62	38.83	46.94	63.49	31.24	46.13	44.46	47.64	57.94	32.63	120.48	35.77	76.41	162.89	65.03	56.22	49.6	42.06	27.77
SNCAIP	0.37	0.28	0.37	0.44	0.35	0.28	0.58	0.06	0.51	0.23	0.13	0.16	0.37	1.51	0.28	0.03	0.28	0.25	0.58	0.38	0.31	0.35	0.33	0.17	0.26	0.58	0.42	0.37	0.19	0.19	1.21	51.67	1.05	3.62	0.94	1.1	32.25	6.22	0.71	1.03	1.16	0.55	0.79	3.06	0.37	1.07	0.06	3.34	0.79
BGI_novel_G003144	0.1	0.03	0.01	0.01	0.03	0.04	0	0.02	0.01	0.04	0.01	0.01	0.1	0.12	0.01	0.09	0.07	0.02	0	0.03	0.04	0.02	0	0	0	0.02	0.02	0.02	0.01	0.04	0.27	0.15	0.04	0.04	0.03	0.04	0.04	0.2	0	0.01	0	0.24	0.22	0.24	0.11	0.47	0.09	0.01	0.16
BGI_novel_G001191	0	0	0.03	0	0.02	0	0	0.02	0.02	0	0	0.02	0	0.1	0	0	0	0	0.02	0.01	0	0	0	0	0	0	0	0	0	0	0.02	0.08	0	0.05	0.28	0.02	0.13	0	0.07	0	0	0	0.09	0	0	0.02	0	0.08	0.02
C14orf39	0	0	0	0	0	0	0	0	0.03	0	0	0	0	0	0	0	0	0	0	0	0	0	0	0	0	0	0	0	0	0	0	0	0	0	0	0	0	0	0	0	0	0	0	0	0	0	0	0	0
TMIGD3	9.12	4.23	11.1	7.79	2.76	2.99	5.68	4.15	3.38	3.09	2.52	10.56	3.66	5.33	2.03	0.62	2.73	2.03	3.77	4.73	2.8	4.15	3.62	7.42	1.7	2.09	7.56	5.19	2.58	2.98	15.06	6.86	0.33	8.57	0.59	2.5	1.79	6.29	2.2	0.62	0.43	3.96	2.32	0.4	0.96	2.74	1.64	5.46	8.89
SEC14L6	0.07	0.48	0.29	0.3	0.14	0.74	0.12	0.27	0.39	0.05	0.12	0.21	0.2	1.09	0.3	0.12	0.24	0.38	0.53	0.08	0.14	0.61	0.21	0.34	0.34	0.12	0.23	0.24	0.31	0.26	0.34	3.3	0.62	1.12	7.57	0.86	5.99	6.07	1.11	0.68	0.12	5.35	0.35	0.15	5.44	8.37	7.8	6.09	1.27
FAM43A	4.1	2.64	3.04	1.84	1.05	3.06	1.65	2.08	3.34	0.99	1.39	2.47	1.51	2.37	1.49	1.92	1.64	1.07	3.4	0.8	1.08	2.68	1.82	1.9	1.15	2.74	3.38	1.37	2.65	1.66	9.51	2.88	4.38	2.35	3.31	3.22	5.18	3.86	3.49	1.91	3.76	2.49	2.51	1.34	1.49	1.74	13.02	23.44	2.71
LRRC74A	0	0	0	0	0	0.11	0	0	0	0	0	0	0	0.15	0	0	0	0.11	0	0	0	0	0	0	0	0	0	0	0	0	0	0	0	0	0	0	0.05	0	0	0	0	0.12	0	0	0	0	0	0.11	0
KLRC3	0.48	1.13	0.75	0.37	0.6	0.29	0.3	0.3	0.93	0.41	0.23	0.88	0.43	0.83	0.37	0.79	0.82	0.32	0.61	0.3	0.58	0.76	0.5	0.28	0.15	0.63	0.32	0.47	0.19	0.4	1.09	2.39	0.62	5.25	1.09	0.95	0.96	0.08	0.48	0.4	0.67	0.49	0.61	0.18	1.35	0.89	0.52	2.75	0.14
MRC1	22.01	16.53	26.85	21.96	13.46	15.88	16.41	13.11	22.44	15.33	9.81	33.54	5.33	12.85	20.51	3.21	13.53	14.67	12.92	6.67	11.28	19.29	23.4	19.93	12.73	14.64	22.41	18.56	9.71	13.23	51.22	41.97	4.53	109.32	4.02	5.43	10.29	9.05	10.01	3.19	2.04	4.36	3.03	0.26	3.16	2.48	1.63	10.02	19.21
BGI_novel_G002564	0	0.15	0.65	0.57	2.06	0	0	56.34	0.4	0	0	0.23	0	40.54	0.46	24.12	1.68	35.86	0	0	0	86.73	0	0	0	46.72	0.13	36.58	37.87	0.1	0.28	0.28	0.42	1.91	0	0.37	0	181.7	0.21	0	1.29	0	0.3	0	67.73	0	21.22	0	113.86
TMEM97	31.83	19.06	11.45	7.87	27.4	27.15	23.95	23.11	20.07	21.84	18.25	26.42	9.51	21.82	30.37	23.18	33.33	32.56	16.23	25.04	23.62	18.84	39.13	15.51	25.55	24.98	14.99	39.19	48.18	37.42	5.28	15.15	49.91	2.48	29.29	2.86	33.97	17.94	25.33	33.75	4.13	34.65	25.14	20.37	14.27	55.33	42.05	2.59	7.07
ABHD17C	2.38	2.01	5.19	2.38	2.3	2.02	1.97	1.39	1.89	2.77	0.93	2.08	0.69	1	0.87	2.16	1.75	1.24	3.41	3.09	1.32	3.29	1.01	2.46	1.39	1.42	2.76	2.41	0.98	1.35	10.69	11.15	42.66	11.95	7.1	10.99	10.37	27.14	9.59	14.66	8.57	10.76	16.64	19.99	4.7	19.23	6.96	5.07	27.67
BEGAIN	0.28	0.16	0.05	0.29	0.37	0.39	0.19	0.29	0.45	0.14	0.32	0.26	0.36	0.56	0.31	0.25	0.09	0.25	0.13	0.04	0.14	0.18	0.15	0.16	0.08	0.45	0.21	0.06	0.31	0.23	0.79	0.62	0.54	0.73	2.41	0.87	5.59	0.33	1.24	0.49	5.68	0.75	1.54	0.9	4.04	0.37	0.92	1.71	0.28
HCAR2	1.04	0.94	0.99	1.47	1.38	2.2	1.44	0.81	1.65	0.88	1.69	0.44	0.98	0.58	2.08	0.68	1.14	1.81	1.45	0.28	0.41	0.44	0.38	1.13	0.69	1.76	0.7	0.63	2.07	2.47	0.5	2.08	0.34	11.78	3.28	0.49	0.74	1.27	2.89	0.45	0.3	0.04	0.12	0.59	0.07	8.52	1.67	0.23	9.08
CWC22	5.3	5.53	9.06	6.25	3.26	2.8	5.09	4.58	5.14	4.47	1.33	4.17	7.65	4.75	3.68	3.84	3.03	3.58	4.48	4.46	3.98	5.88	3.95	3.23	2.5	3.93	4.31	3.94	0.92	1.65	8.82	13.3	12.67	9.83	12.7	12.19	11.07	9.23	5.93	17.2	6.88	13.65	12.67	8.44	7.84	10.84	9.29	11.92	8.37
HMOX1	139.88	67.76	157.03	83.82	24.58	109.67	100.08	65.51	122.9	31.03	74.2	96.24	26.11	26.27	57.81	40.67	59.27	112.26	58.75	79.76	34.46	72.44	71.78	61.97	44.42	56.97	98.04	47.27	85.81	76.28	386.34	43.1	32.52	58.86	38.7	159.14	43.74	14.64	55.3	25.09	80.44	57.55	30.57	7.42	46.33	70.73	12.23	135.97	23.28
FAM65A	8.62	10.06	12.05	11.57	5.83	13.8	7.74	8.12	9.76	8.27	7.66	10.2	8.37	9.84	6.8	5.5	8.6	8.26	11.46	5.87	7.03	11.25	7.11	7.39	6.42	9.05	7.56	8.04	8.4	9.28	24.92	19.89	14.19	15.86	18.33	26.29	19.69	15.56	23.36	32.47	29.85	37.65	13.85	2.91	22.04	13.64	13.89	30.02	21.26
APP	89.31	106.08	168.04	123.2	97.96	148.93	114.71	95.51	82.96	100.35	102.98	101.51	23.38	66.79	99.68	75.36	105.2	106.35	109.84	72.02	100.82	137.91	93.68	95.41	102.89	119.48	86.89	68.91	89.05	104.22	180.38	189.63	153.89	252.74	142.49	294.87	308.61	350.27	265.24	424.6	385.84	413.7	46.12	45.77	331.63	142.4	293.43	288.96	339.97
BGI_novel_G002079	0.67	38.22	39.05	11.38	89.65	1.2	44.25	68.66	0.7	0	22.82	9.02	1.77	33	12.56	10.78	40.49	13.91	24.02	28.06	0.65	196.42	0.32	0.58	100.09	165.57	14.96	134.18	8.88	2.51	0.51	121.24	19.67	17.98	198.25	1.49	191.4	203.56	1.07	0	76.92	6.1	8.78	9.4	31.47	35.44	10.05	68.5	54.78
TMED1	10.6	11.05	14.57	11.42	9.46	11.3	7.46	8.38	8.66	9.34	10.08	10.63	9.68	10.52	10.21	8.51	10.23	7.56	8.55	13.44	9.29	11.15	8.88	8.6	12.5	11.51	7.75	12.77	14.33	16.52	13.12	16.46	9.14	22.66	13.35	17.28	14.24	15.43	15.12	14.23	27.89	18.25	19.28	29.82	16.17	13.44	16.25	10.39	12.6
SCNN1A	3.33	1.73	1.6	3.17	2.03	2.42	3.15	1.68	2.26	1.18	1.91	1.62	13.52	11.78	2.39	1.5	2.51	0.96	2.06	3.33	0.95	5.1	1.72	3.67	1.68	2.19	5.02	1.73	1.79	0.93	1.4	0.15	60.55	1.61	22.89	16.62	31.99	56.43	2.36	87.65	0.5	7.01	5.69	17	103.63	102.78	9.67	0.1	65.13
P2RX6	0.25	0.37	0.06	0.23	0.24	0.14	0.3	0.34	0.21	0.19	0.11	0.08	0.51	0.41	0.15	0.14	0.14	0.16	0.37	0.22	0.43	0.16	0.3	0.22	0.27	0.2	0.13	0.17	0.33	0.15	0.46	0.7	0.08	0.23	0.14	0.16	0.31	0.06	0.32	0.09	0.2	0.37	0.09	0	0.14	0.1	0.07	0.16	0.78
ANAPC7	8.81	7.5	10.15	9.85	5.48	7.74	7.11	6.89	7.32	5.23	4.14	6.9	16.4	11.51	7.27	6.92	7.32	5.57	7.02	5.87	6.45	8.54	5.82	6.64	5.7	7.68	5.73	6.72	4.84	6.7	24.71	18.66	13.95	20.97	14.61	26.72	20.62	18.42	16.66	25.29	15.03	21.35	49.07	40.13	9.69	20.72	19.73	18.35	14.46
TAC1	0	0	0.47	0	0	0.06	0	0	2.06	0	0	0	0.14	0.45	0	0.07	0	0	0.26	0	0	0.07	0.06	0	0	0.1	0	0	0	0	0	0	0	0	0.35	0	0.07	0	0	0	0	0	0	0	0	0	0	0	0
BGI_novel_G002201	11.1	0	10.34	18.89	0	0	21.36	7.8	0	9.17	9.15	8.23	18.63	29.67	4.13	10.86	0	14.79	6.89	13.34	0	10.45	7.58	0	10.35	0	19.75	10.14	9.41	22.03	34.58	0	30.16	44.72	0	0	51.97	20.58	0	4.38	48.85	29.64	99.9	63.35	48.08	0	8.43	0	31.6
ARHGAP31	1.22	1.98	2.3	2.18	1.12	2.56	1.86	1.52	2.58	0.89	1.41	3.2	0.66	1.33	1.47	0.57	1.88	1.8	2.15	0.7	1.24	3.03	1.47	1.79	1.72	1.28	1.47	1.12	1.49	1.17	6.5	7.05	3.87	4.89	3.48	3.93	2.39	5.12	3.57	2.22	2.54	1.99	2.14	1.92	1.35	2.25	1.7	9.74	4.98
PALM2	0	0.68	2.18	1.84	2.32	0.08	1.66	1.15	2.06	2.87	1.06	0.11	2.35	1.8	2.43	2.1	2.24	2.3	1.11	1.6	3.22	1.33	1.95	1.32	1.26	0.1	1.59	1.95	1.45	1.55	0.03	0.26	0.21	0.28	0	0.14	1.03	0.04	0.1	0.27	0.27	0.32	0.33	0.23	0.62	0.13	0.33	0.42	0.48
PSENEN	23.87	16.61	25.08	19.02	13.42	22.65	14.81	14.21	14.34	13.58	13.97	17.84	16.86	22.02	17.98	17	20.01	15.31	18.24	33.21	16.94	17.17	16.09	15.16	21.51	18.16	14.96	17.69	25.68	33.35	62.25	64.93	47.11	49.56	43.01	81.97	47.84	41.7	46.35	48.81	46.05	72.48	65.97	58.15	51.21	101.76	59.58	27.26	39.46
CPSF6	5.32	6.06	7.01	5.43	4.4	3.95	4.28	3.55	4.66	3.55	2.65	4.84	2.17	5.19	4.39	4.23	4.19	3.19	5.44	4.63	5.04	5.44	3.7	3.63	4.05	5.11	3.13	3.7	2.56	2.99	11.28	12.35	81.84	11	15.7	14.14	14.6	13.66	13.33	19.91	10.93	14.01	7.43	4.8	12.38	13	20.83	14.44	11.48
FAM24B	0.23	0.21	0	0.21	0.11	0	0.11	0	0.11	0	0	0.32	0.59	0.6	0	0.11	0.12	0.2	0	0	0.11	0	0.1	0.11	0.11	0	0.21	0.22	0.11	0.11	3.12	2.05	1.36	2.13	1.38	0.24	0.33	2.15	1.17	1	0.36	2.13	3.68	3.46	0.22	2.18	0.68	2.4	0.8
USH1G	0	0	0	0	0	0	0	0	0	0	0	0	0	0	0	0	0	0.02	0	0	0	0	0.02	0	0	0.03	0	0	0	0	0.02	0	0	0.02	0.02	0.54	0.04	0	0.04	0.02	0.03	0	0	0	0.04	0.02	0.15	0	0.04
FZD4	4.41	4.69	4.89	7.06	5.84	5.16	5.6	7.56	4.21	4.84	3.85	7.86	3.36	7.81	6.94	2.72	7.94	4.81	5.07	4.82	6.01	5.42	5.63	5.3	5.38	6.69	4.37	4.49	5.41	4.53	5.99	3.88	4.05	4.01	2.43	4.48	3.58	3.86	3.74	4.29	5.25	5.67	1.74	1.51	6.58	2.92	2.09	15.67	3.45
RNPS1	23.78	19.92	27.63	24.76	14.36	26.73	16.76	16.81	19.45	14.1	15.81	18.28	21.48	28.51	15.23	18.04	17.28	13.65	19.4	20.28	17.1	24.29	15.63	15.69	15.34	20.16	19.3	21.72	18.24	27.1	77.13	59.58	75.13	65.77	67.05	59.17	62.91	54.31	55.97	61.29	87.87	73.67	67.53	79.71	59.54	55.12	51.09	46.04	45.18
TFF2	0	0.12	0.47	0	0.47	0.11	0	0	0.12	0	0.23	0	10.38	592.55	0.45	0.37	8.68	0	0	5.05	0	52.22	0.45	7.12	0	0	0.12	8.61	0.34	0	0	11.25	36.78	0.11	5.07	0	0	4.15	0.23	0	0	0	0	52.59	3.45	72.71	1.31	0	454.42
IRF6	10.76	12.05	11.52	11.09	14.54	14.29	13	10.21	9.86	13.89	12.34	10.29	7.7	9.94	7.45	7.43	8.64	10.66	8.18	12.84	9.8	9.18	7.25	9.43	10.53	11.51	9.22	9.55	11.02	13.92	5.05	3.06	23.28	5.47	17.93	1.32	13.45	18.47	17.38	17.38	4.88	9.71	10.47	16.93	17.71	15.73	8.64	2.31	23.32
SAXO1	0	0	0.04	0	0.04	0	0	0	0.09	0	0	0.04	0	0.06	0	0	0	0	0.04	0	0.05	0.04	0	0.04	0	0.18	0	0	0.04	0	0	0.12	0	0.04	0	0.05	0.05	0.04	0	0	0	0	0.07	0	0.04	0	0	0	0.04
SLAMF8	2.37	2.64	7.48	4.42	0.83	2.58	0.69	0.73	1.68	0.46	0.65	3.69	0.48	1.17	0.87	0.66	1.34	1.17	2.07	0.77	0.51	3.07	1.07	1.16	1.44	1.79	1.78	1.22	0.57	0.73	40.77	30.81	6.82	27.64	6.83	11.22	5.12	6.34	7.29	3.1	4.43	4.75	2.64	3.01	3.93	5.51	2.58	14.44	12.13
NAT8B	0.62	0.7	1.27	2.75	0.72	1.27	1.05	1.14	0.52	1	0.6	1.05	0.18	1.63	1.01	1.16	0.8	1.8	0.13	0.25	0.67	0.71	0.24	1.12	1.92	0.69	0.19	1.26	0.69	1.68	0.47	0.62	1.3	0.24	0.53	0.3	0.64	0.2	7.24	1.95	1.09	0.14	1.92	0.23	0.82	0.19	0.12	0.06	0.09
HLA-DMA	4.73	63.63	55.58	35.29	14.15	59.4	15.67	26.19	25.64	9.91	10.29	36.27	17.18	23.03	18.29	7.76	15.65	13.25	32.52	8.05	9.38	43.98	15.84	28.38	10.39	63.76	21.19	6.11	10.92	26.22	12	149.62	39.53	149.98	65.36	122.75	47.93	60.4	39.12	46.3	56	64.65	97.26	70.79	35.48	101.47	22.55	64.13	60.95
KLHL34	0	0	0.02	0.07	0	0	0	0.02	0.02	0	0	0	0	0	0	0.02	0.05	0	0.02	0	0	0	0	0	0	0	0.02	0	0.07	0.03	0	0	0	0.05	0.05	0	0.08	0.02	0.21	0.25	0	0	0	0	0	0.12	0	0.04	0
C15orf62	0.82	1.18	0.61	1.1	1	1.15	1.25	1.28	2.77	1.59	1.07	1.29	1.27	1.92	1.33	1.23	1.59	1.77	1.55	1.03	1.61	0.87	1.6	1.28	0.87	1.64	1.27	1.64	1.97	0.8	0.36	1	0.34	1.59	1.81	1.8	1.9	2.91	1.31	2.79	0.5	1.18	1.33	2.62	1.86	1.16	0.59	1.82	4.94
BGI_novel_G001666	0	0	0	0	0	0	0	0	0	0	0	0	0	0	0	0	0	0	0.02	0	0	0	0	0	0	0	0	0	0	0	0	0	0	0	0	0.09	0	0	0	0	0	0	0.08	0.13	0.06	0.05	0	0	0
NT5C3B	12.19	18.18	14.1	11.99	17.4	13.47	12.44	14.26	15.52	14.48	13.08	13.36	26.59	23	14.37	15.28	17.74	12.86	20.86	16.08	15.75	11.42	13.83	14.53	22.01	14.62	14.34	13.59	15.12	15.67	31.31	29.22	28.19	28.35	36.03	48.25	33.66	24.89	25.12	38.91	10.96	39.49	66.73	33.58	31.65	27	44.85	21.14	12.86
WWTR1	7.72	8.72	8.84	7.73	7.87	12.91	9.48	6.36	7.6	5.78	6.7	5.68	3.44	7.62	5.87	4.01	5.55	5.41	8.93	4.36	6.11	9.38	5.18	5.83	6.98	6.41	5.85	4.61	4.15	5.29	73.14	37.11	31.97	18.9	65.8	51.68	107.18	57.94	21.59	91.67	29.76	28.09	30.15	12.37	43.47	23.69	78.81	63.06	26.83
TMEM38A	0.96	2.22	1.78	1.95	2.67	2.03	1.56	2.06	1.22	2.37	2.45	2.74	0.58	1.07	2.84	2.14	1.96	2.71	1.85	1.55	1.8	2.65	2.38	2.16	1.56	1.83	1.13	3.01	4.45	1.76	0.66	0.79	11.26	0.53	2.47	2.1	0.98	1.2	1.78	2.43	3.21	0.93	1.12	3.48	1.66	2.01	3.25	0.56	3.5
RGS14	17.8	10.05	14.07	11.76	11.96	10.63	19.39	12.74	16.11	6.47	10.16	14.32	22.73	12.32	10.37	14.27	12.75	10.41	10.69	15.49	9	11.78	9.83	8.61	11.87	13.63	6.83	17.42	14	13.07	17.82	11.43	9.28	13.24	22.74	40.07	24.84	9.48	22.06	39.12	9.24	17.75	51.39	21.93	11.79	28.51	10.26	4.78	11.19
TAF9	7.41	14.98	15.98	13.13	9.38	10.44	10.83	9.19	15.72	12.61	6.09	15.92	3.35	11.59	14.6	8.85	12.63	11.22	13.4	5.62	10.44	16.27	10.57	8.62	10.11	12.61	11.44	12.88	7.34	9.1	32.58	18.1	39.68	32.07	19.67	14.01	18.36	26.64	26.38	15.65	24.47	8.48	9.95	12.94	17.66	35.59	25.57	23.64	17.16
BGI_novel_G001286	0	0.03	0	0.29	0	0	0	0.03	0	0.03	0.05	0.03	0.05	0.11	0.08	0.03	0.03	0.05	0.05	0	0	0	0.03	0	0	0	0.03	0.03	0.03	0.03	0.06	0.03	0.05	0	0.14	0.03	0.56	0.08	0.5	0.06	0.09	0.15	2.61	0	0.23	0	0.38	0.21	0.03
MRAP	0.11	0.08	0	0	0	0.2	0.11	0.34	0	0	0	0.52	0	0.13	0.13	1.27	0.4	0.47	0.42	3.07	0.15	0	0	0.16	0	0	0	0	0.46	0.68	0	0	0	0	0	0	0	0	1.1	0	0	0	0	0	0	0	0	0	0
TPGS1	6.2	4.77	6.72	6.61	3.13	6.41	4.35	4	4.96	3.49	4.85	4.85	9.76	10.88	2.57	4.52	3.63	3.76	4.56	6.55	4.61	4.89	3.85	4.42	4.72	7.78	5.56	6.68	7.36	9.52	13.19	9.02	6.38	12.09	8.41	18.78	11.22	9.44	12.3	10.62	16.92	15.28	16.17	26.17	9.22	4.32	9.42	7.17	4.88
SLC30A10	16.73	17.08	22.54	13.02	30.46	13.08	28.07	26.1	24.87	49.47	15.65	29.02	39.84	36.41	16.1	37.01	27.38	37.96	23.29	24.52	43.46	16.97	32.6	23.65	22.63	37.01	24.96	14.81	15.2	12.45	0.05	1.19	0.37	0.04	22.88	9.39	9.34	0.94	22.67	4.24	1.55	21.9	5.91	3.95	27.91	0.77	24.11	0.45	0.76
BGI_novel_G001245	0	0.11	0	0	0	0	0	0	0	0	0	0	0	0.1	0	0	0	0	0	0	0	0	0	0.11	0	0	0	0	0	0	0	0	0	0	0	0	0	0	0	0	0	0	0.19	0	0	0	0	0	0
C1orf226	2.81	1.81	2.02	5.42	1.15	1.11	1.6	2.77	2.29	2.41	1.67	3.07	4.51	4.6	2	1.46	12.23	1.08	1.58	2.14	1.37	0.66	0.79	1.93	3.34	3.48	2.62	4.54	2.14	1.31	1.65	0.62	2.36	1.43	0.83	2.05	0.8	3.25	2.06	2.11	1.31	1.78	3.47	8.19	2.88	2.68	2.17	1.96	1.14
MED25	6.12	8.86	9.25	9.05	6.65	10.06	6.49	6.07	5.75	7.09	6.17	7.38	13.38	9.25	5.88	6.64	7.8	5.67	8.06	8.52	6.9	10.17	5.19	6.49	5.19	10.63	7.62	6.02	8.37	10.35	20.92	20.85	18.11	25.63	30.34	21.58	26.93	29.16	24.26	35.19	37.43	29.36	48.69	33.4	22.94	32.34	33.21	17.24	28.74
PCDHGB1	0.06	0.06	0	0.09	0	0.12	0.16	0.09	0.03	0	0.06	0.06	0	0.08	0.03	0.03	0	0.06	0	0.16	0.13	0.09	0.03	0	0.09	0.04	0.03	0.1	0.09	0.03	1	0.53	0.03	1	0	0.26	0.25	0.34	0.28	0.39	0.84	0.54	0.4	0	0.35	0.51	4.05	0.43	0.23
DUSP15	0.16	0.16	0.28	0.15	0.14	0.35	0	0.19	0.14	0.11	0.14	0.14	0	0.48	0.07	0	0.11	0.3	0.36	0.2	0	0.16	0.07	0.16	0.26	0.29	0.14	0.29	0.07	0.29	0.8	3.36	0.42	0.15	1.46	0.96	0.58	0.11	0.88	3.24	1.08	2.83	0.46	1.26	3.04	0.69	0.4	0.73	0.13
TCEANC2	0.81	0.88	0.9	1.2	1.01	1.05	0.51	0.81	0.77	0.61	0.71	1.28	1.29	1.14	1.43	0.52	1.59	1.12	1.21	0.9	1.15	1.06	0.86	1.09	1.14	0.76	0.86	0.97	0.96	0.9	2.16	2.87	2.9	1.78	3.3	2.6	2.52	1.99	1.09	3.74	1.63	3.1	2.67	3.07	1.91	2.38	1.97	2.08	1.82
BGI_novel_G002070	0	0	0	0	0	0	0	0	0	0	0	0	0	0	0	0	0	0	0	0	0	0	0	0	0	0	0	0	0	0	0	0	0.19	1.63	1.24	1.2	0.81	0.96	0	1.32	0.87	0	2.98	2.87	0	0.58	0.95	0.4	1.54
FES	12.46	9.81	9.59	12.01	5.41	13.19	12.87	11.58	8.92	5.36	12.67	10.73	16.97	15.31	10.33	16.09	16.85	11.53	8.83	7.76	10.33	14.74	11.84	9.57	8.96	17.55	10.6	6.83	17.84	12.62	20.69	7.26	6.07	11.89	6.15	5.96	5.35	5.46	7.03	3.38	6.08	5.36	5.94	2.72	6.58	6.41	1.35	8.99	5.13
IGFL1	0	0	0	0	0	0.21	0	0	0.32	0	0	0	0	0	0	0	0	0	0	0	0	0	0	0	0	0	0	0	0	0	0.55	0	0	23.46	0	0	0.34	0	18.26	0	0.18	0.23	0	0	0	0.21	0.2	1.73	1.43
WFDC1	3.7	2.81	1.38	2.34	1.61	1.7	1.48	1.64	2.51	1.28	1.73	0.76	1.94	5.57	2.06	2.6	1.43	0.54	1.57	1.67	1.25	1.84	0.68	2.08	1.9	2.19	1.08	1.66	1.52	1.75	3.21	7.26	2.02	10.13	3.62	4.87	3.49	14.75	7.23	3.31	9.41	6.72	3.46	2.55	1.59	7.79	2.92	14.2	17.75
BLVRA	8.17	9.31	13.85	10.91	5.38	8.31	7.83	6.63	8.07	3.21	5.83	10	7.45	7.8	4.54	3.8	8.28	5.1	9.52	5.88	4.24	12.49	5	8.39	5.72	8.28	8.64	5.73	5.78	6.45	54.11	39.02	35.04	97.29	31.4	42.02	40.76	33.82	24.9	76.8	17.38	43.58	34.78	22.18	22.12	13.41	49.25	28.4	37.15
HTR4	0.03	0	0	0.05	0	0	0.09	0	0.06	0	0	0	0	0.07	0	0	0	0	0	0	0.05	0	0	0	0	0	0.06	0	0	0	0	0	0	0	0	0	0.06	0.02	0.08	0	0.09	0	0.04	0	0	0	0.05	0	0.06
PITX2	0	0	0	0	0	0	0	0	0	0	0	0	0	0	0	0	0	0	0	0	0	0.03	0	0.02	0	0	0	0	0	0	0	1.48	0.25	0.33	0.09	0	0	1.17	0.04	0	0.15	0	0.14	0	0	0.17	0	0.44	0
PTPMT1	6.99	7.69	8.22	6.84	5.9	7.84	6.12	7.01	7.58	6.38	5.39	7.6	5.5	7.42	7.82	5.8	6.35	6.37	6.76	7.87	6.61	7.75	6.77	5.85	5.97	6.39	6.34	7.31	7.53	7.14	10.92	11.32	15.47	18.9	13.24	11.01	18.95	14.7	14.78	8.94	15.37	13.47	9.44	12.92	11.03	11.87	14.81	11.43	13.89
C1orf127	0.22	0.18	0.29	0.13	0.08	0.4	0.18	0	0.13	0.13	0.05	0.23	0.6	0.14	0.12	0.05	0.22	0.05	0.13	0.07	0.03	0.31	0.02	0.1	0.23	0.11	0.18	0.08	0.07	0.08	0.32	0.07	0.13	0.08	0.13	0.45	0.2	0.11	0.26	0.17	0.22	0.14	0.25	0.06	0.24	0.03	0.14	0.27	0.2
TMEM88	2.42	2.53	1.32	2.88	0.59	3.73	1.65	0.86	2.64	1.65	2.62	0.91	2.73	7.11	0	0.67	0.18	0.2	2.32	1.07	0	2.17	0	0.86	2.34	2.27	1.32	2.21	0.65	2.29	2.68	0.58	2.44	0.97	8.28	1.84	1.36	0.48	1.66	3.41	1.71	8.09	5.74	3.01	2.84	0.69	0.27	1.59	0.22
SERPINB13	0	0	0	0	0	0	0	0	0	0	0	0	0	0	0	0	0	0	0	0	0	0	0	0	0	0	0	0	0	0	0	0	0	0.07	0	0	0	0	0	0	0	0	0.04	0	0	0	0	0	0
DPH2	4.13	4.43	5.55	4.94	2.54	3.74	3.34	3.45	4.77	4.25	3.09	3.63	6.37	4.71	3.61	3.95	3.25	2.6	4.76	3.4	2.87	5.24	4.5	4.24	3.29	4.09	3.89	4.71	3.02	4.05	10.17	27.58	19.04	8.98	20.56	17.87	11.67	9.28	7.46	11.93	7.94	11.56	40.27	11.77	5.25	12.09	15.3	5.99	8.05
ADAM11	0.25	0.1	0.11	0.13	0	0.16	0.14	0.14	0.1	0.06	0.06	0.12	0.46	0.18	0.09	0.18	0.23	0.03	0.21	0.06	0.11	0.07	0.05	0.06	0.06	0.16	0.21	0.05	0.11	0.09	0.37	0.24	0.09	0.14	0.25	0.77	0.12	0.13	0.27	0.49	0.25	0.19	0.55	0.15	0.49	0.06	1.92	0.27	0.19
GNAO1	9.07	5.75	1.68	7.46	11.65	9.35	8.65	18.23	8.46	12.69	8.88	15.2	35.9	8.41	5.62	10.03	20.16	25.9	5.87	9.49	6.79	8.09	11.02	11.53	8.73	7.37	13.24	11.63	11.51	7.57	1.86	0.41	0.75	0.55	1.14	0.5	1.57	0.47	3.34	0.31	0.38	3.54	1.87	0.37	3.38	0.41	0.21	1.79	1.28
XBP1	425.82	247.08	251.85	179.89	165.41	261.15	313.44	315.43	391.75	223.16	181.11	309.38	95.2	179.69	248.89	329.23	255.31	281.95	234.92	156.88	200.75	311.81	269.48	282.71	213.41	214.21	325.15	429.17	316.37	305.23	91.93	111.96	296.91	50.65	331.51	226.77	199.61	112.2	205.28	147.62	96.14	142.19	200.24	50.51	281.95	161.59	71.63	88.82	123.03
ZNF551	0.3	0.76	0.48	0.48	0.6	0.53	0.55	0.42	0.71	0.35	0.4	0.63	0.38	0.38	0.68	0.51	0.41	0.56	0.61	0.21	0.44	0.93	0.4	0.54	0.46	0.53	0.49	0.62	0.47	0.36	0.93	2.13	1.58	0.75	1.42	1.23	1.23	2.11	1.76	1.86	1.19	1.19	1.55	0.77	1.91	1.08	4.25	2.64	1.03
IFI27L2	9.98	12.81	14.51	12.59	6.52	13.65	8.49	3.69	9.15	1.64	3.46	5.76	7.75	16.9	4.82	4.69	4.51	3.49	14.46	10.68	4.13	8.81	4.58	7.19	4.74	9.07	9.01	5.11	2.81	5.18	143.22	82.96	46.66	83.32	31.97	40.76	49.25	67.44	18.44	46.08	48.81	44.89	73.43	127.03	16.9	44.84	28.92	68.76	39.92
DTWD2	1.48	1.6	2.08	2.23	1.17	2.01	1.41	1.48	1.03	0.99	1.48	1.35	0.7	1.1	1.06	1.35	1.35	1.59	1.12	1.05	1.81	2.21	0.94	1.57	1.42	1.18	1.11	1.72	1.04	1.22	1.84	3.17	2.08	1.91	1.78	1.87	2.36	2.47	2.07	1.99	1.95	1.66	2.46	2.61	1.35	1.52	2.95	1.79	2.62
FNDC1	0.52	1.03	1.51	0.33	0.35	1.86	0.17	1.17	0.25	0.02	0.09	0.3	0.13	0.09	0.15	0.18	0.85	0.03	1.58	0.04	0.14	1.95	0.08	0.32	0.29	1.07	0.26	0.15	0.12	0.11	3.93	105.56	5.61	4.49	2.53	8.24	6.11	18.74	17.34	3.7	4	31.42	0.63	0.16	7.59	9.19	1.96	49.38	33.25
FHL1	14.95	14.23	12.67	13.73	14.36	20.14	17.93	17.95	18.84	17.56	13.65	17.89	8.14	33.42	8.74	16.71	10.66	15.76	18.88	14.07	12.03	15.05	11.58	12.88	14.42	21.09	15.62	15.22	11.96	13.33	54.36	6.06	16.08	21.57	15.52	14.7	17.63	21.63	17.9	16.4	16.44	22.37	4.45	0.82	8.08	10.32	22.84	69.37	23.76
WDR76	0.65	0.44	1.21	0.62	0.12	0.39	0.3	0.25	0.18	0.13	0.11	0.44	0.13	0.25	0.19	0.27	0.49	0.12	0.47	0.19	0.2	0.4	0.38	0.25	0.39	0.3	0.23	0.37	0.25	0.34	3.08	2.96	2.34	1.51	3.34	1.44	3.85	1.75	1.32	2.87	0.53	1.93	1.18	1.5	0.75	1.46	2.96	1.82	1.9
RSRC2	13.26	12.25	24.14	13.73	12.68	7.97	14.66	11.17	14.28	10.95	7	11.05	22.2	14.7	11.88	10.92	11.81	9.61	14.91	8.7	12.89	15.6	7.96	11.1	10.55	13.85	7.78	9.49	5.43	7.38	17.26	25.85	24.79	30.58	30.44	30.06	31.87	27.67	25.35	37.06	21.8	31.01	37.75	38.31	20.77	33.01	28.83	32.52	26.03
TSHZ3	0.42	0.97	0.99	0.56	0.5	0.89	0.82	0.61	0.97	0.22	0.41	0.42	0.46	0.51	0.34	0.37	0.32	0.52	0.9	0.41	0.27	1	0.44	0.37	0.52	0.96	0.55	0.36	0.53	0.29	13.55	3.85	2.62	3.6	0.98	2.12	2.3	3.09	2.16	1.21	2.04	1.79	0.53	0.44	1.71	1.89	0.4	9.43	4.16
UNKL	2.07	3.97	2.11	3.18	3.14	3.11	3.68	2.87	2.79	2.3	2.86	2.64	8.69	5.32	2.2	3.01	4.88	2.36	3.78	3.22	3.87	3.86	1.77	3.05	2.47	3.81	2.53	1.69	3.19	3.88	5.24	3.96	6.96	5.26	6.9	7.75	7.95	8.01	5.7	8.39	8.02	6.14	16.74	13.73	7.45	5.97	3.35	6.23	6.25
BGI_novel_G001174	0	0	0	0	0	0	0	0	0.01	0	0	0	0	0	0	0.01	0	0	0.01	0	0	0	0	0	0.01	0	0	0	0	0	0	0	0.19	0	0.11	0.09	0.02	0.03	0	0.14	0	0.01	0.01	0.52	0.03	0.03	0.01	0.02	0.17
BGI_novel_G001464	0.01	0	0	0	0	0	0	0.01	0	0	0	0	0	0	0	0	0	0	0	0	0	0	0	0	0	0	0	0	0	0	0	0	0.01	0	0.01	0	0	0	0.01	0.01	0	0	0	0	0.01	0.01	0	0	0
PPP1R15B	12.51	13.7	13.85	17.72	8.82	14.03	9.45	10.58	12.65	12.65	15.22	8.32	4.74	13.16	9.32	14.13	10.45	10.55	12.36	7.35	8.41	16	9.36	10.36	8.22	14.25	10.57	12.73	8.31	14.07	10.76	14.96	24.98	11.81	43.57	29.47	21.66	14.31	16.36	43.18	7.15	16.99	24.65	11.38	23.12	11.55	16.06	12.2	11.63
LINC01272	1.52	1.33	7.68	3.67	0.93	2.14	1.06	1.2	2.41	0.85	1.12	1.19	1.52	0.65	1.42	0.87	2.18	1.07	0.9	0.95	0.77	2.39	2.55	1.9	0.69	0.6	0.86	0.76	1.56	1.55	4.33	6.66	2.26	34.03	1.42	8.76	1.6	5.59	3.31	1.43	0.44	1.05	2.9	1.73	0.34	11.81	2.21	2.31	9.03
HOXD1	0	0	0	0	0.04	0	0	0	0	0	0	0	0	0.18	0	0	0	0	0.13	0	0	0	0	0	0.07	0	0	0	0	0	0.68	0.63	0.71	0.07	0.13	0.23	0.21	0.67	1.66	0.16	0.13	0.14	0.36	0	0.07	0.2	0	0.81	0
STRADA	8.34	6.73	6.87	7.26	5.08	7.42	6.37	7.06	6.41	5.78	4.13	7.57	19.49	11.62	4.34	6.48	7.54	4.47	7.75	6.92	5.98	6.73	5.92	6.27	5.17	6.2	6.51	5.94	4.78	6.84	15.53	14.86	12.91	12.94	13.73	20.3	14.41	15.13	12.27	13.98	15.29	23.14	27.78	23.19	15.62	15.59	11.63	15.7	14.31
ADAMTS15	0.39	0.16	0.4	0.19	0.06	0.3	0.16	0.3	0.56	0.03	0.12	0.12	0.29	0.33	0.05	0.01	0.08	0.02	0.37	0.21	0.07	0.36	0.11	0.14	0.15	0.26	0.16	0.25	0.09	0.08	1.21	0.67	2.35	0.97	0.71	1.1	1.02	0.24	1.15	1	0.83	1.17	0.22	0.09	0.46	0.29	2.58	0.51	0.14
EIF3E	78.43	100.35	97.14	78.05	119.99	67.06	83.55	96.25	92.46	89.55	53.58	76.33	50.38	72.46	110.87	70.31	73.79	101.37	110.27	63.47	99.19	88.31	77.02	74.16	86.46	91.94	64.9	64.97	39.9	41.44	175.73	191.38	190.95	120.31	237.26	323.73	155.43	206.19	359.3	335.25	143.52	162.89	204.25	183.58	132.44	326.86	526.59	217.45	226.96
BGI_novel_G001869	0	1.45	2.37	2.79	1.76	3.02	0.94	5.33	0.44	0.85	3.34	2.84	0	0	1.39	2.39	2.3	2.67	2.42	0.35	0	3.71	2.76	3.43	2.93	1	2.15	3.5	0	0.18	0	11.2	6.51	5.08	1.05	0	1.2	0.85	6.88	2.85	0	1.3	0	0	2.91	5.37	3.97	0.13	6.75
TMEM132A	0.72	0.94	1.66	0.56	0.24	3.59	0.29	0.24	0.58	0.1	0.15	0.34	0.41	1	0.34	0.04	0.6	0.23	1.07	0.22	0.12	1.27	0.1	0.16	1.05	0.81	0.75	0.23	0.29	0.04	16.97	32.97	4.47	71.2	6.11	42.4	41.96	6.61	29.56	17.66	66.07	32.97	29.86	2.28	6.91	16.22	41.68	27.43	22.42
NMB	2.28	1.55	2.17	0.63	0.72	2.27	1.42	0.93	1.49	0.99	0.71	1.05	0.61	2.24	1.04	1.19	1.62	1.64	0.97	2.85	0.92	1.53	0.98	1.25	1.28	1.13	1.23	1.03	1.38	1.82	9.13	5.19	7.78	13.06	11.75	9.28	8.51	11.74	15.15	12.66	2.59	8.11	1.75	4.36	10.91	8.3	15.1	4.49	52.07
NOVA1	0.4	0.48	0.22	0.28	0.14	0.55	0.22	0.07	0.25	0.33	0.09	0.02	0.43	0.43	0.18	0.12	0.12	0.26	0.22	0.27	0.28	0.52	0.14	0.09	0.24	0.35	0.15	0.17	0.14	0.02	3.11	0.07	0.77	0.24	1.28	5.4	0.47	0.36	0.29	6.87	3.07	3.15	20.27	0.6	1.88	0.44	5.27	0.59	0.12
ATPAF1	21.23	33.54	31.19	28.05	26.62	27.61	20.33	29.13	21.33	32.78	27.93	32.41	17.05	16.91	31.74	29.74	30.04	32.22	28.33	34.87	35.35	28.85	33.48	28.75	31.63	23.2	27.6	28.01	30	34.57	11.89	24.12	29.3	15.19	31.61	22.52	24.75	16.61	14.59	26.58	22.86	26.48	23.34	9.96	23.21	18.83	24.43	14.01	13.29
DLG5	0.96	1.67	1.61	1.39	1.08	1.54	1.2	1.71	1.76	1.25	1.27	1.03	4.81	1.83	1.16	0.92	1.64	1.72	2.18	0.52	1.14	1.82	1.07	1.04	0.93	1.03	0.93	1.22	1.31	1.3	5.78	8.47	8.07	7.88	7.61	4.68	5.1	13.82	5.43	7.12	2.82	7.26	4.32	8.81	3.83	5.84	6.05	10.41	11.9
FMOD	4.23	6.5	5.6	3.45	3.63	6.72	3.58	4.07	4.12	0.85	3.2	1.99	2.05	10.96	2.12	4.79	2.98	1.54	8.23	3.02	2.19	9.91	2.98	3.28	2.77	5.88	5.89	2.46	3.73	3.41	1.22	28.31	125.28	20.09	28.78	11.61	14.57	20.86	22.32	9.83	11.53	17.16	4.16	4.12	10.73	20.37	19.42	89.2	32.79
LPAR1	0.71	0.94	1.3	0.88	0.62	1.26	0.64	0.44	1.24	0.32	0.55	0.58	0.11	2.22	0.36	0.58	0.3	0.45	3.04	0.39	0.3	0.99	0.3	0.6	0.88	0.79	0.76	0.64	0.32	0.42	3.59	2.68	15.87	4.83	4.8	1.62	3.33	1.44	3.11	0.72	0.67	1.89	1.55	0.33	2.34	1.25	0.25	3.67	1.34
SH2D7	0	0	0	0	0	0	0	0	0	0	0	0	0	0	0	0	0	0.04	0	0	0	0.08	0	0	0.08	0	0	0	0	0	0	0	0.12	0	0.04	0.04	0	0	0	0.08	0.07	0	0.06	0.09	0.12	0.04	0.07	0	0.04
TOB2	5.72	8.36	8.15	6.55	9.56	7.7	6.04	7.58	4.19	11.41	11.83	6.61	6.46	22.39	12.39	10.2	13.45	13.16	14.71	3.86	11.56	11.64	7.72	7.85	6.04	15.43	4.82	10.39	9.85	10.74	8.25	12.31	34.19	7.04	38.56	18.39	10.61	17.02	12.1	22.75	14.35	20.62	15.31	18.05	18.31	12.88	8.66	15.2	16.91
CCDC38	1.07	1.12	1.01	1.3	1.74	0.76	1.8	1.34	2.39	1.92	1.67	2.36	1.86	2.06	1.22	1.47	1.76	1.16	2.54	1.2	2.13	0.53	1.24	1.69	2.15	2.74	1.5	0.7	1.38	1.01	0.02	0.03	0.01	0.06	0.34	0.58	0.44	0.02	0.18	0.59	0	0.24	0.66	0	0.56	0.04	0.04	0	0
MPST	210.64	137.76	152.52	130.01	145.8	126.22	147.95	127.03	133.69	171.56	170.04	127.43	246.03	182.96	121.58	182.71	146.34	143.07	128.5	233.71	200.79	115.81	158.41	125.91	127.66	176.65	147.88	160.96	224.56	183.58	32.9	37.92	63.04	22.82	66.49	110.45	79.37	47.2	140.74	62.77	71.41	107.63	81.21	273.42	123.55	33	22.54	22.5	33.29
SF3A1	7.56	11.62	12.22	12.67	9.85	14.72	9.92	11.27	10.64	10.15	12.38	10.72	3.33	8.37	11.68	9.35	10.42	11.08	11.9	7.25	11.52	16.05	11.74	10.44	10.74	10.27	7.72	9.64	11.56	14.86	20.41	21.35	37.55	15.01	40.54	23.28	21.93	20.97	19.42	24.15	15.49	17.92	8.96	7.31	15.68	23.21	15.44	20.43	21.29
PTPRK	13.93	13.26	15.25	12.66	15.8	13.54	14.16	14.69	13.89	12.9	9.77	11.81	7.44	16.25	11.98	11.95	12.85	13.94	13.52	12.47	16.44	14.77	12.64	11.47	12.09	15.63	11.69	13.19	8.68	7.91	18.98	21.69	40.51	13.17	25.81	15.87	25.38	57.13	16.29	27.61	23.13	20.44	12.2	29.73	34.4	40.61	21.87	25.83	33.48
PRR18	1.26	1.67	1.52	3.33	1.28	2.37	1.84	1.36	1.4	1.77	0.82	1.53	1.11	0.81	1.36	2.06	1.61	2.24	1.79	0.79	1.64	2.89	4.02	1.96	1.35	3.31	1.83	0.84	1.13	2.5	0.06	0	0.19	0	0.19	0.03	1.28	0.03	0.66	0.15	0	0.41	0.05	0	3.54	0	1.53	0.21	0.03
ITGB7	2.38	3.82	2.4	1.94	3.35	1.95	2.03	2.89	2.24	3.05	1.89	2.32	2.39	1.55	1.91	3.77	3.84	5.82	4.34	3.13	3.42	3.92	2.38	2.65	1.5	2.09	1.93	1.94	3.13	2.65	3.43	6.25	4.49	11.25	9.82	6.03	4.51	4.41	3.74	2.83	1.14	2.15	4.84	5.25	2.33	7.57	2.59	4.13	11.47
BGI_novel_G000259	1.54	2.31	1.62	2.58	1.43	2.27	2.79	2.6	2.21	2.45	1.44	1.9	7.24	4.45	1.77	2.34	3.99	1.69	1.71	2.05	1.52	1.59	2.45	2.96	1.11	1.64	1.94	1.35	1.13	2.09	2.49	2.27	1.46	3.23	2.33	3.86	5.61	4.33	3.41	6.19	3.82	5.45	10.21	13.78	3.28	1.34	4.63	3.08	2.26
BGI_novel_G000424	0	0	0	0	0	0.04	0	0	0	0	0	0.04	0.08	0.06	0	0	0.04	0	0	0	0	0	0.04	0.04	0	0	0.04	0.09	0	0	0	0	0	0	0	0	0.04	0.03	0.04	0.04	0	0	0.07	0	0	0.04	0	0	0.04
PRDM10	0.91	1.43	1.46	1.51	1.43	0.81	1.68	0.99	1.19	1.41	0.93	0.92	1.23	2.04	1.25	1.27	0.92	1.72	1.47	0.82	1.73	1.7	1.29	1	1.15	1.58	0.92	1.08	0.82	0.85	1.23	2.14	2.52	1.96	1.95	1.28	1.79	2.99	3.7	2.17	1.26	2.15	2.4	1.54	2.71	2.46	2.39	2.71	2.46
GDPD1	0.35	0.66	0.57	0.33	0.6	0.43	0.29	0.29	0.15	0.51	0.29	0.76	0.67	0.63	0.21	0.54	0.18	0.68	0.62	0.6	0.41	0.86	0.51	0.54	0.53	0.74	0.77	0.22	0.44	0.16	0.97	1.63	2.51	1.16	1.54	2.09	2.31	1.68	2.86	1.8	2.07	1.46	5.02	5.96	1.57	2.13	4.06	2.41	1.41
RAB6C	0	0.05	0.05	0	0	0.02	0	0.02	0.02	0	0	0.02	0.04	0	0	0	0	0.02	0.02	0.03	0	0.03	0	0	0.02	0	0	0.01	0.02	0	0.07	0.1	0.08	0.02	0.1	0.05	0	0.14	0	0.09	0	0.05	0	0.3	0	0.03	0	0.05	0
TIMM13	13.84	15.34	16.44	15.43	9.49	12.51	9.24	11.34	11.59	13.59	14.53	11.47	11.51	15.1	12.21	13.7	9.76	10.51	12.12	19.77	13.61	12.41	9.76	9.81	13.24	14.71	8.75	16.59	15	18.1	19.43	26.6	10.35	19.28	15.23	44.96	24.73	15.7	26.79	20.7	33.38	34.5	15.26	27.84	23.52	10.36	29.19	10.53	12.33
C21orf59	9.99	8.78	11.1	9.67	8.19	11.15	11.1	8.53	9.47	8.16	7.86	9.99	12.49	9.27	7.59	7.35	8.12	8.36	9.24	7.93	9.48	11.13	9.29	8.47	10.04	9.42	7.71	8.28	8.2	9.46	20.92	29.82	14.87	17.19	47.87	37.7	30.23	27.21	16.16	34.13	19.11	33.23	20.35	27.06	24.19	16.91	31.84	18.69	23.46
NAGLU	19.09	20.24	27.95	24.83	22.52	27.66	19.05	24.14	17.19	23.05	27.02	22.78	17.41	24.89	21.47	18.98	21.69	19.61	18.94	19.48	21.48	24.3	22.11	22.37	21.97	26.14	19.95	24.04	33.08	28.31	12.31	16.15	17.29	21.05	16.57	23.88	15.18	18.26	14.89	14.61	48.74	20.25	12.02	17.43	21.55	14.21	10.19	16.12	14.28
POMT1	7.38	7.09	6.98	7.1	7.08	8.6	7.17	8.06	6.42	8.44	7.97	8.83	9.7	13.92	7.9	7.84	8.84	8.64	7.44	8.84	8.18	9.56	7.77	8.05	8.76	9.28	5.64	6.59	8.64	8.3	8.46	7.73	8.73	12.57	6.16	4.77	9.5	8.41	12.46	5.77	17.67	9	14.59	14.78	14.39	8.36	9.58	9.37	6.08
LCE1B	0	0	0	0	0	0	0	0	0	0	0	0	0	0	0	0	0	0	0	0	0	0	0	0	0	0	0	0	0	0	0	0	0	0	0	0	0	0	0	0	0	0	0.1	0	0	0	0	0	0
PDYN	0	0	0	0	0	0	0	0	0	0	0	0	0	0	0	0	0	0	0	0	0	0	0	0	0	0	0	0	0	0	0	0	0	0	0	0	0	0	0	0	0	0	0	0	0	0	0.03	0.03	0.03
ZCCHC24	15.89	12.7	11.12	16.78	10.29	12.92	9.98	15.04	13.48	12.4	11.71	11.3	13.01	14.15	11.51	14.87	13.46	12.28	13.91	11.58	10.14	11.97	19.7	14.31	9.99	16.7	17.15	16.69	16.76	6.95	19.44	9.54	13.14	6.25	5.31	9.87	7.84	8.37	11.63	5.13	4.93	11.78	5.42	2.58	8.34	4.13	4.06	11.26	10.45
PHB	43.28	47.55	54.73	50.74	36.5	49.88	36.5	39.62	31.97	47.98	41.71	44.28	36.46	40.73	47.35	42.71	40.6	40.45	35.9	50.33	45.79	50.58	40.49	42.53	43.97	36.72	35.43	51.24	57.24	57.2	102.18	77.48	88.08	69.59	68.25	122.7	65.92	73.39	54.35	85.6	98.2	93.82	59.43	65.9	75.71	66.8	88.92	36.51	50.27
FOXA3	30.9	31.73	31.05	25.69	37.91	35.9	28.1	20.66	14.74	18.34	25.91	19.48	10.42	26.94	23.44	30.4	27.26	14.79	35.3	40.48	39.21	37.55	40.3	24.88	16.82	29.31	23.18	21.65	32.41	38.16	0.37	3.49	20.03	0.38	13.42	0.5	7.92	5.02	23.84	7.98	0.25	16.68	6.16	13.25	16.54	12.68	2.69	0.13	5.2
POU3F1	0.05	0.02	0.02	0.05	0.02	0.02	0.02	0.12	0.07	0.03	0.02	0.05	0	0.1	0.05	0.05	0.03	0	0.1	0	0.1	0.02	0.07	0.02	0	0.07	0.02	0	0.12	0.03	0.05	0.05	0.17	0.12	0.42	0.25	0.13	0.02	0.12	0.05	0.17	0.11	0.04	0.12	0.08	0.1	0	0.23	0.07
ASAH1	33.15	35.57	88.83	46.6	23.04	36.59	24.16	24.96	29.75	19.82	17.79	46.83	9.13	20.4	29.13	18.95	26.03	25.25	34.62	13.79	17.88	46.48	27.06	39.01	24.58	29.15	30.7	26.38	18.22	26.23	75.21	72.27	89.83	129.43	31.79	91.19	44.61	82.78	48.93	56.13	178.65	48.19	22.59	12.7	48.42	98.44	65.61	66.04	103.01
PCP4	0	0.32	0.32	0	0	0	0	0	0	0	0	0.15	0	0.43	0	0	0	0	0	0	0	0	0	0	0	0	0	0	0	0	0	0	0.16	0	0.95	0.54	6.99	0	0.32	0.66	0	0.17	0.25	0.74	0.5	0	0.15	0.3	0.15
BGI_novel_G002873	0.17	0.23	0.13	0.11	0.2	0.3	0.4	0.43	0.36	0.26	0.05	0.37	0.9	0.57	0.24	0.24	0.98	0.43	0.52	0.38	0.38	0.45	0.38	0.09	0.18	0.5	0.3	0.19	0.26	0.44	0.2	0.52	0.2	0.92	0.29	0.64	0.49	1.48	0.18	0.46	0.12	0.27	1.15	0.56	0.56	0.51	0.72	1.58	4.56
ZBTB7A	7.97	8.46	11.05	8.57	4.85	8.8	6.5	5.56	6.07	5.11	5.39	6.55	15.57	14.13	6.1	6.73	7.13	5.46	7.79	8.47	6.56	8.46	7.17	7.57	5.69	9.02	5.5	7.39	8.83	6.81	14.94	12.47	16.73	13.35	15.61	20.07	16.49	15.69	14.35	21.41	22.3	17.67	62.12	58.43	12.91	13.86	14.5	12.28	17.58
BGI_novel_G000468	0.36	0.07	0.35	0.25	0.15	0.1	0.12	0.03	0.2	0.03	0.03	0.1	1.69	0.42	0.13	0.14	0.15	0.1	0.32	0.36	0.11	0.1	0.1	0.1	0.07	0.24	0.1	0.11	0.05	0.36	0.34	0.13	0.03	0.32	0	0.41	0.4	0	0.07	0.21	1.78	0.36	2.46	2.34	0.21	0.11	0.06	0.12	0.1
FAM3D	0.06	0	0.35	0	0.34	0	0.06	0	0	0.06	0.12	0	1.67	10.91	0	0.06	0.95	0.06	0	0.23	0	8.85	0.06	0.27	0	0.24	0.12	1.21	0.11	0.06	0.24	0.06	22.54	0.06	0.18	0.34	0.47	14.62	0.18	0.06	0.9	0.5	0.76	264.72	0.51	80.12	0.05	0.17	45.88
BGI_novel_G002368	0.32	0.7	0.3	0.44	0.9	0.58	0.14	0.34	0.32	0.92	0.53	0.86	0.51	0.71	0.9	0.13	0.48	0.69	0.24	0.8	0.41	0.65	0.12	0.11	0.56	0.66	0.26	0.56	0.25	0.54	0.55	1.15	0.68	0.65	0.12	2.37	1.03	1.24	0.67	2.08	1.39	0.62	4.57	2.24	1.46	0.9	0.35	0.29	0.12
MT1M	249.86	114.86	27.14	167.86	144.45	75.04	155.39	123.53	187.05	541.82	110.36	541.6	246.68	147.39	401.08	288.62	115.34	246.41	67.43	111.8	77.28	150.77	274.38	79.69	190.37	59.65	47.52	262.6	108.13	97.37	1.95	24.26	0.92	8.4	30.98	0.59	47.74	3.39	31.2	1.54	2.43	188.17	7.36	2.02	129.71	6.34	1.62	6.01	15.36
AFF1	4.98	6.19	6	7.74	6	5.99	5.56	6.27	5.56	5.6	4.55	6.29	5.21	5.57	7.1	4.11	6.79	4.98	6.13	3.02	6.46	6.98	4.78	4.55	5.82	5.81	3.54	5.39	4.32	4.69	6.78	7.63	8.25	9.21	9.74	5.37	6.51	10.93	5.86	9.97	5.11	8.08	5.68	5.26	7.72	13.23	8.94	11.98	12.04
BGI_novel_G002750	0.08	0.08	0	0	0	0.07	0	0.15	0	0	0	0	2.46	0.11	0.07	0	0	0	0	0.1	0.08	0	0.07	0	0	0	0	0	0	0	0	0	0	0	0	0.17	0.08	0	0	0.73	0.13	0.65	1.98	0.54	0.08	0	0	0	0
C9orf9	0.97	1.8	1.24	1.11	1.45	0.77	1.25	1.16	0.57	0.69	0.81	1.41	2.7	1.79	1	1.02	1.11	1.12	2.29	1.43	0.96	1.03	1.05	1.54	1.51	1.21	1.4	1.08	1.34	1.24	4.88	2.58	2.49	2.53	2.23	2.73	2.64	3.56	2.41	2.58	2.67	1.39	2.63	2.06	4.61	2.73	2.88	3.01	2.79
ELMOD3	4.9	6.03	3.79	4.64	4.76	4.39	4.01	4.95	3.54	3.91	2.89	5.7	15.09	9.09	4.08	4.9	4.15	3.79	4.23	5.88	4.58	5.01	4.79	5.27	3.94	5.78	4.29	3.14	4.3	4.04	9.73	8.22	5.96	7.92	10.14	9.58	10.32	9.02	5.79	10.2	7.64	10.81	21.91	14.21	8.86	6.71	7.43	8.71	6.97
SLC27A2	74.47	144.95	96.04	62.01	103.89	61.88	83.91	71.09	85.92	221.62	67.51	87.75	29.26	58.14	80.67	162.11	85.23	129.63	146.65	125.81	99.08	108.28	131.48	120.78	65.79	100.2	129.73	108.68	80.58	54.28	0.47	1.89	1.85	0.61	16.46	0.19	13.19	3.55	19.43	11.96	12.64	16.72	2.87	12.21	46.16	6.23	1.09	0.94	1.43
TMTC4	3.4	4.33	5.14	4.15	4.2	4.84	3.24	4.85	3.65	4.67	3.07	5.04	4.38	4.4	6.15	4.48	5.87	7.48	4.32	3.66	5.68	5.66	5.94	4.4	4.47	4.61	4.12	3.59	4.34	2.53	3.11	3.49	13.41	5.55	13.26	5.63	5.02	6.71	12.51	11.63	5.53	17.56	3.9	9.21	12.24	4.14	7.64	6.21	8.84
ZDHHC3	2.82	4.07	4.94	4.49	3.26	4.68	3.71	5.01	3.45	4.55	3.58	5.04	3.95	5.22	4.65	4.04	5.79	4.18	5.17	2.91	3.42	6.28	5.55	4.81	4.18	4.3	4.3	4.15	5.57	4.11	5.11	8.04	6.47	10.42	5.35	5.15	9.48	8.32	7.08	4.35	5.38	6.26	5.57	6.52	4.56	14.66	5.57	9.54	15.37
LDHD	50.11	47.73	36.89	35.82	46.63	46.92	46.3	55.06	45.55	59.65	67.4	59.63	52.65	52.9	65.01	51.36	60.01	57.51	41.64	65.89	74.42	45.09	49.47	44.89	58.28	45.31	52.29	44.71	93.43	85.63	1.87	1.08	6.49	2.38	7.35	10.09	11.28	1.95	11.52	0.8	15.76	14.43	5.43	1.57	29.26	2.8	0.47	0.75	0.9
RHOXF2	0	0	0	0	0	0	0	0	0	0	0	0	0	0	0	0	0	0	0	0	0	0	0	0	0	0	0	0	0	0	0	3.04	0	0	0.06	0	0	0	0	0	0	0	0	0	0	0	0	0	0
SPAG9	7.07	12.96	11.03	8.81	9.83	8.47	8.23	8.99	10.65	15.35	7.72	9.97	8.65	14.07	10.52	12.25	10.6	9.11	10.02	13	13.52	8.72	8.48	8.11	9.36	14.04	8.04	6.69	6.42	8.15	17.66	14.78	15.82	12.88	11.35	16.38	13.65	17.21	8.72	13.83	13.74	10.75	10.16	11.7	11.62	16.9	16.01	16.28	14.04
ITGB3BP	3.42	1.82	3.98	2.52	1.38	3.21	4.05	1.17	1.38	1.1	0.93	1.35	2.79	4.7	1.64	4.87	3.77	2.62	2.92	1.82	1.24	5	1.25	4.53	1.68	5.15	1.84	1.3	1.26	1.08	9.01	18.02	6.97	7.92	21.86	21.59	15.95	8.75	5.69	12.9	10.48	11.63	25.77	10.09	13.02	11.59	22.08	12.54	8.36
POLR1D	26.65	31.73	39.59	32.07	37.92	32.37	23.27	27.92	26.77	30.17	24.61	24.88	44.26	33.97	28.02	24.66	29.29	25.06	31.67	32.66	29.89	29.39	24.23	20.44	28.88	27.07	23.27	29.9	28.11	30.65	51.63	44.86	70.02	40.34	53.02	67.86	35.34	65.85	54.41	36.19	91.51	47.38	37.7	53.42	74.81	40.2	54.19	66.89	49.62
CSF1	9.11	7.99	13.02	10.86	4.14	10.59	7.56	7.05	8.26	3.24	6.67	9.57	6.2	10.87	6.03	5.55	5.98	6.76	7.68	5.09	5.1	8.06	7.33	7.92	6.55	10.77	7.1	8.01	6.79	9.09	84.37	25.4	13.17	20.53	11.97	11.84	13.21	9.64	8.07	7.21	16.69	8.12	25.76	7.61	16.31	13.28	10.34	20.16	10.67
HGC6.3	0	0	0	0	0.08	0.15	0	0	0	0	0	0	0	0	0	0	0	0	0	0	0	0	0	0	0	0	0	0	0.07	0	0	0	0	0	0.08	0	0.08	0	0	0	0	0	0	0	0	0	0	0.07	0
BGI_novel_G001298	0.07	0.14	0	0	0.07	0	0	0	0.07	0.07	0	0	0	0.97	0	0	0	0.07	0.07	0	0.08	0	0	0.14	0	0	0.63	0	0.07	0	0	0	0	0	0.35	0.16	0.08	0	0	0.37	0	0.15	0.23	0.17	0.29	0	0.13	0	0
TBPL1	4.93	6.14	8.32	8.94	6.54	5.33	4.93	4.91	4.27	4.3	5.23	5.9	4.46	4.14	4.86	4.78	5.91	5.13	6.79	6.05	5.59	7.48	4.22	4.84	5.19	6.25	5.81	5.64	4.65	6.45	12.64	20.67	15.01	8.41	12.88	7.68	11.51	10.81	10.37	10.07	10.01	10.22	5.69	6.63	7.57	7.32	11.6	10.17	11.62
PRMT7	4.7	5.7	4.44	5.67	4.34	5.76	4.52	4.97	4.13	4.49	5.46	4.8	13.21	9.21	5.22	4.28	6.87	4.83	4.46	5.97	4.93	6.25	3.91	4.49	4.43	4.24	4.59	4.18	5.59	5.83	8.91	5.93	7.33	8.29	10.78	8.12	10.41	7.73	8.1	12.1	10.08	10.41	16.08	19.35	12.77	3.75	8.32	7.01	7.92
ZNF430	0.69	1.24	0.73	0.68	0.36	0.39	0.45	0.49	0.74	0.33	0.13	0.74	0.63	0.85	0.35	0.23	0.58	0.43	1.4	0.36	0.55	0.82	0.47	0.57	0.49	0.73	0.54	0.63	0.14	0.1	2.99	3.52	2.23	2.23	2.79	3.24	2.29	3.41	2.02	2.49	2.41	3.1	2.86	3.24	2.42	2.23	3.29	4.24	4.19
UBE2S	11.08	5.09	9.27	5.72	3.04	6.91	4.11	3.92	5.83	3.84	3.37	4.71	3.4	6.88	3.44	4.48	5.03	2.15	6.03	4.18	2.86	6.93	3.96	3.67	3.68	5.4	4.05	7.84	5.76	8.39	71.56	55.61	44.12	34.8	34.49	39.36	29.34	17.4	38.38	20.56	21.04	32.13	25.69	43.97	13.26	38.85	22.3	10.96	18.74
ATP1B3	5.78	7.84	18.26	9.28	4.27	9.85	4.54	3.29	19.03	3.06	5.09	4.81	2.88	5.13	3.16	2.99	4.36	3.38	6.06	4.42	2.69	10.69	3.03	4.32	3.6	6.48	5.03	3.2	1.92	3.53	84.37	59.94	38.56	59.41	67.12	59.24	70.31	50.13	52.54	52.02	42.37	35.06	20.98	16.06	41.57	30.91	31.66	43.46	42.62
BGI_novel_G001712	0	0	0	0	0	0.07	0	0	0	0	0	0	0	0	0	0	0	0	0	0.09	0	0	0	0	0	0	0	0	0	0	0	0.13	0.07	0.07	0	0.24	0.23	0	0	0	0	0	0.91	0	0.15	0	0	0	0.07
ZNF791	2.87	4.71	2.3	3.24	3.06	2.69	3.15	2.99	3.43	3	2.34	2.95	6.16	5.08	3.41	2.84	3.68	2.47	3.82	2.48	3.13	3.99	2.74	3.45	3.26	3.78	2.22	2.59	1.61	2.89	3.46	5.87	5.09	5.56	6.71	8.63	7.69	7.42	5.72	8.62	7.35	6.34	12.26	12.03	6.17	3.83	12.05	8.49	7.25
TGFBR3L	0.13	0.55	0.61	0.54	0.3	0.71	0.31	1.23	0.67	0.44	0.67	0.24	0.23	0.34	1.53	0.7	0.86	0.53	0.61	0.48	0.91	0.31	0.58	0.43	0.56	0.59	0.12	0.38	2.58	1.04	0.75	3.11	0.06	1.12	0.18	0.28	0.2	0.31	10.42	1.75	2.31	0.2	0.2	0.29	4.27	0.42	0.74	0.17	2.38
PANK3	3.8	4.13	5.12	3.99	4.48	4.41	3.42	5.27	2.66	5.17	2.47	5.47	2.25	3.95	5.03	4.97	3.38	4.42	3.31	3.03	5.62	5.33	6.17	4.45	3.05	2.44	3.73	3.97	4.98	4.73	3.76	6.93	16.21	1.87	3.97	4	3.65	5.93	9.9	2.05	3.18	4.76	1.13	2.35	3.18	2.95	2.89	2.77	3.81
IL34	0.92	2.07	1	0.9	0.99	2.22	1.1	0.75	1.48	0.65	1.12	0.29	0.63	1.88	0.44	0.95	1.07	0.66	3.31	0.97	0.53	1.5	0.61	1.08	0.91	1.5	1.4	0.74	0.86	1.07	13.5	0.68	3.26	0.4	11.13	4.05	4.33	1.52	3.22	11.08	3.55	2.48	5.51	2.26	1.69	2.55	5.55	9.92	0.51
FAM45A	15.56	9.39	18.42	16.15	12.1	10.07	15.7	11.69	13.18	14.06	6.48	16.69	9.41	6.03	8.41	9.22	8.48	12.63	8.26	8.14	6.85	10.05	8.34	7.55	7.34	12.29	8.68	20.95	7.88	8.41	14.85	11	16.88	17.04	12.78	11.73	13.5	12.9	12	13.08	15.54	11.75	4.38	9.73	8.23	10.28	13.44	12.67	11.06
NDUFA5	7.86	7.62	11.74	8.28	7.25	6.96	8.1	7.94	8.24	8.64	5.42	8.48	6.58	9.33	8.16	8.69	8.21	7.38	7.19	8.73	8.24	7.93	7.1	8.39	7.49	9.24	6.89	6.25	3.31	4.95	9.61	11.07	12.77	12.56	14.13	11.97	7.6	9.54	6.65	13.31	12.53	11.88	10.84	7.06	11.79	12.21	11.68	8.94	9.86
CYLD	4.41	4.16	5.37	6.05	3.18	4.22	3.94	3.59	4.36	2.78	2.51	4.03	4.07	3.62	3.5	3.79	3.55	3.24	4.5	2.7	2.62	5.13	3.36	3.56	2.77	4.04	3.28	2.25	2.01	4.19	6.55	7.01	6.98	8.05	11.21	5.88	9.23	7.07	5.81	7.95	5.2	5.36	5.91	3.57	4.96	3.9	6.2	7.88	6.45
UGP2	127.64	192.97	243.47	284.56	271.06	174.71	265.47	300.17	164.04	276.41	122.87	222.86	168.73	104.29	318.01	221.72	219.75	305.33	170.01	81.02	268.33	306.6	289.59	222.13	211.6	143.41	176.16	172.55	155.82	186.02	38.59	82.56	52.44	61.77	61.55	49.62	121.08	53.24	148.48	67.18	35.46	52.76	18.85	21.02	87.1	83.35	93.29	73.51	64.15
CFH	586.29	600.79	765.33	837.1	532.01	438.45	665.41	748.46	692.49	531.16	450.15	775.02	492.52	411.01	471.27	479.94	639.06	679.71	690.32	413.89	403.78	572.43	640.81	726.35	590.03	545.88	748.46	664.76	321.76	316.76	97.54	158.95	60.35	56.35	96.05	17.04	269.14	39.85	192.41	33.06	21.36	164.83	522.11	6.09	273.23	77.26	36.17	98.02	53.82
GHITM	67.94	99.99	107.53	96.76	65.42	79.32	71.43	72.7	70.85	88.97	86.12	87.14	18.02	47.52	100.64	73.01	72.04	80.17	77.64	99.21	89.8	96.48	76.02	88.18	97.49	67.6	68.09	74.01	74.06	88.24	60.45	73.26	89.11	65.48	71.04	97.54	86.15	60.65	56.71	78.61	91.95	79.3	30.5	29.81	90.33	50.76	58.43	56.47	64.52
BGI_novel_G001397	0	0	0	0	0.04	0	0	0	0	0.04	0	0	0	0.12	0	0	0	0	0	0	0	0	0	0	0	0	0	0.09	0	0	0.04	0	0	0	0	0	0	0	0	0	0	0	0	0	0.05	0	0	0	0
USMG5	110.56	108.06	165.8	101.61	97.06	85.66	100.76	69.29	114.68	99.22	104.44	91.82	118.74	115.4	97.85	74.94	81.79	71.86	81.47	127.52	107.16	85.84	66.81	74.95	93.96	112.59	98.88	101.12	76.99	74.68	200.77	171.63	105.95	159.25	114.91	244.76	153.08	116.9	142.81	131.84	233.21	167.83	149.15	189.95	185.96	79.64	109.19	77.82	74.32
CASC10	5.36	6.88	3.89	5	6.53	5.36	5.19	5.71	5.87	11.42	8.5	9.45	7	9.93	7.77	7.44	7.44	10.86	7.13	5.91	11.69	5.21	8.13	5.16	8.88	6.19	4.44	7.46	13.41	6.89	1.02	1.55	0.25	2.37	1.51	0.93	1.3	0.37	2.54	1.45	4.54	3.27	0.66	0.26	3.01	0.14	2.82	0.83	0.17
ZNF709	0.12	0.17	0.23	0.14	0.24	0.15	0.12	0.1	0.14	0.23	0.1	0.15	0.08	0.32	0.14	0.06	0.23	0.1	0.36	0.21	0.2	0.29	0.18	0.16	0.22	0.26	0.16	0.09	0.1	0.08	0.37	0.66	0.38	0.22	0.65	0.43	0.5	0.6	0.39	0.82	0.4	0.96	0.45	0.27	0.73	0.41	1	0.9	0.48
MOB3C	6.1	5.32	6.96	7.64	3.76	6.58	6.57	3.45	6.62	3.37	3.78	5.62	6.98	7.86	3.77	5.31	5.95	4.38	5.82	3.96	4.4	7.51	6	3.89	4.32	5.41	5.35	3.78	4.04	7.01	9.1	9.74	12.32	14.33	12.81	5.69	10.32	10.47	4.64	5.63	7.83	7.5	15.07	12.93	5.66	10.06	4.12	14.94	13.57
ABRACL	10.8	10.82	17.15	13.56	6.44	8.8	4.44	8.18	10.95	5.62	8.35	17.42	5.32	17.9	13.67	5.96	9.27	8.37	9.59	7.97	8.35	17.56	9.13	9.63	12.54	8.35	9.88	16.85	8.47	9.83	40.44	17.65	41.06	41.47	19.11	15.38	13.56	35.83	11.65	6.13	8.08	13.97	14.27	27.73	10.76	28.77	8.66	16.33	27.91
CDK14	2.24	4.05	3.63	3.11	4.98	3.96	4.01	3.77	3.57	5.71	3.48	2.71	1.33	2.85	4.11	3.71	3.05	4.1	3.8	2.12	6.21	4.23	3.9	2.81	3.78	3.12	1.96	3.3	2.76	2.12	3.49	19.08	3.64	14.47	10.22	12.43	8.46	9	4.28	19.45	7.52	10.16	7.48	1.93	4.13	12.2	17.14	11.98	12.06
C1orf186	0.26	0.83	0.22	0.17	0.22	0.51	0.2	0.26	0.19	0.23	0.04	0.26	0.88	1.9	0.6	0.26	0.68	0.24	1.17	0.16	0.07	0.57	0.06	0.4	0.39	0.44	0.37	0.39	0.69	0.05	1.52	1.36	1.82	1.44	12.17	0.36	11.11	0.83	1	0.28	0.21	0.33	36.47	6.11	0.78	8.42	5.58	0.18	0.59
FSIP2	0	0	0.02	0.01	0	0	0.02	0.01	0.01	0	0	0.01	0	0.01	0.01	0	0	0.01	0.01	0.01	0	0.02	0.01	0.01	0.01	0.02	0.01	0	0	0	0.01	0.06	0.14	0.04	0.03	0.04	0.09	0.03	0.02	0.03	0.03	0.17	1.14	0.05	0.11	0.02	0.49	0.01	0.01
RNF2	1.52	1.87	3.4	2.04	1.63	1.87	1.82	1.68	1.42	1.23	0.94	1.36	0.65	1.5	1.37	1.42	1.53	1.36	2.15	1.24	1.37	3.05	1.57	1.49	1.73	1.81	1.54	1.6	0.96	1.16	6.75	6.44	3.93	5.94	5.35	4.06	3.23	5.67	5.88	3.23	3.08	3.58	1.74	0.81	3.16	6.35	4.39	8.28	6.26
CLEC3A	0	0	0	0	0	0	0	0	0	0	0	0.04	0	0	0	0	0	0	0	0	0	0	0	0	0	0	0	0	0	0	0.43	0.08	0	0	0	0	0	0	0.04	0	0	0	0	0	0.18	0.08	0	0	0
OR13C3	0	0	0	0	0.07	0	0	0	0	0	0	0	0	0	0	0	0	0	0	0	0	0	0	0	0	0	0	0	0	0	0	0	0	0	0	0	0	0	0	0	0	0	0	0	0	0	0	0	0
SIRT1	5.5	7.67	6.85	5.9	8.79	5.73	6.53	5.68	6.01	7.15	7.72	5.13	6.8	8.98	7.09	6.51	6.26	5.37	6.58	6.56	10.09	9.16	5.05	5.56	7.47	10.22	4.96	4.26	3.2	5.91	7.61	9.58	17.3	6.17	13.19	9.15	12.67	8.01	5.5	11.07	7.61	11.63	7.05	6.83	9.8	8.15	9.73	10.56	9.48
SLC9A9	3.32	4.26	7.5	4.96	3.8	4.32	3.56	3.38	4.28	3.62	3	6.38	1.76	1.75	4.24	1.77	3.67	5.1	5.59	1.54	4.05	6.44	4.52	3.64	4.39	3.58	3.21	2.36	3.01	3.53	7.69	8.16	5.18	4.72	5.42	3.81	3.48	2.04	4.22	1.82	3.95	3.33	3.47	0.49	2.03	1.77	1.24	7.14	1.76
KAT8	11.14	14.3	10.8	10.86	9.84	14.51	11.07	11.4	11.86	9.79	9.45	11.28	22.08	19.66	12.02	11.58	12.15	9.37	8.9	10.43	13.13	14.49	10.74	9.32	12.16	15.59	10.03	11.39	12.85	14.89	14.16	15.36	21.44	20	23.2	16.88	17.84	15.2	13.04	28.74	26.73	26.6	36.07	17.08	21.37	20.23	16.66	17.89	13.8
TMTC1	0.57	0.74	0.38	0.51	0.43	0.37	0.69	0.35	0.27	0.42	0.55	0.41	0.57	1.58	0.71	0.65	0.2	1.53	0.94	0.51	0.19	0.8	0.91	0.56	0.53	0.29	0.35	0.27	0.54	0.33	6.79	0.88	1.84	0.88	1.07	0.5	1	1.8	0.78	2.47	1.14	0.89	0.26	0.21	3.22	0.54	0.88	1.71	0.98
C1QTNF1	30.14	26.81	22.96	18.03	15.52	32.69	26.1	5.38	25.73	7.9	18.96	24.03	15.02	16.08	9.22	9.19	13.01	10.21	21.74	13.5	9.91	17.21	9.9	12.01	11.8	25.58	23.61	13.29	16.25	18.43	7.26	29.71	13.07	42.44	20.35	24.34	25.81	8.52	19.42	15.19	13.54	40.95	39.45	3.51	20.71	6.49	26.88	23.46	11.48
BGI_novel_G003057	0.13	0	0.14	0.07	0	0.07	0	0	0.09	0	0.09	0.06	0	0	0	0	0.06	0.4	0	0	0.19	0.08	0.2	0	0	0	0	0.15	0.07	0	0.08	0.54	1.08	0.06	0.07	0.06	0.21	0.75	0.19	0	0.08	0.1	0	0	0.07	0.14	0	0.67	1.02
ASB5	0	0	0	0	0	0	0.02	0	0	0	0	0	0	0	0	0	0	0	0	0	0	0	0	0	0	0	0	0.05	0	0	0	0	0.02	0.05	0	0	0	0	0	0	0	0	0.04	0	0.02	0.12	0	0	0
HTR5A	0	0	0	0	0	0	0	0	0	0	0	0	0	0	0	0	0	0	0	0	0	0	0	0	0	0	0	0	0	0	0	0	0	0	0	0	0	0	0	0	0	0	0	0	0	0	0	0	0
BGI_novel_G001963	0	0	0	0	0	0	0	0	0	0	0	0	4.34	0	0	0	0	0	0	0	0	0	0	0	0	0.33	0	0	0	0	3.66	0	0	0	0	0	0	0	0	0	5.74	0	20.26	21.55	0	0	0	0	0
ADAM28	0.46	0.63	0.57	0.28	0.3	0.31	0.3	0.21	0.55	0.07	0.25	0.21	0.5	1.94	0.18	0.11	0.34	0.07	0.82	0.1	0.06	2.73	0.27	0.52	0.4	0.53	0.34	0.24	0.17	0.18	3.15	3.63	9.17	5.14	2.88	1.57	1.72	34.12	1.02	1.43	4.55	2.55	3.64	26.97	6.28	4.47	2.37	9.9	15.26
BGI_novel_G000786	0	0.03	0	0.02	0	0.03	0.02	0	0	0	0.02	0	0	0	0.03	0	0.04	0.02	0.02	0	0	0	0	0.02	0.02	0.02	0	0	0	0	0.03	0	0	0	0	0	0.02	0.03	0	0.04	0	0.02	0	0	0.07	0.02	0.05	0.06	0.05
PNMA5	0.02	0	0.02	0	0	0.04	0.02	0	0	0	0	0.02	0.09	0	0	0	0.02	0	0.09	0.03	0	0.16	0	0.02	0.02	0	0.02	0	0.02	0	0.02	0.09	0.02	0.04	0.07	0.05	0.02	0	0.02	0.05	0.04	0.05	0.11	0.05	0.07	0	0.02	0	0.04
DGKI	0	0.01	0	0	0	0	0	0.04	0	0	0	0	0	0	0	0	0.02	0	0.01	0	0	0	0	0	0	0	0	0	0	0	0.62	0.47	0.01	0.6	0.03	0.07	0.08	0.53	0.07	0.06	0.05	0.05	0.02	0	0.02	0.12	0.01	0.24	0.25
CEP55	0.4	0.16	0.63	0.58	0.14	0.29	0.14	0.11	0.03	0	0	0.29	0.05	0.23	0.03	0.12	0.18	0.03	0.23	0.04	0.09	0.49	0.35	0.09	0.25	0.16	0.14	0.23	0.08	0.12	9.29	14.2	8.25	5.28	3.42	6.36	9.49	4.66	4.4	3.12	1.43	5.74	4.16	10.91	2.66	2.34	2.28	1.77	3.38
CRYAA	0	0.26	0	2.78	0	0	0	0.87	0.47	0	0	0.72	0	0	0.53	0.64	0	0	0	0	0	0	0	0	0	0	0	0	0	2.82	0	0	0	0	0	0	0	0	0	0	0	0	0	0	0	0	0	0	0
DNAJC17	7.34	6.84	10.81	8.88	6.82	8.57	8.92	4.64	8.05	7.58	8.68	6.74	21.07	11.13	5.99	7.24	6.52	7.08	7.06	9.62	8.11	7.75	6.58	7.43	7.35	8.36	7.7	8.81	7.14	8.52	13.29	7.41	10.66	13.79	11.02	12.55	13.05	11.84	8.61	13.58	18.33	15.53	14.16	23.33	13.64	6.56	3.34	11.61	10.92
SYNC	0.25	0.19	0.38	0.47	0.38	0.33	0.47	0.4	0.44	0.25	0.15	0.28	0.42	0.63	0.4	0.33	0.52	0.6	0.61	0.22	0.34	0.55	0.35	0.54	0.45	0.39	0.19	0.39	0.26	0.13	1.46	6.49	1.69	1.52	1.29	2.22	1.49	1.67	1.03	0.81	0.76	1.32	0.57	0.43	0.81	1.34	2.2	3	2.16
C1orf43	73.89	84.48	87.79	69.27	76.96	83.86	60.22	83.05	68.14	77.57	72.16	75.5	38.45	75.49	87.16	77.83	76.04	69.94	70.79	103.54	75.81	84.08	77.76	77.19	76.79	72.58	65.45	77.11	80.76	93.92	125.14	95.38	169.57	88.9	171.22	299.73	181.81	98.5	157.01	194.13	145.9	153.63	98.56	67.28	157.46	105.46	264.51	78.44	94.41
EEF1E1	7.94	5.29	9.1	7.44	2.24	4.7	5.48	3.2	4.98	3.03	2.64	5.42	1.21	4.34	4.61	3.63	2.99	2.74	3.72	4.72	2.72	5.26	3.37	4.14	2.36	3.62	4.91	6.45	1.42	2.12	19.65	19.91	16.47	16.36	17.69	36.16	26.78	11.89	26.98	17.84	31.52	17.68	16.34	6.88	25.33	17.22	26.71	13.16	12.29
BGI_novel_G000778	0	0	0	0	0	0	0	0	0	0	0	0	0	0	0	0	0	0	0	0	0	0	0	0	0	0	0	0	0	0	0	0	0	0	0	0	0	0	0	0.08	0.26	0	0	0	0	0	0	0	0
ZC3HC1	5.09	5.41	5.25	5.54	4.94	6.26	4.76	5.46	4.45	5.63	4.06	4.7	11.4	6.39	5.04	4.51	4.97	5.36	4.66	5.34	5.41	5.15	3.39	3.77	4.95	5.64	4.7	5.39	5.17	6.17	7.07	9.15	8.82	10.95	10.96	7.98	5.77	6.22	5.64	9.37	4.73	11.82	10.14	12.22	7.55	5.39	8.57	5.72	5.29
GOLIM4	20.8	15.11	19.5	20.75	18.94	12.77	18.78	21.22	14.6	17.29	9.52	16.71	22.87	13.88	20.49	16.58	17.51	19.19	15.62	16.91	19.18	20.64	19.43	18.34	14.56	15.83	14.12	16.88	9.2	8.26	24.49	30.92	23.2	18.3	13.24	18.48	14.81	24.27	13.79	21.43	10.05	8.67	11.83	17.07	8.29	10.94	12.02	30.26	20.67
MAP3K13	11.32	16.39	24.11	20.95	10.12	12.93	14.64	11.03	11.8	11.15	10.34	11.14	12.37	11.5	8.82	8.31	9.81	11.64	9.55	9.25	10.26	14.23	11.4	9.03	10.46	14.89	10.39	12.95	7.09	10.59	24.03	38.42	31.96	19.31	20.91	14.06	22.23	36.43	17.95	23.6	22.33	14.12	24.92	37	21.8	29.75	22.09	18.6	15.91
SETD1A	2.72	3.28	2.54	3.36	2.71	4.23	3.27	3.42	3.42	3.44	2.86	2.94	6.86	5.06	2.83	2.92	3.52	2.94	3.04	3.14	3.45	4.1	3.27	2.8	2.21	3.27	2.74	3.25	3.73	3.45	3.58	6.92	4.9	4.61	9.13	7.47	5.79	6.83	6.07	9.59	6.87	8.83	11.56	12.82	8.05	4.56	5.78	7.06	5.95
ZNF486	0.21	0.75	0.37	0.28	0.4	0.21	0.31	0.27	0.27	0.15	0.16	0.3	0.17	0.33	0.35	0.26	0.37	0.33	0.65	0.05	0.39	1.02	0.21	0.4	0.44	0.43	0.34	0.15	0.09	0.14	2.61	21.59	1.33	2.57	1.21	0.69	0.45	1.45	2.84	0.55	2.17	0.73	2.07	0.26	2.23	3.2	0.34	2.75	0.98
BGI_novel_G000144	0	0	0	0	0	0	0	0	0	0	0	0	0	0	0	0	0	0	0	0	0	0	0	0	0	0	0	0	0	0	0	0	0	0	0	0	0	0	0	0	0.16	0	0.07	0	0	0	0	0	0
ABTB2	2.16	3.97	2.5	3.87	3.69	3.14	1.51	4.4	3.73	8.91	5	4.12	2.89	4.55	5.47	3.73	5.15	5.5	4.27	2.56	3.84	5.89	4.01	3.78	4.05	4.41	2.51	2.85	6.11	6.49	1.77	4.04	5.28	2.93	3.91	0.61	1.75	4.77	3.05	1.66	1.41	1.03	0.82	1.99	2.84	4.01	1.29	1.24	4.11
CEACAM8	0.1	0.06	0.03	0	0	0.09	0	0.03	0	0.1	0.03	0.09	0.67	0.07	0	0.03	0	0	0.12	0	0	0.03	0	0.03	0	0.04	0.14	0.36	0.06	0.03	0.1	0.09	0.03	8.59	0.1	0.08	0.02	0	0	0.03	0.09	0.04	0.47	0.14	0.04	0.1	0.03	0.03	0.02
BGI_novel_G001691	0	0	0	0	0	0	0	0	0	0	0	0	0	0	0	0	0	0	0.17	0	0.09	0	0	0	0.09	0	0	0	0	0	0	0	0	0.08	0	0	0	0	0	0	0	0	0	0	0	0	0.08	0	0
PMM2	18.02	13.95	16.81	14.22	4.81	12.57	14.19	10.06	10.5	7.9	7.11	8.93	23.64	13.49	6.58	10.6	7.74	5.36	8.65	12.88	6.11	12.29	8.75	11.79	6.95	6.56	11.2	12.18	8.27	11.04	22.48	17.81	33.64	19.54	19.11	29.65	30.11	13.65	18.77	22.79	17.82	20.44	40.6	45.48	21.62	29.9	13.09	12.78	16.82
NXPE2	0	0	0	0	0	0	0	0	0	0	0	0	0	0	0	0.04	0	0	0	0	0	0	0	0	0	0	0	0	0	0	0.09	0	0.04	0.04	0	0	0	0.08	0	0	0	0.04	0.07	0	0	0	0.04	0	0.16
MTRNR2L1	696.43	323.97	317.96	277.86	328.32	296.96	288.43	328.26	249.54	570.27	295.93	305.12	2165.55	1368.24	242.57	562.05	341.94	273.36	390.78	548.93	430.28	367.55	243.31	285.22	477.62	459.49	521.84	461.81	208.17	451.77	249.99	308.7	143.45	193.41	242.63	540.84	387.23	127.31	147.23	435.34	3081.33	593.13	1214.18	2194.25	405.61	206.04	170.48	111.14	136.12
SGO2	0.29	0.17	0.48	0.22	0.05	0.14	0.16	0.19	0.14	0.09	0.05	0.36	0.2	0.11	0.07	0	0.28	0.07	0.25	0.33	0.06	0.3	0.27	0.17	0.12	0.22	0.21	0.11	0.07	0	2.5	5.52	1.66	1.52	0.96	1.31	1.57	1	1.47	1.07	0.79	1.67	2.37	5.01	0.73	1.98	1.29	1.42	1.05
TSC22D2	5.96	5.13	13.18	11.25	4.17	6.94	6.17	3.5	6.84	5.3	6.32	2.55	3.76	3.85	2.49	7.06	3.01	3.29	3.88	3.24	3.73	6.28	2.92	3.53	2.37	3.81	3.11	4.15	2.86	7.78	4.83	10.43	5.19	10.89	12.1	5.88	9.83	6.19	7.87	7	4.78	4.94	5	3.83	4.95	6.3	7.19	7.49	4.68
BGI_novel_G000838	0	0	0	0	0	0	0	0	0	0	0	0	0	0	0	0	0	0	0	0	0	0	0	0	0	0	0	0	0	0.17	0	0	0	0	0	0	0	0	0	0	0	0	0	0	0	0	0	0	0
ACP6	5.46	5.67	3.49	3.05	6.95	4.88	6.6	7.79	6.1	6.44	6.1	3.97	6.13	6.09	8.51	6.95	7.71	5.9	3.46	6.75	7.95	3.78	6.14	5.65	8.52	6.98	4.37	5.71	8.96	8.24	5.11	9.36	22.03	5.32	14.25	6.1	13.32	9.18	8.01	12.06	2.18	8.69	10.56	10.73	8.38	7.13	9.54	3.62	9.35
TTF2	1.14	1.05	1.19	1.08	0.89	0.82	1.44	0.55	0.85	0.48	0.46	0.86	1.1	1.07	0.52	0.32	0.83	0.88	0.82	0.72	0.75	1.65	0.83	0.55	0.98	0.72	0.52	0.56	0.55	0.44	3.24	5.05	3.52	4.81	4.68	8.23	8.73	3.46	2.33	3.63	2	2.91	13.07	6.1	2.4	3.06	2.76	2.43	2.29
SS18L1	7.78	9.44	12.33	8.73	10.51	6.71	9.96	10.62	7.97	9.69	7.9	11.08	21.7	15.93	15.14	12.52	13.46	9.74	9.64	7.2	12.26	10.55	8.14	10.17	10.63	12.64	7.46	5.51	8.86	10.19	5.57	5.23	5.95	7.08	7.59	7.19	10.7	7.25	9.42	8.41	2.65	11.32	17.01	15.61	10.85	9.65	4.97	7.55	7.58
DMKN	1.52	7.25	3.71	1.24	1.73	7.94	2.82	1.66	2	0.67	0.69	0.78	4.82	4.79	0.98	1.81	2.47	1.78	2.34	3.77	1.63	3.81	2.72	1.15	1.16	1.73	3.62	3.06	1.49	2.69	16.65	40.98	13.6	79.34	105.53	152.41	44.42	54.98	42.13	136.33	317.56	158.56	106.59	10.7	96.41	7.46	85.71	20.47	39.79
BGI_novel_G002047	0	5.99	6.04	0	0	7.19	0	0	0	0	0	3.9	0.97	0	4.58	0	0.54	0	5.01	0.66	1.08	8.04	2.4	7.58	4.03	0	1	0	6.11	0.49	0	7.75	9.91	0	0.5	13.75	0	0.51	0	0	0	7.03	0	0	0	17.63	0	5.65	0
BGI_novel_G000776	0	0	0	0	0	0	0	0	0	0	0	0	0	0	0	0	0	0	0	0	0	0	0	0	0	0	0.12	0	0	0	0	0	0	0	0	0	0	0	0	0	0.21	0	0	0	0	0	0	0	0.06
BGI_novel_G003165	0.02	0.02	0	0.02	0.05	0.04	0.05	0	0	0.07	0.02	0.02	0.39	0.03	0.04	0	0	0.07	0	0	0	0	0.02	0.02	0.02	0	0	0.07	0.04	0	0	0	0	0	0.02	0	0	0	0.11	0	0	0	0	0	0	0	0	0	0
TUBB3	0.72	0.37	1.41	0.52	0.58	3.62	0.33	0	0.45	0.04	0.21	0.24	0.16	0.06	0.08	0	1.47	0.08	0.62	0.16	0	1.19	0.04	0.17	0.75	0.46	0.45	0.22	0	0.13	49.5	27.71	31.44	40.63	6.17	50.02	15.58	19.75	47.86	31.97	72.46	12.2	13.54	2.27	5.05	46.5	17.47	13.55	67.61
TPSB2	3.28	3.72	2.98	1.6	0.81	3.33	2.52	3.32	5.23	0.58	3	0.35	0	6.82	0.46	0.24	0.25	0.11	2.59	0.57	0.1	6.55	0.28	2.58	1.11	3.26	2.31	1.64	3.99	0.14	54.88	6.65	28.38	42.73	2.72	6.76	5.31	14.18	5.93	2.36	4.32	1.63	3.31	17.46	0.78	6.66	0.78	4.93	3.63
BGI_novel_G000668	0.22	0.07	0.17	0.14	0.14	0.1	0.11	0.04	0.1	0.04	0.03	0	2.94	0.67	0.03	0.04	0.08	0	0.1	0.41	0	0.07	0	0.07	0.14	0.1	0.17	0.26	0.07	0.07	0.32	0.03	0.07	0.2	0.17	0.28	0.26	0.11	0.07	0.15	1.74	0.45	1.2	2.75	0.25	0	0	0.07	0.13
C19orf44	0.72	1.37	1.28	1.75	1.73	1.3	1.2	1.36	1.24	1.06	1.37	1.31	3.38	2.98	1	1.25	1.74	1.54	1.91	1.35	1.59	1.66	1.2	1.83	1.87	1.9	1.08	1.04	1.69	1.4	1.21	3.01	2.68	1.91	5.29	2.65	3.23	3.16	2.99	6.93	3.93	5.78	8.72	4.68	4.4	2.25	5.71	3.16	3.56
MOB1B	2.26	2.05	3.82	2.85	1.44	1.46	2.2	1.83	1.8	1.43	0.73	1.78	1.9	1.7	1.69	1.6	2.13	1.15	2.17	1.31	1.77	2.44	1.68	1.65	1.32	1.76	1.71	1.31	0.67	0.62	6.56	5.51	5	7.11	5.83	5.04	5.27	6.29	3.07	7.65	4.88	6.6	5.59	3.31	5.25	4.29	4.91	8.32	5.38
BGI_novel_G001819	0	0	0	0	0	0	0	0	0	0	0	0	0	0.14	0	0	0	0	0	0	0	0	0	0	0	0	0	0	0	0	0	0	0	0	0	0.23	0	0	0	0	0.17	0	0	0	0	0	0	0	0
KCNJ8	9.45	18.94	18.44	11.19	28.67	18.39	14.54	15.69	12.17	27.98	26.41	16.4	4.07	17.08	13.93	18.79	17.21	18.84	22.02	16.13	25.5	21.83	13.68	16.79	17.94	27.28	11.26	16.97	18.16	34.72	8.08	3.84	6.58	4.64	3.8	2.41	6.45	1.99	11.89	1.26	1.3	13.56	1.14	0.36	13.38	1.8	0.42	26.69	1.34
ZNF202	1.53	1.9	1.62	1.34	1.36	1.25	1.32	1.39	1.7	1.64	1.21	1.34	4.73	4.04	1.88	1.61	1.52	1.35	1.78	1.75	1.55	2.01	1.31	1.74	1.39	1.82	1.7	1.4	1.27	1.35	2.9	3.98	3.91	2.75	4.53	3.29	3.12	4.5	2.6	3.38	2.09	4.73	7.12	8.6	4.99	3.03	7.35	4.86	3.33
GFOD1	1.23	0.83	1.69	1.25	1.08	1.21	0.74	1.2	0.82	1.76	1.82	1.07	0.89	2.86	1.07	1.48	1.36	1.12	1.28	0.85	1.5	0.61	1.27	0.93	1.18	1.2	0.85	1.5	1.37	2.06	1.82	1.36	0.98	2.63	0.74	0.68	0.55	0.53	0.61	0.8	1.06	0.77	6.66	0.77	1.01	2.41	1.57	1.78	0.46
PPWD1	5.39	6.21	6.47	6.11	5.1	3.91	4.9	4.65	7.31	5.04	2.47	6.48	11.48	6.4	4.32	5.08	4.76	5.35	6.87	3.66	4.51	7.3	3.89	4.83	3.94	6.97	5.26	3.82	2.06	1.74	12.59	11.35	14.38	11.94	16.15	11.19	13.52	13.63	8.82	13.37	7.06	8.52	15.8	10.13	12.55	10.78	11.62	14.63	11.49
ADAM12	0.07	0.16	0.3	0.07	0.04	0.11	0.17	0.08	0.16	0.05	0.14	0.16	0.12	0.05	0.07	0.04	0.08	0.18	0.19	0.06	0.04	0.23	0.05	0.06	0.1	0.28	0.06	0.16	0.07	0.04	10.32	4.56	1.77	15.16	0.74	3.71	0.9	1.94	3.21	0.2	1.06	1.72	0.19	0.12	0.42	2.82	3.35	7.51	3.25
GPNMB	25.07	26.2	234.08	74.35	11.64	43.57	15.66	20.22	24.86	6.18	11.59	45.78	4.3	10.97	10.58	3.99	18.84	9.47	21.25	4.26	6.22	44.11	13.14	22.1	24.82	40.28	19.74	10.83	5.5	9.31	80.2	119.97	56.04	212.39	39.07	273.81	29.55	118.52	71.43	52.81	32.51	48.4	10.66	5.79	20.51	74.24	53.61	201.4	156.88
SLC22A25	8.43	6.4	2.28	9.98	8.11	3.84	8.31	11.07	7.08	8.32	4.68	12.33	21.22	12.64	12.86	7.75	11.59	8.7	4.66	4.95	10.46	5.38	6.78	5.66	8.17	7.54	3.35	8.48	6.61	5.16	0.05	0.06	0.02	0.05	0.73	0.08	1.31	0.06	1.57	0.04	0.13	0.88	0.97	0.1	5.02	0.08	0.04	0.03	0.06
SPATA31A3	0	0	0	0	0	0	0	0	0	0	0	0	0	0	0	0	0	0	0	0	0	0	0	0	0	0	0	0	0	0	0	0	0	0	0	0	0	0	0	0	0	0	0	0	0	0	0	0	0
BGI_novel_G002259	11.05	0	33.13	8.71	5.69	0.18	8.84	4.3	8	5.55	4.56	4.81	1.96	2.91	2.73	1.63	4.6	3.36	10.67	1.96	2.5	0	3.19	0	1.94	3.48	10.48	1.8	3.42	0	27.98	0	14.42	28.86	20.75	0	19.27	8.84	17.18	7.14	23.79	9.11	0.81	0	12.51	3.28	6.22	28.16	12.95
RPS3A	449.66	460.54	462.57	336.68	446.84	491.13	381.31	363.84	566.61	384.75	453.19	266.17	106.73	360.17	413	356.27	292.49	349.96	615.14	400.3	418.12	339.74	369.37	323.89	428.23	491.63	411.17	401.14	295.96	309.3	1102.83	840.88	1372.92	995.61	1023.76	916.8	699.46	847.14	763.74	1411.16	1418.9	902.94	492.31	704.2	569.84	1029.09	1685.88	1376.71	569.66
ABHD16B	1.27	1.99	1.55	2.24	0.99	1.29	1.76	1.13	1.2	0.89	1.25	1.98	9.01	2.54	1.08	1.09	2.38	0.92	1.08	1.37	1.07	1.63	0.76	1.51	0.97	1.45	1.49	1.32	1.48	1.83	3.01	3.54	3.01	4.19	2.44	3.27	1.66	3.6	1.8	1.29	10.41	7.17	3.14	21.57	4.34	2.91	1.7	2.43	1.9
FUCA1	41.94	41.92	75.64	72.45	43.68	54.41	47.1	50.77	31.78	40.05	36.69	65.35	24.2	31.15	40.97	30.91	47.2	37.16	34.8	35.36	35.23	54.06	45.34	52.29	45.03	47.7	47.77	41.79	47.01	51.11	42.85	34.48	23.19	61.56	26.97	33.34	30.09	38.88	26.92	19.34	14.11	40.41	13.76	15.8	25.79	42.52	8.73	35.65	47.48
DEXI	14.65	14.17	12.56	10.95	8.78	11.99	10.08	12.26	10.55	13.08	8.68	17.2	6.43	13.51	14.88	14.58	13.82	11.35	11.89	13.29	12.81	13.63	13.78	12.73	10.08	13.26	12.47	17.67	24.94	15.89	18.36	11.32	12.75	11.89	14.13	8.41	14.1	10.35	12.84	14.05	11.97	15.89	14.98	8.12	12.62	9.91	8.94	12.31	11.09
ZNF34	1.94	1.81	1.8	1.77	1.78	2.04	2.19	1.32	1.51	1.38	1.15	1.7	6.36	4.92	1.64	2.13	2.16	1.07	2.05	1.44	1.63	2.48	1.24	1.5	1.64	2.2	1.64	1.92	1.4	2.14	3.98	3.03	3.27	2.84	2.89	4.03	2.94	1.94	6.06	2.61	5.75	3.62	10.12	9.55	3.17	4.3	3.13	3.37	4.82
ZIC3	0	0	0	0	0	0	0	0	0	0	0	0	0	0	0	0	0	0	0	0	0	0	0	0	0	0	0	0	0	0.02	0.11	0	0	0	0.02	0	0	0	0	0	0	0	0	0	0	0.02	0	0	0
ATP6V1G3	0	0	0	0	0	0	0	0	0	0	0	0	0	0	0	0	0	0	0	0	0	0	0	0	0	0	0	0	0	0	0	0	0	0	0	0	0	0	0	0	0	0	0	0	0	0	0	0	0
NHLRC4	0.15	0.17	0.14	0.1	0.07	0.27	0.31	0.04	0.07	0.07	0.1	0.14	0.13	0.24	0.03	0.18	0.11	0.23	0.21	0.05	0.11	0.28	0.13	0.18	0.07	0.19	0.14	0.07	0.17	0.11	0.32	0.3	0.28	0.6	0.35	0.4	0.38	0.85	0.18	2.82	0.3	0.34	0.46	0.42	0.36	0.17	0.13	1.18	0.26
BGI_novel_G003156	0.06	0	0	0.06	0	0	0	0	0	0	0.06	0	0	0	0	0	0.21	0	0.06	0	0.06	0	0	0	0	0	0	0	0.06	0.06	0	1.47	0	0.07	0.06	0	0.06	0.18	0	0	0	0	0	0	0	0	0	0.11	0
CLCA4	0	0	0	0	0	0	0	0	0	0	0	0	0	0	0	0	0	0	0	0	0	0	0	0	0	0	0	0	0	0	0	0	0.06	0	0.02	0	0	0.07	0	0	0	0	0	0	0	0.02	0	0	0.16
GIMAP1-GIMAP5	2.44	2.45	0.73	2.51	0.85	1.17	1.28	0.43	0.1	0	0	0.66	0	0.79	0.68	0	0.65	0	1.42	0	0	1.17	0.51	0.28	0.46	0	0.26	0.33	0.45	0.31	2.51	2.4	0.23	3.09	1.98	1.62	0.13	0.85	2.02	1.41	0	1.14	0.63	0	0.99	0.59	0.15	2.91	0.19
TBC1D4	4.61	4.53	5.25	4.29	4.91	4.1	4.42	4.04	3.34	4	3.51	4.29	5.3	3.78	5.01	2.77	4.74	4.7	5.17	3.01	3.96	6.27	3.81	4.1	3.67	4.82	3.17	3.02	2.83	3.5	8.3	7.56	10.71	6.73	8.34	4.48	11	5.62	7.2	1.71	2.82	20.61	8.33	8.09	3.58	2.61	1.77	9.28	5.62
DIS3L	4.44	6.66	6.08	5.81	6.12	5.59	4.54	7.99	5.48	7.62	3.82	8.02	5.3	5.5	6.26	5.09	6.92	6.65	6.48	3.25	6.06	7.48	6.22	6.34	6.5	4.32	2.97	4.87	5.86	5.12	4.66	6.27	6.83	5.54	9.22	8.63	8.55	6.93	6.51	13.2	3.76	10.1	7.63	5.55	9	2.84	13.08	7.03	7.16
DHRS4L2	19.81	25.02	12.58	16.4	10.35	14.16	13.89	7.51	7.59	17.77	20.5	7.53	22.05	28.66	17.54	11.33	14.58	16.88	11.9	22.87	21.63	8.91	11.08	9.19	12	10.99	8.96	5.85	22.69	12.44	14.47	18.7	12.35	20.7	10.77	16.9	11.08	5.82	10.04	19.86	28.46	10.49	31.02	34.11	22.06	6.73	10.07	15.62	12.11
ACVR1	8.29	8	10.88	12.57	7.73	12.5	10.28	8.43	7.44	6.88	7.32	7.86	4.88	5.4	6.67	6.7	6.82	6.22	8.3	5.77	6.43	10.46	5.94	6.03	6.27	8.48	6.55	9.92	5.08	6.87	22.7	22.98	23.53	20.24	16.95	32.95	19.4	31.48	12.98	41.25	33.23	33.61	5.36	9.51	18	27.86	19.56	22.98	22.48
SIDT1	0.99	1.21	0.8	0.68	0.78	0.57	0.62	0.45	1.28	0.54	0.36	0.58	2.8	1.7	0.43	0.54	0.65	0.34	1.55	0.65	0.38	1.36	0.35	0.84	0.56	0.63	0.94	0.65	0.2	0.37	2.42	2.41	2.47	2.06	4.81	1.53	1.51	0.89	1.4	0.77	1.17	0.88	1.24	1.97	0.76	8.34	0.23	1.42	1.94
NDUFB6	25.04	27	36.45	22.8	20.62	24.69	21.56	21.19	21.38	22.02	25.13	24.46	10.53	24.1	26.42	22.11	26	20.14	20.74	25.26	24.9	22.77	21.69	18.12	21.35	22.87	20.07	24.14	25.38	27.04	28.04	21.29	31.75	29.29	18.5	22.68	20.92	24.22	22.63	17.47	35.46	23.32	12.04	14.52	27.51	19.48	19.73	17.83	15.88
CSAD	74.62	27.96	32.06	25.59	39.96	39.79	46.25	44.15	42.23	66.75	17.24	28.84	100.57	62.78	25.83	82.64	29.75	50.25	44.74	39.42	39.94	25.75	33.05	39.78	15.65	53.2	44.21	50.65	31.82	24.53	15.28	11.09	7.68	13.36	16.04	24.05	26.83	9.04	17.84	21.83	14.49	23.21	68.47	29.8	38.31	20.02	17.82	13.25	10.44
OAZ3	0.58	0.88	0.66	0.6	0.66	0.9	0.47	0.21	0.28	0.67	0.33	0.88	1.87	1.21	0.59	0.19	0.3	0.62	0.56	1.57	0.77	0.47	0.32	1.18	0.89	0.52	1.38	1.03	0.54	0.4	3.26	0.81	2.78	2.93	4.8	3.36	3.8	0.27	1.18	4.88	0.96	4.45	3.72	2.86	2.41	1.1	2.98	0.72	0.89
ADAMTS6	0.12	0.2	0.12	0.19	0.12	0.27	0.12	0.07	0.2	0.03	0.05	0.06	0.39	0.21	0.09	0.03	0.14	0.09	0.2	0.16	0.03	0.15	0.02	0.1	0.08	0.12	0.14	0.08	0.04	0.05	1.9	2.12	0.63	2.02	0.29	1.06	0.9	1.23	0.72	0.42	0.31	0.76	1.09	0.66	0.47	0.63	1.61	0.54	1.16
WDR78	0.32	0.44	0.36	0.37	0.25	0.3	0.28	0.34	0.25	0.3	0.11	0.28	0.44	0.45	0.37	0.22	0.27	0.26	0.33	0.27	0.44	0.21	0.32	0.31	0.46	0.44	0.36	0.22	0.12	0.04	0.98	0.51	0.88	0.33	2.42	2.46	1.7	1.68	0.66	4.97	0.37	2.64	7.29	0.18	1.12	4.2	2.13	1.06	1.92
PEX11G	10.06	6.88	7.97	5.33	8.52	6.91	6.66	9.08	7.96	10	7.83	7.64	8.06	9.91	8.78	9.76	8.84	7.52	5.56	8.95	9.94	4.96	9.16	6.47	8.87	7.61	7.22	10.64	17.48	17.58	1.65	1.43	2.92	0.99	3.4	2.9	3.15	2.61	2.16	3.21	2.43	6.59	2.88	9.49	6.17	2.55	0.74	2.66	2.29
COMMD6	23.46	20.91	27.98	20.58	16.07	17.89	17.62	15.93	18.16	14.59	16.8	13.11	9.79	25.86	16.49	16.75	12.34	14.17	19.03	21.41	14.52	16.28	16.52	15.6	15.88	20.02	19.97	21.31	13.08	13.58	54.63	27.32	51.38	31.33	37.99	47.3	30.39	34.72	25.59	30.74	67.24	34.97	19.04	24.87	45.28	28	31.1	41.76	21.59
DIEXF	1.86	2.1	2.31	2.09	1.77	1.57	1.52	2.44	2.28	1.73	1.13	1.72	0.88	1.11	1.71	2.41	1.65	1.88	1.81	1.41	1.37	2.26	2.2	1.99	1.48	1.77	2.41	1.36	1.44	1.29	3.46	4.46	5.59	2.4	4.05	5.63	3.36	4.49	5.1	7.28	1.92	2.87	3.19	1.53	3.78	3.63	7.63	3.66	3.58
PIAS1	3.89	5.09	5.27	4.86	4.62	3.59	4.27	4.71	4.49	4.41	2.84	4.83	4.67	4.89	4.67	3.43	4.94	5.26	5.17	3.18	4.35	6.02	3.38	3.89	3.93	4.74	3.12	3.97	2.18	2.59	10.74	7.71	9.83	11.12	10.82	8.82	8.52	13.89	9.16	12.88	8.23	10.18	10.01	15.67	8.3	12.47	11.01	11.52	12.27
SNUPN	7.07	7.72	7.23	8.03	6.45	6.71	5.95	5.68	6.7	5.75	5.94	8.61	5.72	8.02	6.34	6.64	7.86	5.42	6.94	6.6	6.18	7.48	6.08	6.96	6.87	6.55	5.4	7.08	6.09	7.1	15.35	9.96	13.93	10.52	11.92	10.97	11.35	13.62	9.25	16.97	13.37	18.24	7.47	8.24	13.46	7.74	10.43	10.4	8.38
ZNF789	2.4	1.62	1.92	2.06	1.32	1.93	1.95	1.73	2.45	2.39	0.94	1.96	10.74	3.51	2.34	1.73	2.19	1.35	2.38	2.32	1.72	1.51	1.8	1.97	1.43	2.44	1.26	1.46	1.25	1.08	2.61	4.68	4.89	3.97	6.47	6.17	3.93	4.63	2.07	6.45	2.06	5.41	23.53	11.92	3.43	3.47	4.89	4.06	4.03
QPCT	0.77	1.85	1.47	1.14	0.64	2.56	1.22	1	1.46	0.62	0.78	0.8	0	0.48	0.54	0.63	1.4	0.91	1.59	0.45	0.28	1.82	0.58	0.52	0.57	0.72	0.51	0.68	0.58	0.79	8.6	24.6	4.49	6.22	3.31	3.24	2.6	59.55	4.3	1.15	3.05	2.09	0.64	1.44	2.56	22.22	1.89	14.52	33.07
BGI_novel_G000537	0	0	0	0	0	0.03	0	0	0.03	0	0	0	0	0	0	0	0	0	0	0	0	0.03	0	0	0	0.04	0	0	0	0	0	0	0	0.03	0.07	0.04	0	0.03	0	0	0	0	0	0	0	0	0	0	0
CNPY4	2.7	2.65	3.84	2.79	2.07	3.62	1.66	1.71	2.02	1.48	1.84	1.83	1.94	3.55	2.33	1.87	1.78	1.54	3.04	2.29	1.97	2.43	1.8	2.59	1.52	3.76	2.6	1.58	2.28	2.18	9	14.23	8.45	13.49	5.47	7.25	11.67	8.07	9.65	8.23	8	11.56	8.47	3	3.69	7.28	8.28	16.52	9.25
EXOC2	3.31	4.66	5.49	5.19	3.64	3.68	3.47	3.8	3.65	3.02	2.62	3.62	3.17	2.95	3.12	3.38	4.27	3.27	4.33	3.11	3.1	5.42	3.88	4.19	3.27	3.53	2.96	3.81	3.56	3.65	8.09	9.58	7.52	9.06	9.37	5.89	8.54	9.89	8.95	5.52	3.96	6.81	5.11	3.57	5.35	7.13	10.64	11.72	9.06
BEND4	0.03	0.07	0.03	0.02	0.09	0.08	0.06	0.06	0.06	0.04	0.02	0.03	0.05	0.06	0.08	0.07	0.03	0.07	0.19	0.04	0.06	0.06	0.05	0.08	0.09	0.08	0.06	0.01	0.02	0.03	0.03	0.02	0.04	0.02	0.36	0	0.07	0.02	0.08	0.01	0	0.03	0	0	0.04	4.21	0.01	0.15	0
BGI_novel_G001894	0	0.58	0	0	0	0	0	0	0	0	0	0	0	0	0	0	0	0	0	0	0	0	0	0	0	0	0	0	0	0	0	0.99	0	0	0	0	0	0	0	0	0	0	0	0.88	0	0	0	0	0
SULT1C4	1.14	2.54	3.26	1.18	1.7	3.8	1.61	0.88	1.49	1.12	0.74	0.93	2.14	8.41	1.26	0.72	0.92	1.06	2.41	0.45	0.82	1.8	0.66	1	1.86	1.81	1.99	1.21	1.01	0.88	2.64	1.44	4.74	0.8	66.59	2.26	37.4	2.17	35.28	146.12	2.14	104.37	1.19	0.58	3.85	1.43	0.53	6.89	0.8
CLASP1	5.61	6.23	5.71	6.9	6.9	6.5	6.21	7.3	5.92	7.61	5.07	7.77	10.64	9.64	6.92	5.87	7.51	5.7	6.43	5.21	7.48	7.14	5.53	5.59	6.51	7.64	4.39	6.4	5.91	6.18	8.3	10.43	8.42	15.72	17.59	11.83	15.21	12.59	11.66	16.74	9.04	14.83	10.76	10.67	10.61	9.16	17.09	17.94	12.01
BGI_novel_G001421	0	0	0	0	0	0	0	0	0	0	0	0	0	0	0	0	0	0	0	0	0	0	0	0	0	0	0	0	0	0	0	0.04	0	0	0	0	0	0.04	0	0	0	0	0	0	0	0	0.04	0	0
BGI_novel_G000178	0.07	0.03	0.11	0.03	0.03	0.07	0	0.18	0.07	0.07	0.14	0	0.67	0.15	0.03	0.07	0	0	0	0.05	0.11	0.07	0.03	0.04	0	0.1	0.03	0.04	0	0	0.18	0.14	0.1	0.14	0	0.2	0.34	0.11	0.07	0.38	4.97	0.15	1.44	1.26	0.44	0.59	0.2	0.13	0.1
LOC81691	1.01	0.56	0.99	0.69	0.62	0.63	0.44	0.44	0.29	0.66	0.31	0.97	1.33	0.77	0.5	0.58	0.96	0.87	0.72	0.76	0.44	0.65	0.66	0.52	0.64	0.72	0.47	0.64	0.49	0.62	1.46	1.03	1.45	0.82	1.08	1.2	1.86	0.63	0.82	0.97	1.09	1.67	1.6	1.27	0.83	0.87	0.7	0.68	0.6
MAK	0.26	0.22	0.37	0.46	0.39	0.41	0.29	0.12	0.27	0.24	0.31	0.28	2.03	1.26	0.32	0.34	0.29	0.32	0.48	0.54	0.3	0.36	0.15	0.25	0.41	0.42	0.33	0.36	0.12	0.15	1.48	0.72	1.24	1.08	2.3	1.18	1.24	0.91	0.88	1.03	4.21	1.05	6.52	3.8	1.23	1.58	0.94	0.9	1.11
DDX20	2.23	2.4	3	2.31	2.04	1.96	1.67	2.37	2.61	1.73	1.14	2.62	2.24	1.86	2.31	2.22	2.42	1.87	2.54	1.44	1.81	3.24	2.12	1.82	1.64	2.04	1.54	1.83	1.31	1.83	4.5	5.48	4.76	3.98	8.1	6.25	5.77	5.77	2.77	7.67	2.68	6.74	10.76	3.15	3.99	4.86	5.43	5.84	4.06
TNS1	10.97	17.28	10.55	13.12	11.54	15.36	12.33	13.27	13.75	14.21	11.93	11.15	16.51	21.5	8.98	9.95	10.74	15.93	14.49	8.38	12.15	13.22	10.19	11.61	9.72	19.16	9.76	11.48	13.25	8.78	10.47	23.34	24.04	15.29	23.92	22.8	15.76	28.11	29.09	34.09	43.18	26.17	6.7	3.1	19.99	48.97	35.97	80.28	47.92
CMTM1	0.15	0.29	0	0.39	0	0	0.19	0.07	0.2	0	0	0.43	0.56	0.2	0.14	0.23	0.24	0.11	0.78	0	0.24	0.28	0.09	0.45	0.19	0.13	0.22	0.11	0	0.27	1.3	1.18	0.79	2.06	1.56	1.32	1.59	5.9	1.1	3.35	0.35	0.89	1.62	0.94	0.61	1.67	1.53	2.03	3.46
ARHGEF26	5.78	6.74	4.86	6.74	10.45	4.28	6.29	5.78	8.87	21.09	5.76	15.39	8.03	12.17	9.63	4.46	10.57	5.15	7.06	4.78	10.51	5.62	6.48	5.12	8.46	6.29	3.89	17.68	4.4	5.73	1.4	0.78	1.01	0.08	2.47	0.37	3.08	0.18	4.65	1.12	0.5	3.06	0.66	0.07	6.69	2.8	0.4	1.32	0.25
ZNF491	0.27	0.68	0.26	0.37	0.61	0.45	0.56	0.62	0.51	0.47	0.36	0.74	0.73	0.81	0.66	0.56	0.88	0.63	0.63	0.4	0.57	0.51	0.36	0.51	0.74	0.67	0.48	0.51	0.46	0.16	0.53	0.81	0.45	0.67	0.9	0.5	1.32	1.48	1.28	0.52	0.35	1.95	0.71	0.49	1.22	0.47	2.2	1.41	0.63
GTF2A1L	0	0.2	0.09	0	0	0.05	0.05	0.05	0	0.05	0.04	0	0	0	0	0.05	0.05	0	0.22	0.18	0.05	0	0	0	0.04	0	0.09	0.05	0	0	0.68	0.25	0.23	0.21	0.09	0.26	0.17	0.35	0	0.18	0.22	0.4	0.14	0	0	0	0.15	0.6	0
BGI_novel_G002378	0	0	0	0	0	0	0	0	0	0	0	0	0	0	9.34	0	0	0	0	0	0	0	0	0	0	0	0	0	0	0	0	0	0	0	0	0	0	0	0	1.24	0	0	0	0	0	0	7	0	0
DDI2	1.06	2.13	1.27	1.91	2.32	1.88	1.26	2.46	1.77	2.05	1.16	1.65	0.24	0.4	2.04	1.83	1.73	1.72	1.63	0.54	1.48	2.22	2.59	1.8	1.45	1.15	1	0.64	2.4	1.73	0.37	1.89	0.73	0.78	0.6	0.63	0.73	0.86	1.15	0.53	0.4	0.31	0.12	0.31	0.45	2.02	0.88	0.8	1.8
SSR3	21.59	24.01	22.8	22.1	11.4	21.44	14.27	19.11	19.7	16.78	12.22	14.83	8.79	13.7	13.34	16.48	17.91	14.36	18.2	21.91	16.11	28.33	16.96	17.77	16.36	16.06	13.67	20.7	11.13	15.45	59.34	57.98	57.56	47.38	50.66	73.83	46.77	49.26	35.12	43.69	32.29	25.26	32.05	20.7	33.46	46.47	44.36	47.8	48.88
ZNF217	5.81	7.35	7.06	7.3	4.2	5.94	6.92	5.27	6.96	3.98	3.8	5.71	4.66	5.2	3.51	4.39	5.45	5.59	6.49	5.94	3.95	7.24	5.83	6.78	4.13	6.04	6	3.28	3.37	4.98	14.31	9.77	14.3	10.38	16.65	6.34	15.45	14.3	14.34	15.19	6.21	9.55	11.09	6.17	9.69	13.52	12.57	11.64	17.85
BGI_novel_G001550	0	0	0	0	0	0	0	0	0	0	0	0	0	0	0	0.03	0	0	0	0	0	0	0	0	0	0	0	0	0	0.03	0.03	0	0.03	0	0	0	0	0.03	0	0.03	0	0.03	0.05	0.07	0	0	0.06	0	0.03
TBC1D5	3.39	4.59	5.52	5.18	5.7	4.43	4.7	4.78	4.58	4.06	3.73	5.38	2.24	2.9	4.65	2.93	4.67	6.25	4.9	2.47	4.22	5.84	5.38	4.7	5.11	4.25	3.8	3.57	3.57	2.49	7.96	9.6	6.2	5.18	9.02	5.03	7.4	11.89	5.68	9.87	6.52	5.3	3.75	2.48	7.82	5.61	6.27	10.57	9.59
SPG20	2.32	4.38	4.2	2.69	2.98	3.05	1.74	4.6	4.7	2.68	1.78	3.32	1.2	3.34	3.18	2.01	3.02	3.9	4.4	1.25	1.56	4.32	2.17	2.46	2.35	3.99	1.69	4.35	2.42	1.37	6.23	11.13	9.7	7.62	6.93	8.79	5.03	5.47	4.32	3.01	4.7	3.23	2.08	0.49	5.58	4.79	11.63	16	7.12
LZTS1	0.31	0.27	0.4	0.33	0.37	0.75	0.48	0.22	0.76	0.09	0.27	0.34	0.1	0.21	0.14	0.32	0.22	0.27	0.79	0.17	0.32	0.63	0.1	0.26	0.27	0.52	0.32	0.22	0.31	0.17	6.47	3.23	3.39	3	1.39	4.21	3.05	1.77	5.4	2.41	3.75	3.15	1.25	1.02	1.27	1.58	0.86	7.46	1.79
HCST	19.75	21.97	24.74	22.03	10.7	15.98	14.03	10.96	15.64	6.09	8.06	16.68	22.58	18.3	5.29	5.99	10.58	8.84	21.69	12.53	10.12	19.94	10.92	13.33	7.07	14.61	15.65	8.64	7.27	12.95	94.42	36.89	24.44	46.38	33.14	28.77	28.34	13.76	15.36	11.48	44.47	26.04	16.6	16.88	21.93	16.24	5.59	23.16	13.44
BGI_novel_G002044	0	0.69	0.51	0.17	0	0	0.12	0	0.15	0	0	0.48	1.44	0.18	1.35	0.09	0.45	0.18	0.16	0.37	0.23	0.46	0.54	0.3	0.68	0	0.8	0	0.43	0.11	0.23	1.37	0.33	0.28	0	0.76	0.11	0	0	0	0	1.37	1.11	0	0.29	4.81	0.28	1.1	0.2
BGI_novel_G002024	0.7	0.27	0.14	0	0.4	0.38	1.08	0.27	0.26	0.41	0	0.39	1.05	1.48	0.65	0.28	1.32	0.26	0	0.53	0.43	0.4	0.64	0.41	0.27	0.56	0.13	0.14	0.13	0.29	0.55	0	0.27	0.13	0.41	0.31	0.28	0.69	0.54	0.85	0.93	0.14	5.01	1.93	0.14	0.26	0.38	0.25	0.13
ADO	3.38	4.52	6.23	4.93	3.24	4.41	3.96	2.77	4.19	2.73	3.15	2.88	1.93	3.29	3.37	3.54	2.78	2.83	3.87	1.68	2.44	4.97	2.66	3.37	2.77	4.19	2.31	2.58	2.79	2.99	6.06	12.6	11.83	11.26	12.7	10.75	11.84	11.22	7.99	13.58	6.2	9.86	5.71	2.68	8.11	5.05	9.27	10.17	10.15
SLC25A27	8.78	8.44	5.32	4.49	10.37	3.74	7.39	7.22	5.47	6.61	2.91	7.55	18.52	9.36	6.08	6.74	6.76	3.71	6.78	4.81	7.5	3.53	3.45	5.07	5.08	7.97	5.71	4.01	2.29	3.14	2.63	4.49	2.42	3.84	2.97	2.95	5.84	4.49	2.11	5.03	2.25	3.11	15.41	3.52	6.22	1.78	8.25	4.58	2.41
NIPSNAP3B	0.5	0.51	0.35	0.44	0.33	0.23	0.47	0.49	0.39	0.2	0.11	0.47	1	0.59	0.35	0.23	0.47	0.37	0.64	0.25	0.29	0.58	0.44	0.23	0.28	0.33	0.42	0.15	0.23	0.31	0.32	0.84	0.61	0.48	0.78	0.8	1.77	1.32	0.62	1.01	0.63	1.03	1.18	0.28	0.96	0.33	0.55	2.1	0.69
JMY	1.26	1.98	1.77	1.2	1.77	1.26	1.37	1.57	1.42	1.99	0.86	1.43	2.03	1.89	1.3	2.48	1.85	1.43	1.97	0.85	1.65	2.19	1.32	1.69	1.22	1.67	1.41	0.96	0.62	2.58	1.78	3.32	2.25	1.42	2.15	1.69	3.38	2.13	2.51	2.76	2.13	1.88	1.92	0.97	2.48	3.63	2.45	3.22	2.61
BGI_novel_G002706	0.17	0.1	0.06	0.19	0.13	0.09	0.13	0.06	0.06	0.2	0.06	0.06	1.87	0.93	0.09	0.13	0.32	0.22	0.22	0.34	0.28	0.23	0.15	0.03	0.19	0.04	0.06	0.34	0.09	0.21	0.9	0.33	0.45	0.53	0.52	0.93	0.66	0.64	0.23	0.55	1.17	0.67	3.05	2.95	0.4	0.41	0.44	0.18	0.4
PRKCE	1.74	3	3.36	8.99	0.79	2.06	1.07	4.02	0.85	1.43	0.87	1.47	6.05	1.23	1.28	3.64	1	0.97	0.98	1.03	1.37	3.56	1.61	1.63	0.79	0.95	2.41	1.16	1.21	1.16	3.51	2.72	1.21	2.72	2.66	1.79	2.42	1.53	1.7	3.71	2.46	1.78	1.12	1.15	2.22	2.38	4.22	3.03	1.35
PALM3	12.38	9.58	8.3	7.54	9.47	9.17	8.17	10.34	8.25	15.05	5.82	11.44	28.8	28.03	9.34	15.97	13.76	12.29	7.27	25.11	14.5	8.07	11.02	12.76	9.31	9.38	8.52	12.63	12.54	8.61	1.36	0.11	4.88	1.59	19.57	5.61	20.3	1.31	28.86	31.03	3.39	33.75	32.62	20.38	28.06	9.5	13.32	0.58	9.66
FKBP1A	81.34	68.71	94.48	79.91	40.32	81.67	52.36	48.48	59.72	41.59	42.52	53.48	40.99	68.33	46.45	39.51	49.55	44.38	66.96	53.75	41.99	86.31	47.82	48.38	52.19	55.07	57.67	62.77	38.85	47.46	382.62	151.17	218	216.59	146.91	215.77	198.21	177.92	210.09	163.39	262.47	178.12	336.74	167	135.38	245.67	136.39	243.7	162.45
AMPH	0.18	0.22	0.26	0.13	0.17	0.57	0.07	0.15	0.27	0.11	0.22	0.11	0.12	0.55	0.25	0.18	0.12	0.25	0.45	0.17	0.23	0.33	0.25	0.22	0.13	0.38	0.26	0.16	0.1	0.19	0.74	0.5	0.73	0.78	0.35	0.48	0.23	0.4	0.61	0.53	0.67	0.33	0.11	0.26	0.34	0.21	24.3	0.98	0.94
NECAB3	7.48	6.91	10.23	8.82	5.52	6.47	5.21	6.07	6.52	7.13	6.88	6.45	13.96	11.11	6.65	8.12	7.58	5.27	5.83	8.33	7.42	7.23	4.85	6.51	5.91	6.32	5.63	8.15	8.08	9.25	10.96	7.52	10.9	10.98	8.35	18.55	11.31	6.54	18.26	15.17	23.94	14.44	33.9	41.02	19.55	11.21	9.14	3.61	7.58
OPN3	6.69	7.9	16.68	10	5.01	7.65	7.31	4.69	7.9	7.12	6.53	7.12	1.34	3.38	7.22	4.94	5.38	6.11	6.53	4.84	6.88	6.78	5.64	5.58	7.33	9.91	4.16	5.87	7.55	5.64	17.56	14.1	20.48	29.44	13.76	29.47	17.39	11.07	18.49	16.24	11.41	15.86	40.97	9.15	7.97	28.27	35.47	7.52	16.07
C11orf42	0	0	0	0.13	0.2	0	0.07	0.07	0.07	0.07	0	0.07	0.13	0	0.06	0.07	0.07	0	0.07	0	0	0	0.13	0	0.07	0.09	0.2	0	0.45	0.07	0	0	0	0	0	0	0.07	0.07	0.07	0	0	0.07	0	0	0	0.13	0.19	0.06	0
BGI_novel_G000081	0.09	0	0	0	0.35	0	0.13	0	0	0	0	0	0	0.6	0	0	0.17	0	0	0	0	0	0	0	0	0.14	0.09	0	0	0.09	0.09	0	0.17	0	0.08	0.2	0	0.05	0.09	0.09	0.43	0	0.28	0.21	0	0.09	0	0	0
ZNF418	0.6	0.69	0.44	0.62	0.51	0.44	0.71	0.46	0.72	0.7	0.35	0.58	0.23	1.24	0.53	0.55	0.59	0.4	0.58	0.37	0.78	0.67	0.49	0.59	0.57	0.51	0.44	0.28	0.58	0.48	1.39	1.19	1.21	1.94	0.71	0.57	2.2	0.47	2.47	0.68	0.95	2.21	5.12	0.32	1.71	3.94	3.38	2.53	0.6
GPC5	0.15	0.51	0.07	0.07	0.24	0.24	0.29	0.19	0.43	0.32	0.22	0.07	0	0.17	0.63	0.13	0.13	0.32	0.1	0	0.59	0.34	0.14	0.17	0.22	0.1	0.26	0.03	0.19	0.23	0.2	0.05	0.34	0.02	0	0.11	0.03	0	0.51	0	0	0	0.08	0	0.03	0.02	0	0.05	0
UHRF1	0.33	0.15	0.94	0.45	0.05	0.23	0.1	0.17	0.05	0.05	0.08	0.36	0.38	0.09	0.13	0.07	0.41	0.08	0.33	0.04	0.11	0.37	0.16	0.13	0.33	0.07	0.11	0.26	0.23	0.21	4.18	4.87	2.34	4.17	3.72	4.87	6.91	2.41	6.46	4.47	1.33	6.87	7.51	6.29	2.32	3.01	2.52	1.81	4.61
GRM2	0	0.07	0.04	0.07	0	0.11	0.04	0.04	0.08	0.23	0.3	0.04	0.29	0.12	0.02	0.04	0	0.14	0.15	0.03	0.12	0.08	0	0	0.04	0.21	0	0.08	0.07	0.02	0.54	0.11	0.33	0.02	0.49	0.3	0.56	0.15	0.26	0.4	0.45	0.48	0.06	0.09	0.2	0.24	0.03	0.25	0.14
ADH7	0	0.07	0	0	0.03	0.07	0.03	0.07	0.07	0.18	0.07	0.13	0.2	0	0.03	0.04	0.04	0.1	0	0.14	0.15	0	0.03	0	0.14	0.05	0.21	0.04	0.03	0.15	0	0	0.25	0	0	0	0	0	0	0	0	0	0	0	0.14	0	0	0	0
KIAA1841	0.63	0.68	1.5	1.17	0.48	0.57	0.69	0.56	0.43	0.29	0.2	0.48	1.11	0.75	0.55	0.34	0.93	0.48	0.9	0.55	0.5	0.94	0.25	0.67	0.56	0.58	0.61	0.36	0.32	0.34	3.36	3.9	3.36	6.59	3.64	2.46	4.81	5.44	2.09	4.11	2.17	4.5	5.23	6.18	2.34	5.03	4.54	4.27	5.05
PLEKHA8	0.95	1.57	1.52	1.72	1.03	1.28	0.84	1.37	0.79	0.89	0.62	1.34	0.63	2.16	0.83	1.01	1.47	0.86	1.38	0.76	0.88	1.45	1.01	1.23	1.04	1.1	0.54	0.98	0.61	0.59	3.37	3.91	3.15	6.33	3.42	4.26	4.68	3.92	3.46	3.19	3.42	3.3	6.44	5.5	1.84	4.37	7.91	4.31	4.2
KANSL3	6.93	9.37	11.44	12.69	6.61	7.66	8.29	7.38	7.9	6.66	5.87	6.59	16.81	10.99	6.89	6.92	7.73	6.07	7.55	7.41	7.36	8.56	7.36	7.97	7.08	8.67	6.78	6.97	6.26	8.07	9.69	15.46	15.33	14.46	16.62	17.79	16.14	14.05	12.38	24.39	16.9	20.09	31.29	19.75	21.42	15.59	20.78	18.85	12.05
FAM162A	70.07	68.44	70.63	47.83	105.6	56.21	85.39	66.71	82.05	84.66	74.65	86.1	55.66	114.54	103.01	98.48	85.54	78.39	70.39	79.64	93.96	58.76	63.45	57.54	83.52	66.56	54.31	70.85	76.19	72.87	60.46	46.66	46.93	52.97	31.48	39.23	33.83	58.29	35.13	41.45	60.89	41.87	63.69	66.22	65.63	77.35	42.75	39.5	40.64
ARIH2	13.91	11.37	12.27	12.73	8.15	10.46	9.5	11.34	11.99	9.73	8.5	10.03	21.87	21	10.55	9.34	10.67	9.53	9.34	8.52	8.75	10.44	8.63	10.18	8.83	12.34	10.84	10.52	9.9	9.57	26.75	26.07	12.35	15.29	17.54	18.28	20.08	11.34	15.27	11.78	10.96	17.46	23.16	15.16	13.85	29.6	11.65	17.9	17.71
BGI_novel_G000656	0	0.01	0	0.01	0	0	0	0	0	0	0	0	0	0	0	0	0	0	0	0	0	0	0	0	0	0	0	0	0	0	0	0	0	0.01	0	0	0	0	0	0	0	0	0	0	0	0	0	0	0.02
BGI_novel_G001090	0	0	0	0	0	0	0	0	0	0	0	0	0	0	0	0	0	0	0	0	0	0	0	0	0	0	0	0	0	0	0	0	0	0	0	0	0	0	0	0	0	0	0	0	0	0	0	0	0
AFF4	35.7	13.87	26.01	21.63	14.69	19.76	17.51	22.41	15.03	14.16	9	17.03	45.14	19.39	22.67	24.24	15.62	16.58	12.11	13.69	15.65	21.42	18.18	22.13	13.13	13.69	23.82	13.57	7.49	21.23	14.43	18.95	19.13	15.72	21.05	13.97	23.37	23.17	19.36	21.01	15.06	15.44	12.29	6.82	18.95	19.52	23.62	21.06	20.6
PRKAG2	12.36	15.41	17.95	10.41	9.42	12.44	9.21	12.99	9.44	13.44	11.39	12.94	22.67	16.61	11.93	13.26	13.48	8.25	12.71	19.87	16.1	13.24	13.9	14.3	11.34	13.55	13.07	6.34	9.67	13.55	15.73	8.29	21.39	24.64	13.43	11.52	10.17	10.43	5.85	7.27	10.24	12.72	11.05	9.97	12.8	8.3	8.72	10.03	9.69
VPS37D	2.4	1.99	1.02	0.82	2.03	1.71	1.68	2.52	1.8	2.27	1.99	2.12	3.54	4.56	2.46	2.91	2.45	2.18	1.06	2.01	3.32	2	2.04	1.03	1.5	2.06	1.24	1.41	5.84	3.53	2.11	1.39	2.07	1.79	2.24	2.3	1.8	1.74	4.25	0.79	2.8	2.35	0.83	1.77	4.35	4.33	3.75	1.88	2.25
BGI_novel_G001743	0	0	0	0	0	0.04	0	0	0.05	0	0	0	0	0	0	0	0	0.03	0	0	0	0.5	0	0	0	0	0	0	0	0	0	0.31	0.91	0.22	0	0	0	0	0	1.51	0	0	0	0	0	46.57	1.87	0.2	2.1
ASPRV1	0.52	0.46	0.13	0.29	0.42	0.29	0.4	0.53	0.13	0.44	0.39	0.38	1.39	1.09	0.28	0.27	0.39	0.31	0.49	0.35	0.25	0.16	0.13	0.3	0.56	0.5	0.29	0.24	0.57	0.35	0.34	0.51	0.39	0.06	0.4	0.23	0.25	0.2	0.07	0.32	0.34	0.81	0.75	1.18	0.51	0.77	0.06	0.53	0.59
IQSEC2	0.88	1.64	1.53	1.07	0.72	1.79	0.84	0.91	1.04	0.6	1.26	1.03	1.26	2.07	0.86	0.95	0.88	0.48	1.76	0.75	0.85	2.03	1.19	0.76	0.8	0.93	1.23	0.94	1	0.84	12.16	6.33	11.78	10.81	2.53	3.45	2.49	7.85	2.39	3.03	4.28	2.91	5.03	11.92	1.39	5.68	3.65	6.81	9.14
PROK2	0.25	0.18	0.65	0.38	0.24	1.36	0.39	0.05	0.97	0.1	0.47	0.09	0	0	0	0.2	0.1	0.36	0.37	0.76	0.05	0.1	0.23	0.09	0.15	0.13	0	0.15	0.05	1.25	0.05	0.23	0.28	0.05	1.22	0.39	0.2	0.05	0.19	0.15	0.08	0	0	0.12	0	0.33	0.13	0	0.36
MAP2K4	6.7	6.86	9.73	8.19	5.42	7.04	6.16	6.92	7.8	6.51	4.83	6.75	4.54	5.59	6.23	6.48	5.7	5.73	7.17	5.62	5.77	6.85	6.71	6.33	6.07	6.18	5.63	6.96	3.99	4.61	7.31	10.99	7.99	9.94	11.16	8.83	10.72	7.9	9.57	12.68	8.61	8.4	7.89	3.45	9.27	13.73	12.68	12.4	9.66
ZFHX2	0.07	0.15	0.07	0.06	0.06	0.17	0.07	0.2	0.09	0.1	0.04	0.16	0.45	0.22	0.11	0.12	0.19	0.13	0.17	0.07	0.1	0.23	0.06	0.04	0.07	0.09	0.08	0.05	0.15	0.13	0.38	0.98	0.43	0.23	1.43	0.23	0.16	0.73	0.6	1.35	0.94	1.17	2.18	0.56	0.81	0.47	0.56	0.43	0.93
BGI_novel_G002419	0	0	0	0	0	0	0	0	0	0	0.01	0	0.44	0.23	0	0	0	0	0	0	0	0	0	0.14	0.13	0	0	0	0	0	0	0.36	4.17	1.55	0.01	0	0	0	0	0	0	0	14.6	59.13	0	3.36	0	0	0
IRF1	15.32	12.61	18.14	25.2	5.47	22.87	10.79	6.37	32.83	8.61	12.87	7.42	13.62	13.62	10.5	14.91	8.71	8.49	10.58	6.3	5.14	13.34	7.65	7.98	7.9	9.96	10.73	5.55	7.96	24.65	19.46	55.68	24.93	44.86	51.04	16.16	59.55	18.1	11.5	13.98	28.14	11.92	29.98	40.44	13.98	33.41	12.53	23.54	17.88
FRMPD3	0.06	0.03	0.05	0	0.04	0.01	0.01	0	0.02	0.01	0.02	0.01	0.06	0	0.02	0	0.01	0.04	0.08	0.01	0.01	0.02	0	0.03	0.01	0.01	0.02	0.01	0	0.04	0.04	0.04	0.12	0.04	0.11	0.06	0.06	0.06	0.04	0.01	0	0.03	0.02	0.02	0.01	0.02	0.01	0.13	0.47
PTCD2	1.51	2.15	2.3	1.31	2.51	1.07	1.66	1.87	1.49	1.85	1.27	2.23	0.39	1.25	2.11	1.79	1.37	2.2	1.47	1.83	2.17	1.89	1.78	2.08	1.61	1.43	1.64	1.37	1.12	1.32	2.25	3.61	2.42	3.18	2.49	2.02	2.51	3.35	1.9	2.83	2.33	1.33	1.61	1.86	2.79	3.06	2.29	2.45	3.11
DNMT3A	3.44	2.91	3.29	3.38	1.8	4.33	2.48	2.49	2.72	2.7	1.6	2.74	2.99	4.02	1.86	2.11	2.61	2.21	3.1	1.93	2.24	3.49	2.67	2.64	2.5	2.36	2.77	3.05	2.17	2.56	9.59	8.28	7.42	8.92	11.69	11.5	9.45	10.11	13.47	12.34	12.36	23.57	12.74	9.59	12.72	9.06	11.38	11.21	7.05
CKLF	10.29	10.38	10.98	7.89	6.12	10.18	5.16	6.65	10.31	5.53	5.77	5.97	1.92	6.56	4.17	5.66	6.21	5.8	8.35	3.48	4.13	10.38	4.75	6.17	5.8	6.91	7.07	7.34	5.57	5.94	49.02	30.31	31.67	38.78	23.53	22.8	27.93	84.16	29.44	29.23	18.54	20.55	12.72	20.33	17.62	28.02	15.89	22.21	41.76
BPTF	3.84	4.05	4.26	4.19	3.26	2.98	3.86	3.91	3.44	3.81	1.98	3.53	7.39	5.26	2.58	3.23	3.39	3.38	4.14	3.23	3.41	5.16	2.6	2.93	2.65	3.68	2.63	3.32	1.28	2.04	7.64	10.32	9.73	9.39	11.78	13.61	9.91	14.3	8.23	14.74	13.32	13.11	14.42	17.61	11.47	10.83	11.9	11.84	9.18
BRS3	0	0	0	0	0	0	0	0	0.05	0	0	0	0	0	0	0	0	0	0	0.07	0	0	0	0	0	0	0	0	0	0	0	0	0	0	0	0	0	0	0	0	0	0.06	0	0	0	0	0	0	0
IQGAP1	9.26	10.17	18.18	13.44	6.33	9.37	8.96	6.2	9.2	4.35	4.98	9.68	2.7	6.99	6.35	3.04	7.56	7.93	11.1	3.97	5.33	15.93	6.95	8.03	7.81	8.96	7.86	5.31	3.65	3.57	44.64	39.35	46.74	55.43	29.32	26.9	31.16	57.75	21.71	32.28	22.98	16.35	16.26	13.89	14.94	36.27	46.34	56.47	66.24
MRGPRX3	0	0	0	0	0	0	0.05	0	0	0	0	0	0.09	0.06	0	0	0	0	0.04	0	0.04	0	0	0	0	0	0	0	0	0	0.08	0	0	0.61	0	0	0	0	0	0	0	0	0	0.11	0.05	0	0	0.3	0
TMPRSS4	0.18	0.1	0.6	0.1	0.82	0.16	0.08	0.15	0.08	0.17	0.1	0.28	0.08	0.03	0.42	0.11	1.02	0.19	0.06	0.08	0.11	4.52	0.08	0.46	0.04	0.14	0.43	0.09	0.41	0.22	0.29	0.04	44.25	2.2	0.71	0.02	0.04	122.96	0.15	0.02	0.07	0.04	0	59.47	0.04	54.97	0.25	0.34	45.08
GNB2	72.4	53.37	66.53	57.35	38.31	67.1	49.22	43.31	48.55	36.89	45.92	48.52	35.25	68.5	41.55	45.16	51.52	42.26	46.71	67.89	43.58	56.65	43.9	44.73	41.09	55.01	58.33	57.73	62.23	73.49	127.94	83.75	113.91	164.87	107.67	121.39	90.81	80.7	90.71	94.84	156.4	107.41	58.05	166.87	99.02	115.08	81.38	86.18	128.97
OR2T12	0	0	0	0	0	0	0	0	0	0	0	0	0	0	0	0	0	0	0	0	0	0	0	0	0	0	0.08	0	0	0	0	0	0	0	0	0	0	0	0	0	0	0	0	0	0	0	0	0	0
UBTD1	4.89	4.97	4.74	3.05	2.88	4.89	3.45	5.2	4.84	3.76	4.2	5.27	3.73	5.05	2.42	4.35	4.07	2.92	3.8	5.87	2.51	4.05	3.64	4.25	3.42	4.88	3.62	6.94	6.29	4.18	27.86	13.51	6.58	16.29	4.16	8.06	8.18	7.81	12.63	3.76	16.44	11.25	3.12	2.38	7.05	6.91	5.36	24.57	9.07
USP35	3.3	2.8	1.93	1.79	1.49	1.99	1.54	1.62	1.77	2.56	1.9	1.62	6.31	4.12	1.09	2.3	1.42	1.56	3.01	0.93	1.43	2.88	1.44	2.68	1.14	1.14	5.17	2.7	2.04	1.53	2.56	2.15	1.39	3.78	1.55	3.25	3.04	3.32	3.06	2.45	2.54	2.84	4.26	5.04	3.69	2.35	3.09	5.34	3.23
EXO5	1	1.8	2.45	1.88	1.04	1.99	1.51	1.73	1.3	1.09	1.19	1.57	4.04	3.19	1.6	1.6	2.09	1.04	1.55	2.08	0.78	1.69	1.82	1.76	1.7	1.73	1.54	1.28	0.94	1.15	1.61	2.6	2.35	2.7	4.6	2.57	3.67	1.46	1.89	4.65	2.55	4.7	9.54	3.65	2.62	2.09	3.73	2.71	1.6
ELF1	9.01	11.55	14.59	12.37	9.03	13.57	9.8	8.22	10.84	8.23	8.84	9.07	3.31	6.65	10.27	7.02	9.49	8.6	12.28	4.45	9.29	15.64	9.87	8.04	8.59	9.11	6.32	7.55	5.74	8.09	13.56	19.6	31.62	16.59	40.45	17.48	14.71	32.17	21.92	15.55	17.26	10.73	5.37	8.33	18.42	27.29	16.59	26.77	33.97
CAPN15	5.43	6.51	5.64	6.76	4.78	7.21	5.76	6.12	5.7	7.24	6.25	7.93	20.14	16.62	5.85	5.99	7.62	5.93	5.91	4.99	5.24	9.11	5.85	6.31	5.81	8.84	4.61	6.52	8.31	6.4	13.91	12.45	15.46	8.76	17.61	15.02	12.26	14.04	12.36	36.92	10.33	12.83	33.47	88.88	16.45	11.37	7.36	8.47	12.57
GPX4	262.7	259.65	268.26	219.33	332.66	258.34	296.91	237.09	274.89	295.11	361.37	275.58	424.5	607	396.14	311.91	307.39	255.82	260.61	361.43	351.63	218.16	201.02	201.63	272.35	367.46	240.01	315.3	500.07	481.7	381.45	216.66	122.27	386.81	296.33	526.73	287.03	221.29	228.21	285.01	824.39	316.42	208.97	664.59	414.38	267.79	253.32	260.94	187.21
CFAP221	0.35	0.61	1.99	2.35	0.1	1.62	0.08	0.76	0.42	0.22	0.05	0.27	1.93	0.49	0.22	0.03	0.33	0.12	0.4	0.23	0.15	0.68	0.02	0.81	0.33	0.17	0.35	0.31	0.05	0.03	0.1	1.2	2.4	0.29	9.88	9.14	5.63	6.54	3.28	12.66	4.08	5.16	12.82	2.01	11.54	8.29	8.9	1.46	2.21
LRPAP1	5.63	6.54	10.34	8.31	5.69	7.97	6.58	5.82	6.14	7.26	6.83	6.72	2.84	6.63	6.56	5.94	6.07	5.78	6.75	6.15	6.46	7.44	6.1	6.59	7.08	7.35	5.82	7.31	9.59	9.02	12.55	9.33	6.91	21.11	8.48	12.21	13	6.92	9.68	11.49	9.62	9.19	5.16	5.77	11.87	8.96	5.23	6.46	10.65
ERF	12.92	15.21	14.99	14.83	13.9	22.73	18.75	11.55	16.05	16.07	18.59	11.33	11.66	20.67	15.45	17.18	14.96	12.16	17.89	9.82	19.08	19.38	17.52	12.43	10.45	18.83	12.24	14.15	17.1	23.46	16.49	18.69	14.5	11.74	31.08	27.8	21.43	19.66	29.61	31.05	14.12	26.63	26.5	31.08	17.79	23.78	23.06	22.59	17.5
EPB41L1	3.04	3.16	2.65	1.19	2.69	3.04	1.24	7.46	1.82	1.26	2.64	2.15	2.68	7.35	2.74	3.41	6.19	1.33	1.84	1.59	3.52	5.24	5.08	4.77	4.25	3.17	1.46	2.04	7.03	7.98	9.09	7.46	12.21	11.47	10.92	6	5.82	16.58	13.91	38.68	19.22	21	15.27	23.14	17.27	24.85	10.28	16.42	20.76
ZNF653	1.88	1.81	1.88	1.61	1.07	2.55	1.65	1.57	1.6	1.73	1.49	1.81	4.19	3.37	1.44	2.13	1.44	1.33	1.78	2.39	1.34	1.83	1.2	1.73	1.14	2.13	1.77	1.76	1.7	1.88	1.49	2.94	1.76	2.67	5	3.64	3.43	3.13	3.75	4.49	4.44	5.78	8.57	11.72	3.68	1.85	4.81	2.87	2.52
RAMP2	19.76	16.81	15.24	8.21	8.78	19.2	10.65	10.42	12.34	5.8	8.51	9.75	7.67	25.6	7.84	4.71	12.12	7.99	18.88	14.59	9.32	17.7	7.36	12.21	8.38	8.58	20.24	10.01	10.53	12.92	67.85	20.56	31.1	8.79	22.97	48.25	39.3	21.66	29.06	34.68	64.61	60.79	10.53	6	22.58	17.72	3.88	52.06	7.45
SGK223	0.9	2.69	3.32	2.41	0.7	3.72	1.1	0.92	1.59	0.5	1.04	1.44	1.91	2.46	0.5	0.58	1.19	0.56	2.06	0.42	0.55	2.46	0.72	1.24	1.86	1.59	1.52	1.31	0.79	0.85	11.04	6.1	7.9	15.5	18.53	6.51	3.61	12.17	4.99	7.87	4.68	7.6	20.26	14.84	3.03	5.37	17.2	11.67	22.43
TBC1D16	1.74	1.54	1.24	1.6	1.26	1.79	1.27	2.6	2.75	1.6	1.12	1.71	1.66	3.04	1.3	0.97	1.42	1.82	2.25	1.06	1.23	1.6	1.59	1.42	1.19	1.64	1.91	2.03	2.34	0.75	5.35	4.04	9.37	2.09	14.3	6.61	6.46	8.12	5.82	12.77	7.28	8.07	5.43	2.23	12.92	11.53	9.24	7.41	5.58
BGI_novel_G001951	0.38	1.17	0.71	0	1.44	0	1.5	1.35	2.15	1.18	1.77	4.28	0.36	0.62	1.64	0.37	0	0.86	0	0.19	2.43	2.67	2.16	1.57	0.88	0	0.94	0	0.19	1.48	0	0.35	0.45	0	2.6	0	2.15	2.29	1.03	0.97	0.41	2.09	1.43	1	0	1.46	0.46	0	0.96
ZMAT5	11.42	12.01	9.99	11	8.08	13.05	12.01	9.27	12.66	10.43	10.03	11.46	20.33	12.14	10.61	8.13	9.66	10.17	9.28	14.58	8.7	11.69	10.29	9.95	11.45	11.88	11.1	14.69	14.34	16.41	23.94	13.7	23.06	15.21	26.29	41.56	20.73	14.31	20.91	22.58	39.11	31.36	32.93	29.53	35.2	16.76	14.9	12.49	12.71
MRPL28	28.75	22.24	31.15	22.21	13.66	29.21	21.97	20.3	18.8	22.84	17.99	24.07	34.64	35.18	21.56	20.4	23.15	20.73	19.57	47.46	25.36	22.11	21.51	17.42	21.05	21.67	20.73	27.86	21.44	30.27	60.01	34.78	33.67	51.3	33.84	51.81	37.03	32.83	32.87	47.1	96.12	61.78	51.64	51.66	40.45	29.77	29.81	25.74	26.83
TMEM95	0	0	0	0	0	0	0	0	0	0	0	0	0	0.09	0	0	0	0	0	0	0	0	0	0	0	0	0	0	0	0	0	0	0	0	0	0	0	0	0	0.07	0	0	0	0	0	0	0	0	0
MRPL55	49.03	26.53	28.2	24.03	22.92	31.08	28.25	26.3	33.18	34.77	28.02	31.68	86.15	67.84	28.29	29.65	36.61	21.87	23.94	48.95	31.43	26	25.69	24.82	32.14	31.59	24.8	37.54	37.89	50.09	77.16	30.36	38.56	28.38	24.8	56.1	48.46	19.26	55.29	47.74	46.46	54.56	145.67	85.17	55.63	26.22	29.1	18.85	18.9
STK26	1.78	2.16	2.41	1.93	1.71	1.97	1.22	1.65	1.59	1.52	0.7	1.63	1.68	1.82	1.51	1.63	1.6	1.59	2.03	1.61	1.68	2.33	1.14	1.5	1.24	1.4	1.74	1.31	1.01	1.21	2.4	8.26	10.29	2.93	8.26	3.86	5.01	5.95	1.95	4.02	2.54	4.37	1.39	3.7	2.88	14.11	9.96	2.9	6
ASIC1	0.02	0.11	0.09	0.05	0.1	0.05	0.15	0.02	0.17	0.02	0.07	0	0.07	0.24	0.11	0.06	0.12	0.07	0.13	0.03	0.14	0.25	0.11	0.11	0.08	0.11	0.07	0.1	0.14	0.06	2.69	1.47	0.85	1.5	1.36	1.95	4.22	0.35	1.58	0.32	1	0.46	0.38	0.18	1.32	0.37	0.78	1	1.26
NRG1	0.75	1.57	7.21	4.27	2.11	1.36	2.29	3.55	0.23	0.79	3.18	0.77	0.6	1.62	1.55	0.24	2.55	0.69	1.17	0.04	0.6	0.56	0.3	0.26	1.4	2.35	0.61	0.38	0.15	5.04	5.14	0.29	0.78	3.13	0.71	1.06	1.37	1.08	0.45	0.54	2.71	2.52	1.72	0.26	0.85	0.63	0.22	0.85	0.49
GRB10	9.89	15.23	10.01	11.39	15.97	12.68	12.71	11.92	11.37	15.36	10.78	13.18	24.79	20.66	13.69	13.02	15.5	13.35	13.9	11.6	16.11	15.86	11.85	11.75	12.24	14.58	8.74	10.63	13.05	12.12	12.89	30.01	21.3	21.9	69.4	38.74	23.49	20.75	18.2	52.98	14.33	31.29	33.4	15.27	26.83	40.85	45.75	32.44	13.16
MDN1	9.92	8.58	7.61	8.18	14.73	9.08	21.63	9.72	10.58	28.94	12.6	13.65	23.83	39.94	10.81	11.03	12.38	13.35	9.21	12.25	13.68	8.88	8.05	9.52	24.32	10.8	9.1	23.03	8.02	7.43	16.29	11.46	12.31	8.08	11.41	6.93	10	8.95	8.51	6.81	4.16	10.98	13.64	13.62	10.95	6.62	7.54	9.93	7.71
KLHDC4	5.71	4.04	4.57	5.47	3.09	6.36	4.47	3.18	3.39	5.27	4.23	4.75	7.93	7.32	4.67	4.25	5.97	2.84	5.09	3.35	3.99	3.41	2.44	3.95	4.37	4.9	3.99	5	4.07	7.07	6.38	4.11	6.85	5.93	10.98	9.72	10.21	6.83	6.68	12.71	10.98	9.03	20.24	16.7	9.03	3.6	6.96	6.22	4.72
CTTNBP2	0.99	0.9	0.73	0.6	0.58	0.76	0.58	0.75	0.67	0.49	0.33	1.13	0.93	1.11	0.94	0.39	0.54	1.05	0.69	0.48	0.91	1.1	0.87	1.23	0.67	0.85	0.67	0.47	0.53	0.33	0.75	1.14	1.54	0.53	8.46	21.64	5.29	2.68	1.1	17.01	21.07	15.07	13.11	0.06	5.72	2.53	15.57	4.38	0.29
MYT1L	0	0	0	0	0	0.01	0	0	0	0	0	0	0	0.01	0.01	0	0	0.01	0	0	0	0	0	0	0.03	0.03	0	0	0	0	0	0	0	0	0	0	0	0	0.01	0	0	0	0	0	0	0	0.01	0	0.01
NCOR2	5.92	6.03	5.61	9.97	3.22	7.18	4.69	5.99	7.45	4.64	5.75	5.71	6.24	10.49	4.54	3.55	5.62	5.05	5.64	3.19	3.86	7.89	4.73	4.43	4.6	6.24	4.16	6.95	8.64	5.28	19.81	20.95	16.05	20.43	18.75	19.92	15.74	25.71	22.29	28.53	16.47	19.84	19.19	47.23	15.05	27.37	27.18	26.21	33.28
TMEM212	2.88	2.72	2.69	3.14	3.09	1.97	3.84	2.65	2.85	3.64	1.32	2.8	20	7.54	2.88	2.46	4.18	2.59	3.9	3.23	3.96	2.53	2.47	2.44	2.55	3.77	2.36	2.79	1.02	1.2	4.13	5.14	3.79	5	4.96	6.61	5.43	5.53	3.39	6.86	6.02	6.96	18.76	17.88	6.63	3.39	5.36	5.64	4.69
GLIPR1L1	0	0	0.08	0	0	0	0	0	0	0.08	0	0	0	0	0	0	0	0	0	0	0	0	0	0	0	0	0	0	0	0	0	0	0.08	0.22	0.16	0	0	0.08	0	0	0	0	0.13	0	0	0	0	0.07	0.07
C10orf2	1.64	1.7	2.93	1.57	0.73	1.6	0.91	1.08	1.72	0.68	0.94	1.87	1.64	1.46	1.24	1.89	0.98	1.03	0.98	0.8	1.58	1.97	1.41	1.66	1.49	1.31	1.82	1.75	1.37	1.09	3.52	12.78	4.75	4.08	6.24	2.62	4.71	4.32	3.3	6.16	1.27	5.11	5.99	3.99	1.77	2.78	5.8	2.73	3.1
OR2L13	0	0	0.04	0	0.04	0	0	0	0	0	0	0	0	0	0	0	0	0	0	0	0	0	0	0	0	0	0	0	0	0	0	0.04	0	0	0	0	0.04	0	0	0	0	0.04	0	0	0	0.04	0	0.07	0
MLH1	6.14	6.21	7.71	6.51	4.27	6.65	4.83	5.92	6.61	4.97	4.41	6.34	3.21	4.88	5.16	5.89	7.11	6.75	5.54	4.6	4.84	6.75	5.96	5.31	5.9	4.91	4.79	5.35	5.53	6.96	9.85	15.65	8.55	9.1	9.39	8.36	12.62	16.88	7.31	8.55	10.4	7.03	6.1	9.21	10.67	10.37	6.71	12.78	10.69
SLC13A2	0.06	0.38	0.09	0.22	0.39	0.26	0.34	0.18	0.4	1.52	0.45	0.13	0.76	4.97	0.26	0.33	0.26	0.2	0.86	0.29	0.62	0.92	0.17	0.86	0.14	0.86	0.88	0.42	0.49	0.42	0	0	1.4	0	2.52	0	0.07	0	8.17	0.89	0	0.33	0.14	0.53	0.28	16.66	0	0	0.03
BGI_novel_G001036	0	0	0	0.12	0	0.11	0	0	0.11	0	0	0	0	0.1	0	0.06	0	0	0	0	0	0.07	0.11	0	0	0	0	0	0	0	0	0.18	0	0.48	0.17	0	0.24	0	0	0	0	0	0	0.46	0	0.19	0	0.05	0
GDI1	20.67	23.34	29.34	25.53	13.91	19.45	16.7	15.81	18.88	13.18	14.09	16.91	31.83	35.33	13.24	19.42	15.51	12.78	21.91	22.66	15.26	24.1	13.73	15.57	15.19	25.81	17.16	17.72	12.72	21.22	68.82	45.18	44.71	64.08	54.65	54.75	50.59	51.63	67.74	64.88	85.92	65.51	142.59	71.47	48.61	95.47	61.92	64.63	64.26
HOPX	1.37	2.53	2.19	1.05	2.29	2.84	0.88	1	1.24	0.47	0.74	0.59	0.64	1.74	1.3	0.99	3.68	0.71	2.52	1.06	1.22	4.77	1.54	1.35	0.73	2.05	0.47	0.28	0.58	1.79	3.61	90.19	25.81	80.32	15.48	20.75	22.43	123.32	22.95	4.82	55.14	9.47	3.57	3.73	18.41	43.19	17.47	75.25	124.83
RINT1	4.51	4.08	5.76	6.05	3.57	3.73	4.47	4.12	4.55	5.1	2.43	4.24	8.67	4.86	3.86	3.48	4.1	3.91	4.06	3.58	4.2	4.81	3.16	4.05	4.41	4.63	2.58	4.24	2.66	3.58	12.04	13.07	10.75	15.36	13.28	13.09	14.7	8.16	6.34	8.81	4.02	10.91	11.91	16.69	8.01	10.35	12.97	8.14	13.79
MGAT1	49.69	56.41	70.09	62	41.58	63.25	44.17	51.94	48.22	45.82	44.9	64.39	31.34	38.11	49.16	50.16	62.49	52.94	47.13	54.41	47.55	66.07	55.66	51.56	52.6	56.95	47.32	57.27	73.27	67.53	68.79	74.56	49.37	80.72	53.34	81.85	52.79	50.08	53.74	59.46	52.69	47.11	41.33	37.86	46.09	60.17	34.09	64.22	70.23
TRIAP1	12.83	12.78	15.56	15.97	10.43	13.21	9.22	13.49	12.93	12.16	12.6	14.52	4.29	13.01	14.4	15.67	16.51	9.32	12.82	11.58	11.43	13.41	8.67	13.01	10.96	11.35	9.13	14.15	11.7	15.03	12.03	17.24	14.81	22.65	11.94	21.03	20.38	17.32	13.01	16.11	12.73	13.57	15.87	12.41	12.65	10.86	18.1	12.04	12.01
CCND3	10.79	11.88	16.62	15.56	6.09	11.9	9.73	4.59	10.78	3.8	8.69	9.4	10.05	15.78	6.78	4.03	8.05	5.55	13.17	7.26	4.93	13.37	6.82	8.23	7.46	14.72	8.88	8.95	7.54	8.02	40.46	23.83	58.61	49.03	32.83	15.04	20.56	20.51	20.59	19.31	40.06	14.21	32.75	40.66	18.05	48.72	10.69	17.63	23.05
MYOM3	0.03	0.05	0.01	0.03	0.05	0.05	0.04	0.06	0.05	0.05	0.06	0.05	0.26	0.22	0.05	0.11	0.16	0.05	0.05	0.04	0.03	0.08	0.03	0	0.05	0.14	0.03	0.01	0.06	0.03	0.3	1.12	0.13	0.26	0.38	0.87	0.5	3.41	0.08	0.29	0.18	0.4	0.31	7.95	0.28	7.83	0.02	0.1	5.42
BGI_novel_G002040	0	0.47	0	0	0	0	0	0	0.17	0	0	0	0	0.17	0	0	0	0.09	0	0.37	0	0	0	0	0.41	0	0	0	0	0.15	0.01	0	0.12	0.33	0	0	0.39	0.06	0	0	0.26	0.28	0	0	0.28	0	0	0	0
SLC38A10	25.15	23.41	25.81	34.6	24.4	32.14	23.65	29.13	23.09	30.43	25.98	33.03	27.61	24.84	28.43	24.61	29.95	30.18	20.73	39.38	26.94	34.12	32.71	24.71	25.15	27.8	22.59	32.31	41.9	33.15	20.23	33.65	31.25	32.54	34.88	58.01	40.15	35.84	28.39	28.69	29.11	36.07	51.04	55.02	34.85	26.66	28.8	23.9	31.22
SLC6A15	0	0	0	0	0	0	0	0	0	0	0	0	0	0	0	0	0	0	0	0	0	0	0	0	0	0	0	0	0	0	0.22	0.38	0.03	0.88	0	0.04	0	0	0	0	0	0	0.22	0	0	0.05	0	0	0
PPY	0	0	0	0	0	0	0	0	0	0	0	0	0	0	0	0	0	0	0	0	0	0	0	0	0	0	0	0	0	0	0	0	0.2	0	0	0.22	0	0	0	0	0	0	0	0	0	0	0	0	0
LARP4B	4.27	3.35	4.49	4.23	2.8	3.71	2.92	2.89	2.98	2.7	2.09	3.61	4.93	3.99	3.09	2.51	3.02	2.63	3.17	2.08	2.83	4.37	2.8	3.19	2.82	2.95	2.81	2.84	2.3	2.4	4.91	7.58	11.39	9.23	7.82	9.48	8.79	11.1	6.57	9.1	8.31	9.51	7.15	17.85	7.38	9.45	6.73	7.73	7.08
FAM174A	7.39	7.16	10.72	7.06	7.02	8.41	8.36	6.78	6.2	7.84	6.28	6.71	6.37	8.63	6.49	7.23	9.14	5.52	6.32	8.7	7.62	7.5	6.06	7.08	7.21	7.19	7.85	5.79	8.61	9.95	16.2	8.96	15.17	18.19	14.53	15.89	21.65	12.55	10.53	15.61	18	12.51	10.28	7.95	13.71	10.47	13.2	10.5	11.86
PALMD	25.91	18.07	34.2	60.1	15.57	21.5	23.14	30.6	14.15	11.75	10.11	21.33	22.77	18.59	17.55	12.55	21.02	24.61	17.59	15.59	15.49	17.87	14.9	14.44	18.46	22.61	9.75	21.66	11.11	11.49	8.88	7.52	6.4	5.62	12.51	5.48	8.7	3.33	7.94	5.84	4.12	8.75	2.5	0.86	13.71	5.06	0.77	12.1	2.87
BGI_novel_G001986	0	0	0	0	0.54	0	0	0	1.43	0.35	0	0	6.17	0.49	0	0.32	0	0.34	0	1.15	0.85	0	0	0	0	0.03	0	0	1.03	0	0.45	0	0	0	1.22	2.74	0	2.83	3.08	0	0.92	0	13.48	15.88	0	0	2.3	2.6	0
SHMT1	138.75	128.99	140.83	151.74	146.64	216.35	139.89	185.47	93.71	209.16	197.81	226.22	224.19	218.92	231.08	172.85	209.81	158.18	118.12	188.99	213.33	136.77	180.68	109.02	135.54	99.81	97.48	150.55	368.71	279.89	4.74	9.47	12.16	6.01	31.99	19.81	49.84	1.57	29.43	24.19	8.51	48.53	26.17	7.21	106.79	6.96	15.5	3.92	3.34
ILF3	18.71	18.01	18.42	22.48	12.88	21.61	18.45	15.88	22.4	14.64	14.65	14.93	24.64	28.33	15.63	15.09	17.35	16.34	19.63	11.72	14.41	21.63	15.86	14.03	14.95	19.21	15.19	15.85	15.86	17.11	36.41	52.1	41.55	42.35	65.46	64.47	65.23	53.12	62.72	68.98	49.89	76.27	100.23	79.21	45.99	37.33	61.84	53.38	48.19
FURIN	68.33	84.39	44.64	73.04	60.07	88.47	64.24	101.52	62.78	100.13	100.06	74.8	56.23	87.65	84.8	103.99	89.88	96.02	75.4	98.46	72.15	98.62	90.52	92.05	61.18	75.43	99.77	109.88	163.73	95.47	42.18	38.47	40.4	30.93	34.3	31.88	54.52	45.95	97.74	27.58	59.21	42.44	24.83	24.72	73.69	57.57	23.06	26.43	35.54
VAMP3	22.1	24.74	37.47	26.9	22.18	28.37	19.6	21.44	22.23	16.31	21.65	25.47	11.23	18.85	26.82	19.38	29.3	18.42	26.53	17.54	19.57	28.59	19.47	22.01	26.4	25.52	17.61	20.63	20.23	23.92	71.38	53.31	58.61	54.75	34.78	37.25	33.71	47.19	33.2	32.85	58.95	31.66	23.09	19.27	30.15	70.03	34.85	69.87	66.53
LRRC1	0.33	1.32	1.49	1.12	0.22	0.83	0.14	0.91	0.31	0.07	0.18	0.13	0.35	2.03	0.22	0.28	0.41	0.09	1.32	0.44	0.1	1.44	0.09	0.75	0.32	0.28	1.12	0.33	0.15	0.1	2.14	11.22	14.91	3.61	4.8	5.07	6.15	23.04	3.97	10.82	28.36	7.87	4.98	18.01	3.34	18.48	9.61	5.19	15.66
DEFB1	9.44	82.82	572.14	366.82	51.86	324.91	25.47	187.11	28.58	106.9	106.9	61.86	79.62	158.28	208.29	94.01	149.55	66.76	92.27	49.05	135.78	79.24	75.56	103.1	85.1	14.33	43.29	68.94	180.7	243.94	15.04	80.45	56.07	776.73	404.61	460.9	489.21	96.38	1055.42	750.06	1199.2	848.14	179.01	118.45	1282.83	73.83	1136.84	54.07	488.65
GNA12	3.98	4.63	4.48	5.16	2.18	5.68	2.88	4.74	4.46	3.16	3.22	4.49	2.37	4.06	3.01	2.44	3.38	3.62	5.4	2.83	2.2	4.87	3.55	4.45	2.48	3.12	3.6	5.26	4.98	3.56	35.29	18.38	13.3	14.85	13.05	11.84	11.38	13.81	14.22	11.27	8.74	8.25	5.28	6.74	5.23	11.66	16.57	20.41	14.47
APOL4	0.85	1.56	1.26	1.18	0.9	1.7	0.92	0.85	2.52	1.28	0.37	1.38	1.02	1.11	1.04	0.5	1.24	0.95	1.39	0.44	0.92	1.4	0.84	1	1.2	1.39	0.88	1.08	0.82	0.81	4.86	8.57	4.42	19.23	1.8	4.12	2.48	3.09	2.71	2.94	1.64	5.62	2.57	2.01	1.84	3.06	1.29	10.94	4.31
FBXO21	9.79	6.31	8.41	6.44	12.52	9.63	11.69	4.64	10.63	9.09	8.58	6.44	7.36	13.39	6.93	6.8	6.44	6.53	9.63	6.03	11	8.45	7.3	7.31	8.44	10.27	5.21	14.04	5.21	7.94	5.86	9.46	12.49	8.66	8.86	10.39	12.72	12.59	20.65	14.89	13.85	12.37	12.81	9.94	10.12	16.63	18.55	13.3	11.1
MPDU1	49.27	40.2	47.76	46.74	32.28	48.28	37.19	38.11	40.46	44.79	40.44	40.22	30.27	56.07	40.49	39.8	41.22	35.91	35.88	72.57	41.56	47.95	38.66	40.8	44.47	43.39	45.96	48.88	47.04	47.48	34.04	47.33	34.86	45.54	36.43	42.36	44.16	26.61	40.76	34.26	56.9	49.84	41.43	36.27	51.93	23.25	30.01	22.15	24.68
NUPR2	0	0	0	0	0.12	0	0	0	0.12	0.13	0	0	0	0	0	0	0.14	0	0	0.16	0	0.13	0	0.13	0.13	0.17	0	0	0	0.13	0	0.36	0.12	0	0	0	0	0	0	0.26	0	0.27	0	0	0.53	0	0	0	0
RCBTB2	3.85	5.18	5.37	5.09	3.84	3.87	5.48	3.66	5.16	4.65	2.58	5.38	7.61	5.46	3.48	2.63	3.78	3.97	4.82	2.67	3.46	4.67	3.91	4.26	3.9	5.15	4.35	3.01	1.92	2.25	10.63	9.3	6.42	7.21	9.19	7.54	6.27	10.04	5.38	4.36	6.49	7.2	5.52	6.84	5.57	6.85	3.11	17.08	9.08
TFDP1	11.01	12	14.67	12.15	9.14	12.19	9.36	9.83	10.83	8.81	9.32	10.72	4.54	10.67	11.47	12.51	10.42	10.03	11.88	7.89	10.6	14.04	10.14	7.77	11.28	10.6	8.25	10.57	11.2	10.23	26.22	21.86	26.5	26.02	28.18	21.78	17.77	23.27	18.28	13.65	24.42	15.48	9.66	13.76	12.4	17.2	11.71	24.61	31.31
CSTF2	2.39	2.61	2.94	3.15	1.89	2.56	1.69	2.11	2.35	2.48	1.46	2.57	1.72	2.4	2.64	1.65	2.15	2.09	2.18	1.26	1.97	3.73	2.47	2.15	2.16	1.69	1.82	1.79	2.06	1.78	6.43	12.98	8.12	6.95	8.38	5.29	7.4	6.79	7.52	6.3	3.8	5.68	3.86	3.16	3.12	10.29	8.71	5.09	7.15
ASNA1	21.32	26.26	30.09	29.3	16.13	25.38	15.22	17.12	17.98	16.52	17.51	22.03	8.35	15.81	14.44	15.48	19.58	15.51	20.76	23.71	16.8	26.9	17.64	18.67	22.18	20.92	19.38	19.2	23.65	21	47.72	56.15	41.85	57.48	64.17	76.44	58.01	46.78	50.18	70.93	64.76	74.08	33.01	33.1	52.14	30.24	63.17	45	32.23
MTFP1	8.96	5.69	9.13	7.22	2.39	6.97	2.85	3.58	3.55	3.3	3.03	3.98	2.82	5.14	2.73	2.91	3.51	1.89	3.78	5.8	2.94	4.54	4.79	3.88	3.38	4.63	4.21	6.51	5.79	6.53	10.55	11.27	12.04	10.66	14.08	19.62	19.74	7.6	8.24	7.43	17.05	14.69	19.15	17.07	10.7	18.97	4.68	4.8	9.6
ACTBL2	0	0.03	0.03	0	0	0.02	0	0	0	0	0	0	0	0	0	0	0.08	0	0	0	0	0.08	0	0	0	0	0	0	0	0	0	0.49	0.03	16.79	0	0.21	0.53	1.35	0.44	0	0	0	0.04	0.18	0	0.18	6.83	0	2.33
STX11	1.64	2.06	3.01	3.57	0.78	2.87	1.16	1.05	2.95	0.89	2.09	1.57	0.84	0.81	0.88	0.93	1.09	1.24	1.37	0.64	0.72	2.74	1.41	1.2	1.23	2.14	1.25	1.59	1.03	3.79	3.84	5.27	1.65	5.1	3.27	2.06	2.54	1.48	1.68	0.82	2.18	0.88	0.84	0.49	0.71	1.32	1.07	1.49	1.45
TRMT61A	4.02	3.57	3.58	3.48	2.41	3.41	1.92	2.05	3.06	2.27	1.79	3.08	4.04	5.12	2.85	2.87	3.21	1.6	2.81	4.01	2.9	3.21	2.89	2.4	2.13	2.91	2.31	3.29	3.05	3.98	7.06	6.85	7.66	3.88	9.77	7.56	4.26	7.43	4.74	7.3	8.33	10.85	9.9	12.35	10.19	9.08	5.49	4.07	4.89
NMRK1	22.34	21.21	21.99	20.16	22.17	20.44	18.13	28.48	20.89	27.25	18.71	24.71	28.21	32.62	21.07	21.15	27.3	29.59	23.95	21.83	30.15	21.16	23.44	15.77	20.68	26.25	21.06	18.96	18.2	19.24	16.93	11.03	20.13	25.88	12.2	16.77	11.56	20.56	10.05	16.77	16.44	11.25	7.91	11.22	21.82	13.25	8.36	19.34	8.45
PHF3	6.15	6.22	9.1	7.23	6.93	3.23	6.73	5.86	5.24	5.77	2.36	5.84	4.29	4.48	4.68	4.86	5	4.96	6.06	3.8	6.81	5.92	3.79	4.42	4.2	6.16	4.06	3.91	1.64	2.1	7.78	8.99	10.41	5.88	7.74	8.15	9.9	8.73	9.67	13.04	23.54	7.65	6.57	2.35	11.57	8.26	9.5	11.87	8.52
BGI_novel_G002693	0	0	0	0	0	0.04	0	0	0	0.04	0	0	0	0	0	0.04	0	0	0	0	0	0	0	0	0	0	0	0	0	0	0	0	0	0	0	0	0	0	0	0	0	0	0	0.19	0	0.08	0	0	0.04
TMEM244	0.17	0	0.5	0	0	0	0	0	0	0	0	0	0	0	0	0	0	0.16	0	0	0	0	0	0	0	0	0	0	0	0	0.17	0	0	0	0	0.19	0	0.17	0	0	0	0	0	0	0	0	0	0	0
ABAT	106.64	101.97	95.11	132.73	141.6	132.66	144.24	143.12	90.01	135.66	144.15	158.38	62.27	50.44	186.3	118.55	140.81	181	111.96	86.34	153.31	113.53	151.39	162.21	135.13	130.97	105.07	111.02	136.12	102.32	1.67	1.47	6.28	4.44	15.52	4.44	30.1	2.58	29.59	11.21	5.06	20.12	6.33	1.34	32.06	3.92	2.65	2.25	3.25
NLRP10	0	0	0	0	0	0	0	0	0	0	0	0	0	0	0	0	0	0	0	0	0	0	0	0	0	0	0	0	0	0	0	0	0	0	0	0	0	0	0	0	0	0	0	0	0	0	0.17	0	0
SMARCB1	16.35	16.06	15.8	14.48	13.51	17.86	11.9	11.78	14.73	13.68	11.56	10.7	9.89	17.26	15.56	14.11	16.58	13.15	14.62	15.76	15.18	19.68	13.01	13.23	16.05	14.75	12.65	16.47	15.68	20.98	39.54	39.19	31.18	31.11	44.79	43.66	36.49	39.08	51.23	31.6	45.9	52.84	26.36	23.71	30.73	42.4	19.06	42.49	39.57
ABCD4	6.75	8.78	9.28	8.96	9.11	10.61	9.84	12.15	9.12	11.1	11.77	14.72	13.49	12.4	10.69	10.87	12.05	10.62	10.59	10.49	10.93	12.37	10.13	12.31	11.3	11.58	8.83	9.84	15.27	12.45	8.15	11	7.75	5.97	11.33	7.6	8.18	13.64	8.81	6.74	13.63	17.02	9.54	17.8	10.21	6.95	4.93	12.02	11.79
TFEC	1.17	1.25	2.88	2.27	0.72	0.76	1.29	0.7	1.31	0.35	0.42	1.71	0.28	0.47	0.88	0.4	1.22	0.8	1.36	0.29	0.73	1.61	0.73	1	0.91	0.9	0.78	0.62	0.17	0.21	7.55	5.21	1.64	9.61	2.19	4.1	2.66	2.22	1.79	0.99	1.79	1.13	1	1.49	1.41	1.6	1.04	4.96	3.64
BGI_novel_G001801	0	0	0	0	0	0	0	0	0	0	0	0	0	0	0	0	0	0	0	0	0	0	0	0	0	0	0.1	0	0	0	0	0	0	0	0	0	0	0	0	0	0	0	0	0	0	0	0	0	0
BCORL1	0.91	1.3	0.77	0.83	1	1.33	0.76	1.45	0.5	0.71	1.03	1.52	0.99	1.41	1.2	1.02	1.45	1.01	1.61	0.98	1.35	1.55	1.04	1.1	0.95	1.45	0.62	1.25	1.46	0.92	2.51	2.47	1.3	2.29	3.19	2.91	1.96	3.39	3.08	6.73	2.05	4.03	2.59	2.05	3.34	4.24	4.43	3.02	2.27
TSPAN6	18.44	20.11	24.48	24.56	18.74	24.82	17.73	25.44	18.54	21.63	20.47	18.55	10.52	15.58	22.54	21.28	21.27	24.48	20.88	18.63	19.46	19.71	22.74	20.48	23.02	17.9	17.32	18.99	20.02	21.58	9.14	16.9	11.29	9.42	26.58	24.27	27.77	11.13	43.44	52.92	4.31	53.86	12.12	4.3	15.6	23.47	39.19	8.17	11.06
ZNHIT6	1.49	1.73	1.5	1.89	1.17	1.15	1.31	1.25	1.29	1.13	0.68	1.31	1.89	1.27	1.02	0.99	1.02	1.16	1.49	0.63	0.93	2.06	1.02	1.24	0.99	1.29	1.06	1.01	0.44	1.03	4.69	5.19	4.5	4.41	8.58	5.3	3.92	4.65	2.42	4.49	2.19	2.99	5.54	2.46	2.92	4.11	3.27	5.61	3.72
IMPAD1	11.5	11.15	15.49	15.98	8.74	12.83	12.63	11.59	11.22	9.81	8.99	9.05	6.92	9.87	10.42	11.28	10.31	8.89	10.51	11.46	9.57	11.83	11.31	11.52	10.8	12.66	10.58	11.09	8.79	10.11	25.62	23.83	19.71	16.62	15.12	27.63	21.37	15.46	44.34	11.68	22.02	15.49	12.69	6.48	13.77	22.79	17.77	16.83	16.95
NFKB1	7.44	7.44	13.04	13.66	6.68	10.5	6.75	6.05	8.37	5.28	5.41	7.76	3.99	5.83	5.23	5.21	6.6	7	7.5	4.72	6.59	8.52	7.3	5.98	4.89	6.33	6.33	5.82	5.48	10.94	12.42	18.69	24.95	16.21	22.64	9.55	11.73	15.11	10.5	8.75	12.11	12.6	5.67	8.79	9.11	13.23	11.54	16.5	12.62
IPP	1.82	2.01	1.47	2.11	1.8	2.12	1.38	1.92	1.5	1.95	1.53	1.77	2.14	2.21	1.91	2.14	1.64	2.11	1.58	1.85	1.86	1.91	1.91	1.98	1.93	1.53	1.46	1.82	1.72	1.49	2.74	2.7	5.94	3.43	6.78	4.23	4.71	4.73	2.77	6.51	2.8	3.69	6.25	5.55	2.63	3.04	5.27	2.43	4.05
ZBTB22	1.78	0.88	2.99	1.71	1.22	3.27	1.58	4.02	0.73	1.49	0.95	2.19	0	1.49	2.5	1.69	2.93	2.92	1.24	1.74	2.89	2.9	1.34	1.82	1.28	1.33	2.88	3.32	2.42	3.25	2.03	1.26	5.19	3.08	2.05	4.73	4.05	4.19	5.23	1.19	9.78	3.84	0	1.63	2.77	7.72	4.62	6.88	5.81
CNIH4	8.98	9.06	11.05	9.44	6.61	9.33	6.13	8.76	7.59	6.61	6.37	7.67	7.04	7.26	9.05	6.62	9.23	7.66	8.34	12.24	8.59	9.54	7.54	7.34	7.47	8.31	8.55	7.77	5.21	7.62	32.26	26.54	22.23	31.64	14.13	16.33	22.22	25.17	33.71	23.69	18.57	24.4	25.7	18.01	21.82	26.93	26.4	18.64	21.35
BGI_novel_G002167	0	1.57	5.33	0	2.07	5.3	1.88	2.19	0	0.43	0.81	3.85	0	0.69	0	0.23	1.91	0	2.84	0.54	1.02	1.58	0	0	1.8	1.89	1.4	0	1.63	0	0	4.95	5.96	0	11.34	10.72	2.95	3.97	0	0.98	3.83	2.85	0.19	0.3	1.92	0	1.37	11.13	0
GALNT18	2.5	3.53	2.87	3.77	2.96	6.13	2.58	3.65	4.25	6.19	1.68	2.78	2.4	3.11	3.18	1.2	2.45	4.42	3.2	0.93	2.84	3.83	1.86	2.92	2.09	2.52	2.44	5.55	4.9	4.26	6.14	18.47	6.17	7.77	49.34	13.21	26.44	7.58	9.6	34.17	22.94	11.12	9.12	2.28	18.66	20.18	14.46	20.03	4.18
ADRA1A	5.12	11.07	5.11	5.79	6.97	4.82	5.56	14.32	8.76	15.64	8.06	16.89	3.84	6.41	9.75	12.24	8.45	17.13	6.59	5.8	9.89	7.14	14.79	12.66	6.52	7.18	8.52	8.08	13.78	9.67	0.11	0	0.06	0.04	1.04	0.08	0.85	0.13	1.81	0.03	0	1.26	0.06	0.15	2.01	0	0	0	0
ITSN1	23.86	13.89	22.19	20.76	9.67	13.63	12.65	13.37	12.08	18.87	9.53	18.94	43.11	24.53	11.72	13.11	12.71	11.15	10.25	19.9	13.38	14.03	11.47	11.66	11.57	16.35	14.36	17.86	8.85	10	21.88	14.49	10.27	13.98	9.76	11.37	13.61	17.21	8.7	7.23	7.7	24.18	9.65	18.12	12.89	9.33	10.75	19.44	16.1
ELOF1	24.4	21.7	22.52	20.24	14.93	20.17	16.34	12.55	18.16	19.22	17.2	17.49	38.8	36.09	18.18	22.07	19.59	14.47	15.24	32.51	21.14	17.35	15.94	14.09	17.88	18.53	18.56	23.51	18.04	24.46	35.3	53.19	23.71	33.83	41.76	53.23	39.06	29.36	30.62	42.55	48.27	45.15	68.87	90.59	38.86	23.98	46.85	23.07	26.25
ZBTB17	3.59	3.72	3.55	4.41	2.44	4.88	4.25	3.89	3.71	2.81	2.86	3.41	6.53	6.22	3	3.17	3.79	3.16	4	3.61	3.13	4.01	3.34	2.7	2.67	4.42	2.74	2.74	3.4	4.23	12.45	8.93	5.95	7.61	8.36	6.76	6.8	9.43	7.07	6.31	10.81	8.22	14.82	13.58	6.88	7.59	5.65	8.82	9.26
TEKT5	0.15	0	0.14	0.14	0.14	0.23	0.09	0.05	0.09	0	0.05	0	0.71	0.06	0.04	0.05	0.05	0.09	0.14	0	0.05	0.14	0.09	0.09	0	0.13	0.05	0.29	0.22	0.1	0.05	0	0.09	0.09	0	0.11	0.2	0	0	0.05	0.08	0	1.06	0.55	0.15	0	0	0.04	0
SLC38A1	2.26	4.24	2.23	1.96	1.59	2.54	1.72	1.39	2.91	0.46	0.84	1.18	0.94	2.07	0.79	1.28	1.3	1	4.21	1.5	0.74	3.9	1.24	2.62	1.71	1.69	3.83	4.13	0.41	0.87	4.72	19.99	6.62	13.63	21.92	28.61	18.18	22.28	17.89	25.58	12.74	16.99	16.25	9.86	7.54	32.18	57.88	22.06	14.51
CAPN5	15.26	12.58	8.23	16.92	20.45	19.04	22.72	23.09	15.33	23.69	20	17.69	18.91	22.84	22.28	23.59	21.64	28.25	13.25	13.2	27.71	22.93	15.33	13.49	20.54	16.76	9.29	31.46	37.64	22.04	2.37	6.26	40.94	4.31	23.6	4.12	6.55	32.92	13.12	16.88	28.86	5.03	11.99	147.76	30.16	32.43	17.33	7.18	28.59
BGI_novel_G002309	0	137.41	0.69	197.6	0	1.64	131	0	118.26	182.84	0	158.59	39.93	31.32	0.71	11.75	2.03	4.37	0	1.19	0	26.87	127.45	166.19	0.05	0	0	0	93.25	138.07	0	468.08	0	644.05	0	0	459.36	0	125.33	566.72	2.18	151.76	180.97	235.42	20.92	0	5.97	0.9	7.87
ARMC1	5.88	5.98	9.11	8.73	5.91	6.26	6.5	5.74	6.12	6.16	4.03	6.57	6.36	6.09	6.1	6.43	5.88	6.17	6.31	7.17	6.38	8.26	5.78	6.6	5.45	6.41	5.45	5.61	3.42	3.14	12.92	14.76	12.62	12.14	11.67	22.74	12.57	12.35	20.83	7.34	12.34	12.25	7.21	12.12	10.96	21.06	13.46	12.35	12.39
SOX4	2.65	2.17	7.77	10.56	1.43	11.9	2.66	0.77	2.74	0.59	1.47	1.09	2.18	4.05	0.64	0.85	1.46	0.85	2.53	0.84	0.92	4.39	0.63	1.25	2.63	2.19	2.02	1.55	0.89	1.34	31.97	28.47	46.46	40.65	33.93	54.61	51	39.39	58.44	60.1	111.19	100.41	71.21	45.7	32.74	45.86	43.54	37.08	49.25
ADRBK2	1.25	1.4	2.42	2.08	0.78	1.28	0.89	0.99	1.34	0.5	0.59	2.14	1.58	1.25	0.9	0.44	1.24	1.05	1.71	0.88	0.66	1.96	0.83	1.47	1.08	1.16	0.97	0.66	0.52	0.73	4.63	3.61	2.61	6.19	3.99	2.81	3.5	3.01	2.14	1.62	2.86	2.32	5.99	1.18	2.14	1.49	1.6	3.98	2.56
EML1	1.04	2.09	1.54	1.08	0.94	2.01	1.47	1.52	1.64	0.96	1.03	1.48	0.95	2.15	1.63	0.83	1.11	1.48	1.38	0.61	1.45	2.45	1.16	1.49	1.22	1.3	1.26	0.91	1.42	1.18	5.31	5.78	4.07	3.31	5.5	3.73	4.57	4.4	4.55	4.14	2.67	5.51	2.7	0.3	2.44	1.73	5.96	6.78	4.85
EDNRA	0.43	1.06	1.44	1.03	1.15	1.96	1.14	0.68	1.51	0.68	0.92	0.56	0.26	1.96	0.62	1.17	0.83	0.96	1.56	0.79	0.45	2.52	0.53	0.71	0.82	1.29	1.01	0.62	0.44	0.72	5.8	8.2	10.1	9.76	3.23	8.23	5.18	12.48	13.21	3.33	6.84	5.99	1.44	0.37	2.29	3.45	1.69	31.97	16.94
VN1R2	0	0	0	0	0	0	0	0	0	0	0	0	0	0	0	0	0	0	0	0	0	0	0	0	0	0	0	0	0	0	0	0	0	0	0	0	0.06	0	0	0	0	0	0	0	0	0	0	0	0
TPTE	0	0	0.03	0	0.03	0.03	0	0.02	0	0	0	0	0.05	0	0	0	0	0	0.03	0.04	0	0.02	0	0	0	0	0	0	0	0	0	3.32	0	7.14	0	0	0	0	0.02	0	0	0	0.03	0	0.02	0.02	0	0	0
RHOU	11.75	10.12	26.4	21.34	12.47	16.17	13.89	12.82	16.14	15.94	13.29	6.06	4.02	8.35	9.48	14.77	9.11	11.85	13.06	5.45	12.66	12.57	13.24	9.19	7.33	12.09	11.52	7.32	8.09	16.98	7.75	5.72	12.69	7.95	33.71	6.02	18.09	14.04	12.72	75.59	7.25	15.77	7.56	18.53	16.06	7	21.55	6.31	20.25
EPN2	3.28	4.04	4.21	4.34	3.71	4.71	4.63	4.05	3.74	4.04	4.72	2.96	3.54	6.07	3.36	3.63	3.94	4.31	5.22	2.78	3.57	4.33	2.7	3.12	3.34	6.2	3.02	3.95	3.91	3.84	7.49	7.9	6.91	7.19	11.72	5.99	10.1	7.15	6.91	14.27	8.74	7.6	14.04	12.44	8.83	9.61	15.46	13.01	11.07
ZNF732	0.11	0.03	0	0.16	0	0	0.07	0.03	0.03	0	0	0.1	0.06	0.09	0.06	0	0.07	0	0.07	0	0.04	0.13	0.03	0.03	0.07	0	0	0	0	0	0.07	0.22	0.07	0.16	0.1	0.15	0.18	0.1	0.1	0.32	0.86	0.04	0.82	0.08	0	0.2	0.15	0.22	0.13
GATA6	4.9	5.23	9.71	9.96	3.1	6.23	5.85	3.25	5.32	2.55	5.37	2.37	2.74	10.2	2.88	3.65	3	2.09	4.38	4.05	3.95	5.11	2.29	3.21	3.83	5.62	2.63	3.77	3.8	6.99	7.15	9.94	42.74	7.25	16.7	6.4	10.37	15.53	9.48	18.19	5.99	11.94	12.14	28.49	4.34	9.19	11.71	10.39	14.25
PRR22	1.85	0.43	0.9	0	0	0.29	0.48	0	0.9	0.28	0.31	0.97	6.99	4.18	0.43	0.7	0	0	0.59	1.08	0.48	0.06	0.49	0.46	0.02	0.12	0.62	0.96	0	1.44	0.36	2.39	0	0	0.24	2.57	0.68	0.36	0	1.61	2.74	2.55	8.09	2.82	0	0.48	1.63	0	0
CLTC	23.9	25.78	31.28	29.61	16.39	20.77	19.14	23.65	23.49	20.15	11.89	24.09	9.18	15.66	20.3	17.02	20.67	19.7	22.07	20.9	19.1	28.65	22.08	20.17	19.8	19.1	16.96	22.55	13.89	12.17	48.72	62.81	71.46	41.51	35.66	64.82	44.45	73.87	39.68	44.2	43.77	40.37	23.61	20.68	35.23	71.81	53.21	53.47	58.27
GATS	1.14	2.86	2.19	2.26	1.52	3.31	1.52	3.31	1.21	0.88	1.1	0.91	3.22	7.85	1.27	1.43	1.62	1	3.79	1.05	1.08	3.43	0.81	2.11	1.75	1.96	1.29	0.59	1.1	1.54	3.13	3.23	5.68	6.99	18.26	12.35	8.71	9.92	6.14	20.15	24.54	12.22	14.37	8.89	39.02	10.07	18.14	15.46	26.96
C1orf233	0.4	0.69	0.63	0.41	0.31	0.61	0.46	0.21	0.28	0.18	0.24	0.2	0.33	0.43	0.27	0.22	0.45	0.13	0.41	0.37	0.04	0.8	0.07	0.35	0.35	0.14	0.35	0.22	0.33	0.22	7.6	5.6	2.27	9.55	0.84	2.37	2.17	2.16	4.03	0.71	13.78	2.17	13.04	2.99	1.52	1.64	0.58	3.24	8.45
TOX3	6.21	2.4	4.74	5.22	3.59	3.19	7.37	3.37	3.66	1.33	2.88	1.2	2.55	4.1	0.62	6.75	2.51	3.55	4.22	3.35	2.38	5.01	3.3	4.09	2.12	5.31	4.79	1.76	1.19	1.91	0.02	1.19	5.97	0.31	1.76	0.56	5.95	12.67	15.74	14.9	0.24	4.84	0.83	18.14	1.98	10.16	2.3	0.71	18.8
SCN1A	0	0	0	0	0.01	0	0	0	0	0	0	0.01	0	0	0	0	0	0	0	0	0.01	0	0	0	0.01	0	0	0	0	0	0	0	0	0.03	0.02	0	0	0	0.03	0.05	0	0	0	0	0	0.03	0	0	0
RPS15	544.47	428.56	414.42	340.49	366.44	387.21	357.52	328.48	444.44	333.35	440.09	284.67	458.77	611.36	330.84	336.68	324.37	291.27	402.75	576.02	443.9	381.02	324.64	290.7	378.65	460.66	383.64	440.76	438.27	450.16	1110.32	990.65	737.51	944.44	968.7	1361.9	766.24	885.44	949.12	1181.2	1636.82	985.65	1754.33	1870.47	847.03	540.79	2062.9	794.74	423.65
LRRFIP2	15.8	14.55	22.15	20.31	14.47	18.82	19.72	17.38	17.81	13.96	12.67	15.35	24.94	19.32	12.7	11.76	15.45	13.08	13.44	13.69	13.8	14.41	11.77	11.38	13.14	17.29	10.44	12.86	11.68	15.49	21.9	18.73	16.37	12.73	15.49	12.09	22.26	25.31	14.3	16.48	21.96	19.31	19.87	17.69	19.29	24.78	8.35	17.9	16.97
CELA1	0.09	0	0.08	0.08	0.08	0	0	0	0	0	0	0	0	0	0	0	0	0	0	0	0	0	0	0	0	0	0	0	0	0.18	0	0	0	0.08	0.08	0	0	0	0	0	0	0	0	0	0	0	0.08	0	0
SRRM4	0	0	0	0	0	0	0	0	0	0	0	0	0	0.01	0	0	0	0	0	0	0	0	0	0	0	0	0	0	0	0	0	0.02	0	0	0	0	0	0	0.02	0	0.01	0	0.09	0	0	0.01	0	0	0
LAMC3	1.2	7.88	2.05	1.99	1.69	4.41	2.18	1.81	2.92	0.51	1.78	0.43	0.57	2.4	0.74	1.02	0.54	0.56	7.85	0.94	1.21	1.98	0.72	2.76	1.88	2.56	2.16	1.16	1.97	0.54	0.84	0.12	1.1	1	2.95	2.18	6.77	5.02	6.98	6.22	5.29	11.08	2.66	0.44	4.14	0.97	1.72	8.83	3.98
SMIM19	36.1	36.13	33.29	36.35	42.77	27.72	40.56	42.37	41.62	44.5	41.7	45.05	16.75	33.04	43.46	27.3	32.65	34.23	32.89	32.78	43.46	29.59	39.77	33.99	46.09	45.41	35.35	32.72	43.68	36.78	32.06	14.46	23.85	29.81	24.62	12.88	34.57	23.89	38.02	11.85	24.21	27.83	16.47	23.46	40.83	14.49	8.82	15.66	14.8
ZNF140	3.65	3.24	4.26	3.8	2.93	3.12	3.52	2.86	3.99	3.44	2.02	3.96	7.22	4.25	3.09	4.05	3.6	2.61	3.74	3.57	3.06	3.81	2.76	3.03	3.2	4.22	3.59	3.02	1.63	2.47	3.61	7.71	5.79	9.31	7.05	9.3	8.7	8.8	7.22	10.15	8.06	8.61	19.48	11.1	6.91	8.77	11.38	8.22	6.03
BGI_novel_G001785	0	0.21	0.84	0	0.55	1.43	0	1.23	0.29	0.81	1.32	1.28	1.77	0	1.9	1.91	0.21	1.22	0.6	0.32	0.57	2.4	0.42	1.28	0.22	0	0.89	0.88	0.12	1.13	0.57	0	0.46	1.44	0.43	0.56	0.22	0.73	1.22	1.66	0	0	0	0	1.24	2.17	1.75	0	1.33
NUDT18	1.67	2.08	1.18	1.76	1.38	2.59	1.49	1.63	1.58	1.78	0.84	1.81	2.07	2.56	1.5	1.59	2.43	1.59	1.67	2.21	1.51	3.04	1.16	1.21	1.8	1.47	1.63	0.29	1.86	2.49	2.88	4.21	3.68	6.83	3.03	6.99	2.59	5.46	2.75	2.19	8.1	5.03	3.99	4.39	7.99	2.54	3.59	5.06	3.77
FEZF2	0	0	0	0	0	0	0	0	0	0	0	0	0	0	0	0	0	0	0	0	0	0	0	0	0	0	0	0	0	0	0	0	0	0	10.91	0	0	0	0	0.04	0	0	0.06	0	0	0	0	0	0
CD244	2.33	2.16	3.57	2.49	1.59	2.45	1.99	1.35	2.34	1.05	1.66	4.14	3.59	1.34	2.05	1.28	2.8	3.26	1.76	1.62	1.44	3.4	3.09	2.85	1.8	2.22	2.27	1.39	1.89	2.94	0.6	1.08	0.93	2.22	1.52	1.57	1.14	0.47	1.01	0.88	1.39	1.32	0.42	1.62	1.04	0.51	0.14	1.43	0.52
CLIC3	1.17	2.01	1.58	0.65	1.56	1.36	0.3	0.74	1.05	0.1	0.3	1.86	2.88	2.36	0.93	1.17	1.64	0.5	1.36	0.93	0.38	2.03	0.19	1.89	0.62	0.7	0.6	1.48	0.64	0.75	4.27	17.03	32.03	3.38	7.3	3.33	3.22	16.62	2.93	11.8	2.09	3.47	11.7	27.67	2.87	37.49	4.6	2.92	28.79
LRRC52	0	0	0	0	0	0	0	0	0	0	0	0	0	0.1	0	0	0	0	0	0	0	0	0	0	0	0	0	0	0	0	0	0	0	0	0	0	0	0	0	0	0	0	0	0	0	0	0	0	0
TXNDC17	9.19	9.45	11.91	10.4	6.74	7.96	7.25	6.53	7.35	7.4	6.98	8.76	4.48	10.07	8.24	7.44	7.07	7.4	6.18	10.28	7.77	8.21	6.69	6.78	7.52	7.54	6.34	8.06	7.48	7.66	22.17	17.96	12.34	15.97	13.21	22.97	18.1	7.95	12.14	14.16	9.67	16.44	12.54	6.22	13.3	35.84	29.64	7.5	11.15
RPS11	978.21	885.41	957.36	770.59	810.44	989.65	816.74	767.76	1050.16	703.89	904.66	592.26	641.09	994.9	753.2	685.24	708.86	713.18	1068.11	1108.67	870.35	804.96	757.21	659.22	877.28	1022.39	872.83	829.87	717.22	857.59	2173.72	2107.15	2454.11	1951.32	2159.49	1890.79	1697.18	1688.61	1679.81	2020.9	2755.06	1913.68	2297.52	2835.35	1768.68	2435.99	3242.68	2054.31	1076.43
C10orf126	0	0.1	0.03	0.07	0.13	0	0.24	0	0.17	0.07	0.23	0.07	0.19	0.51	0.23	0.14	0	0.03	0	0	0.36	0.17	0.13	0	0.17	0.19	0.03	0	0.06	0	0.03	0	0	0	0	0	0.07	0.2	0.07	0	0	0.04	0.05	0	0.1	0	0	0	0
FREM3	0	0	0	0	0	0	0	0	0	0	0	0	0	0	0	0	0	0	0	0	0	0	0	0	0	0	0	0.01	0	0	0	0	0	0.01	0	0.01	0	0	0	0	0	0	0	0	0	0	0.01	0	0
FAM19A3	0	0	0.07	0	0	0	0	0	0	0	0	0	0	0	0	0	0	0	0	0	0	0	0	0	0	0	0	0	0.14	0	2.02	0.07	0	0.35	0.07	0.08	0.16	0	0.07	0	0	0.16	0	0	0.08	0.14	0.07	0.14	0
PDE4A	1.39	2.04	2.15	1.6	0.59	2.32	1.19	1.5	1.38	0.64	1.2	1.74	1.49	2.33	0.87	0.93	1.3	0.57	1.71	0.87	1.21	2.67	1.02	1.14	0.68	1.27	1.12	0.97	1.29	1.75	8.33	7.53	4.55	8.51	7.51	13.65	9.53	8.4	4.96	14.44	2.88	7.43	17.14	6.25	7.18	3.91	10.53	5.96	7.37
HMG20B	23.3	21.34	19.86	20.34	16.47	23.57	17.84	17.2	17.85	17.68	16.91	18.58	29.66	36.26	16.64	19.16	20.83	15.96	18.72	29.43	20.52	21.37	16.97	17.05	16.83	23.81	19.74	20.52	27.69	23.9	51.48	38.95	23.57	40.65	48.17	70.52	53.82	37.21	41.19	57.99	58.18	68.68	90.16	60.19	41.87	31.23	60.05	33.7	31.95
HNRNPCL1	0	0	0	0	0	0	0	0	0	0	0	0	0	0	0	0.07	0	0	0	0	0	0	0	0.07	0	0	0	0	0	0	0	0.06	0	0	0	0	0	0	0	0	0	0	0	0	0	0	0	0	0
CD38	1.78	2.02	2.52	2.5	1.02	1.84	2.1	1.3	2.48	0.91	0.87	3.88	0.92	0.77	1.67	0.6	1.69	1.46	1.81	1.23	0.79	3.44	1.9	2.04	1.42	1.81	1.88	0.91	1.61	1.11	2.35	4.06	2.23	2.45	4.01	1.14	2.54	1.34	1.52	0.81	0.49	1.8	0.39	2.46	0.92	0.76	0.5	2.09	0.29
SSX5	0	0	0	0	0	0	0	0	0	0	0	0	0	0	0	0	0	0	0	0	0	0	0	0	0	0	0	0	0	0	0	2.6	0	0	0	0	0	0	0	0.06	0	0	0	0	0	0	0	0	0
NGFR	9.84	8.61	5.68	8.12	10.96	16.43	11.2	5.06	15.74	7.02	13.66	7.59	2.36	6.62	8.67	15.33	7.55	13.67	11.61	9	9.41	7.19	7.47	7.79	7.04	10.09	12.29	6.62	11.26	15.19	1.48	0.6	8.19	0.16	9.69	1.88	10.44	1.08	16.88	7.48	0.68	15.04	2.33	0.05	5.41	0.41	0.39	0.74	0.1
ZNF835	0.14	0.15	0.23	0.05	0.33	0.08	0.05	0.03	0.05	0.03	0.16	0.13	0.05	0.18	0.05	0.03	0.17	0.12	0.21	0.17	0.03	0.23	0.27	0.1	0.08	0.18	0.05	0.03	0.37	0.08	0.4	0.25	0.41	0.25	0.1	0.24	0.14	0.11	0.13	0.22	0.36	0.31	0.64	0	0.16	0.13	0.02	0.73	0.12
ISG15	25.86	32.72	54.14	76.03	22.12	30.5	69.79	17.36	24.33	17.47	24.15	118.23	157.04	54.63	13.69	24.43	101.12	14.42	24.58	32.04	17.5	182.1	19.44	15.44	19.17	45.08	14.91	27.7	32.57	94.78	217.3	159.06	26.73	200.39	69.25	49.9	117.22	202.58	25.42	43.89	95.14	152.72	65.96	240.18	59.56	112.13	12.28	92.15	354.25
RAI14	6.4	6.31	7.45	7.81	10.4	5.91	9.99	8.31	6.73	7.02	4.66	7.4	6.81	4.14	7.67	6.58	10.03	8.45	7.34	4.09	10.59	8.22	5.14	5.8	7.53	8.29	3.84	5.71	4.07	3.7	38.96	33.65	42.32	26.1	11.14	11.52	13.85	22.65	14.88	4.99	6.12	6.07	3.45	5.9	5.39	20.66	37.84	29.47	36.6
MC2R	0	0	0	0	0	0	0	0	0	0	0	0	0	0	0	0	0	0	0	0	0	0	0	0	0	0	0	0	0	0	0	0.02	0.02	0	0	0	0	0.02	0	0	0	0	0	0	0	0.02	0	0	0
SDHAF1	8.96	8.89	9.88	4.74	6.91	9.33	5.18	7.69	5.7	7.65	6.13	7.61	8.22	14	9.37	8.57	8.62	4.89	7.46	12.4	7.22	6.73	6.45	6.82	5.07	8.9	8.37	7.8	10.06	13.3	13.44	12.74	10.98	9.06	10.75	20.95	10.64	7.19	8.68	13.86	14.04	13.71	25.21	16.05	10.16	12.92	12.63	5.68	5.72
BGI_novel_G000991	41.17	23.04	14.09	31.18	17.04	14.02	25.74	44.3	26.13	40.63	21.11	23.93	324.3	98.26	17.74	31.93	42.37	34.53	15.78	30.45	20.41	12.31	18.01	29.4	25.89	21.83	27.65	29.85	31.99	19.84	0	0.32	0	0	2.95	0	6.44	0	5.34	0.32	0.08	3.44	13.12	0	22.2	0.79	0	0.03	0
BGI_novel_G001443	0	0	0.05	0.05	0	0	0	0	0	0	0	0	0.1	0.07	0.05	0.06	0	0	0	0.07	0	0	0	0	0	0	0	0.06	0	0	0	0.1	0.05	0.31	0	0	0	0	0.05	0	0	0	0	0	0	0.21	0	0	0
FADS6	1.11	1.2	1.02	4.49	2.08	0.99	1.34	2.77	0.89	2.27	1.85	2.46	1.18	1.16	5.16	2.38	1.56	2.57	1.26	1.91	3.17	1.89	2.18	1	1.43	6.77	3.38	0.97	3.14	2.64	0	0	0	0	0.25	0	0.3	0	0.47	0	0	0.63	0.1	0	0.51	0.09	0.03	0	0.03
EXOC3L2	3.81	2.32	2.39	1.86	2.11	3.18	3.87	1.92	3.13	2.12	2.84	2.89	3.8	4.07	1.82	1.24	2.64	2.48	2.23	1.81	1.94	3.12	2.67	1.91	2.92	3.53	3.39	2.6	3.61	2.01	7.81	2.67	4.67	3.66	3.35	5.8	4.28	3.42	4.17	4.98	9.21	7.57	6.09	4.74	3.02	1.69	1.16	7.6	1.61
MPHOSPH8	11.55	10.61	11.41	9.99	8.71	7.41	9.7	8.07	10.36	8.5	4.69	7.53	40.71	22.22	6.94	9.8	9.48	7.09	10.29	12.27	9.77	9.85	7.82	9.31	8	14.71	7.82	8.94	3.9	5.63	20.74	15.03	18.23	17.23	22.2	22.05	16.98	17.71	13.81	13.52	32.98	16.52	38.37	60.75	23.71	12.98	10.52	22.82	20.04
BGI_novel_G001310	0	0	0	0	0	0	0	0	0	0	0	0	0	0	0	0	0	0	0	0	0	0	0	0	0	0	0	0	0	0	0.02	0.03	0	0	0	0	0.02	0	0	0	0	0	0.02	0.04	0	0	0	0	0
PHF12	6.45	8.08	6.33	6.46	4.75	8.09	7.32	7.11	5.76	5.89	5.31	7.31	13.35	11.45	7.27	7.58	9.85	6.71	9.11	5.6	6.87	9.65	6.09	7.9	5.82	8.39	6.89	6.11	6.33	6.42	14.99	15.45	21.54	13	19.24	14.54	15.57	21.72	12.77	20.83	13.45	26.95	28.68	21.37	16.21	18.34	15.65	18.9	18.3
FGF21	27.07	15.79	35.45	8.69	15.34	11.57	18.23	16.94	1.74	7.76	4.2	7.01	30.4	15	11.94	25.34	5.21	20.01	7.28	6.42	29.89	30.9	9.17	8.67	3.17	18.07	13.9	17.67	9.5	24.84	0.35	0.08	0	0.16	6.46	3.19	4.78	0	3.29	0	0	4.02	1.32	0	1.81	0	0	0	0.08
RBP3	0	0	0	0	0	0	0	0	0	0	0	0	0	0	0	0	0	0	0	0	0	0	0	0	0	0	0	0	0	0	0	0	0	0	0	0	0	0.03	0	0.05	0	0	0.03	0.08	0	0	0.06	0	0
C20orf173	0	0	0	0	0	0	0	0	0	0	0	0	0	0	0	0	0	0	0	0	0	0	0	0	0	0	0	0	0	0	0	0	0	0	0	0	0	0.07	0	0	0	0	0	0	0	0	0	0	0
GBF1	6.84	8.69	6.67	9.6	5.57	9.81	7.24	8.38	7.92	7.93	6.23	8.2	11.86	11.01	7.06	7.21	9.27	8.18	8.68	6.72	7.08	11.95	8.11	7.79	7.21	7.53	6.95	8.23	8.94	7.06	16.5	15.36	15.93	19.93	20.35	17.34	17.69	16.52	16	20.4	14.55	16.72	20.03	20.28	17.43	14.75	14.99	19.18	18.26
BGI_novel_G002680	0.24	0.04	0.16	0.13	0.12	0.03	0.17	0.12	0.04	0.26	0.07	0.08	0.36	0.13	0.24	0.27	0.36	0.09	0.2	0.12	0.12	0.23	0.16	0.1	0.18	0.31	0.04	0.23	0.11	0.13	0.23	0.12	0.43	0.56	0.37	0.85	0.61	0.16	0.33	0.86	0.31	0.75	1.26	0.49	0.52	0.3	0.3	0.25	0.44
BGI_novel_G001374	0.15	0.46	0.36	0.37	0.14	0.57	0.19	0.17	0.71	0.09	0.08	0.1	0.8	1.1	0.24	0.15	0.18	0.12	0.75	0.14	0.13	0.75	0.12	0.36	0.42	0.2	0.35	0.33	0.36	0.11	1.61	0.66	1.65	0.74	1.18	1.95	0.56	5.85	0.82	10.16	1.33	12.78	12.82	0.65	1.19	2.81	2.01	3.12	0.67
EGFL8	3.92	2.9	2.17	2.25	3.44	3.54	4.47	3.55	4.96	2.74	3.29	1.66	9.6	11.11	2.62	2.93	4.03	2.79	5.8	4.28	4.05	3.52	1.51	2.52	3.58	7.08	2.31	2.53	3.21	2.5	17.39	6.07	4.9	6.38	6.5	12.06	10.32	8.27	7.47	17.71	12.04	9.44	61.82	39.38	5.63	11.6	3.97	8.6	5.62
BRSK1	0.12	0.51	0.4	0.33	0.22	0.5	0.34	0.34	0.2	0.19	0.3	0.12	0.52	0.82	0.3	0.08	0.15	0.11	0.38	0.11	0.17	0.57	0.18	0.35	0.14	0.39	0.37	0.24	0.19	0.21	3.23	1.71	1.03	1.53	7.12	6.95	1.15	2.48	1.06	2.52	1.95	7.67	2.23	6.35	1.9	1.85	2.38	3.46	1.93
SLITRK6	0.11	0.1	0.2	0.1	0.23	0.1	0.29	0.12	0.1	0.5	0.07	0.08	0.26	0.23	0.66	0.84	0.18	0.69	0.13	0.31	0.49	0.46	0.31	0.32	0.83	0.91	0.23	0.25	0.16	0.09	0.02	0.08	1.22	1.84	0.08	0.02	0.09	0.43	0.08	0.05	0	0.02	0.03	0	0.02	0.03	0.02	0.05	2.37
LDHC	0.06	0.84	0.42	0.08	0.24	0.06	0	0.79	0	0.12	0.12	0.12	0.08	0.08	0.12	0.06	0.2	1.66	0.18	0	0.13	0.66	0.12	0	0	0.95	0.12	0	0.41	0	0.04	0.23	0.08	0	0	0	0.13	0.31	0.06	0	0.07	0.07	0.07	0	0	0.89	0.23	0.06	0.38
TMEM108	0.1	0.07	0.04	0.04	0.11	0.11	0.06	0.02	0.04	0	0	0.04	0	0.05	0.05	0.03	0.04	0.04	0.17	0.02	0	0.06	0.05	0.04	0.07	0.05	0.09	0	0.02	0.08	0.29	0.2	0.15	0.25	0.39	0.41	0.24	0.24	0.26	0.3	0.45	0.26	0.05	0.14	0.06	0.04	0	0.33	0.21
C19orf24	35.3	26.85	29.44	32.6	25.59	30.13	29.27	23.77	25.15	23.35	29.75	27.33	42.92	60.22	27.87	32.18	27.93	20.4	24.03	55.79	30.08	29.47	20.61	21.23	24.1	31.28	32.16	39.61	40.15	47.16	47.76	43.48	25.63	50.59	33.9	100.15	50.84	33.58	42.56	32.2	58.81	50.02	75.1	76.64	53.31	27.29	34.67	19.41	24.85
SPDYE3	6.16	5.13	6.83	6.23	4.37	6.05	5.28	4.42	4.26	5.15	2.95	4.95	39.57	26.32	6.51	4.66	6.76	3.51	6.35	8.12	6.99	4.46	3.88	4.11	8.19	7.5	5.11	8.5	4.95	7.39	16.3	9.94	14.92	22.24	14.93	19.46	18.87	9.5	8.58	19.23	37.4	24.84	51.58	85.82	18.47	10.93	15.12	7.52	12.29
ZNF142	1.44	1.79	1.48	1.9	1.32	1.82	1.63	1.65	1.43	1.37	1.18	1.58	4.54	2.41	1.4	1.25	1.66	1.71	1.91	1.03	1.32	1.97	1.62	1.68	1.46	1.38	1.31	1.56	1.78	1.17	3.54	6.73	7.78	5.17	7.1	6.46	4.99	6.36	4.81	10.42	4.41	9.8	11.84	15.39	4.82	5.56	6.46	5.54	5.08
STEAP3	81.93	54.73	46.25	102.45	54.83	59.42	67.19	77.5	52.27	58.78	45.92	70.21	90.45	53.41	35.95	51.76	60.88	75.5	39.23	41.86	32.14	54.49	59.54	68.87	42.53	35.76	64.83	85.06	53.73	36.71	17.52	16.24	11.76	32.4	14.12	21.62	24.9	7.43	19.67	10.95	5.67	13.48	31.64	5.87	27.41	9.7	24.74	5.84	10.52
BGI_novel_G003170	0	0	0	0.7	0	0.51	0	0	0.36	0	0.05	0	0	0	0	0.89	0.07	0	0.42	0.26	0	0	0	0	0	0	0	0	0	0	0	0	0	0	0.26	0	0	0	0.54	0	0	0	0.81	0	0.76	0	0.21	0	0
APIP	11.78	9.72	15.79	12.47	6.79	7.65	10.79	10.9	9.22	9.53	5.58	5.14	8.38	11.43	7.67	10.4	7.71	8.99	7.16	12.71	9.15	8.49	9.59	8.04	10.53	7.34	7.49	5.5	4.45	7.41	17.42	15.28	23.57	24.06	18.56	12.1	13.53	15.99	14.58	15.83	17.99	10.48	7.67	8.49	17.87	15.46	26.1	13.41	16.68
LOXL1	3.92	4.49	3.37	2.94	0.92	5.04	1.27	3.74	1.29	0.77	0.84	0.74	1.12	7.33	0.48	0.51	0.64	0.49	7.25	1.99	0.27	4.21	0.48	1.68	1.8	3.86	2.62	1.15	1.05	0.38	48.01	99.08	16.82	41.66	14.47	23.97	39.81	30.24	20.17	13.01	38.49	59.33	21.79	12.75	39.94	20.12	5.05	94.9	44.82
ABI1	7.93	9.94	16.02	13.91	6.95	11.46	9.24	7.76	8.23	6.4	6.29	9.12	6.98	6.76	7	6.67	8.31	7.75	10.23	4.87	6.83	11.55	7.86	8.04	7.53	8.77	6.14	6.38	5.41	5.8	17.3	18.88	22.48	23.92	23.2	19.77	24.41	30.56	21.61	28.4	16.57	22.49	11.24	17.9	18.53	23.94	19.65	27.39	31.31
ORMDL1	11.81	12.48	18.22	14.02	10.57	9.58	10.41	10.45	10.32	10.73	5.55	13.69	21.67	15.56	10.88	11.15	11.82	9.81	13.06	11.81	9.76	14.03	9.88	12.6	8.91	12.05	10.89	11.63	6	7.29	20.88	24.03	25.77	22.51	22.12	35.09	24.11	20.37	13.17	22.67	12.87	25.15	30.25	15.23	20.6	21.1	22.19	22.01	15.99
ZNF865	1.98	2.47	1.45	1.8	1.41	2.13	1.19	2.03	1.72	1.29	1.28	1.91	3.44	3.31	1.66	1.62	1.72	1.29	1.89	1.61	1.54	2.18	1.82	1.55	1.55	2.58	1.6	1.88	2.95	2.34	6.05	5.74	4.28	4.15	5.5	7.5	3.45	4.81	4.27	7.1	7.14	8.3	9.32	6.77	4.42	7.91	4.58	3.84	4.68
BGI_novel_G001248	0.06	0	0	0	0	0	0	0	0	0	0	0	0	0.04	0	0	0.03	0	0	0	0	0	0.03	0.03	0	0	0	0	0	0	0	0	0.03	0	0.03	0	0	0	0	0	0	0	0	0	0	0	0	0	0
BGI_novel_G000363	0	0	0	0	0	0	0	0	0	0	0	0	0	0	0	0	0	0	0	0	0	0	0	0	0	0	0	0	0	0	0.02	0.02	0	0	0	0	0	0	0	0	0	0.02	0	0.05	0	0	0	0	0
GALNTL5	0	0	0	0	0	0	0	0	0	0	0	0	0	0	0	0	0	0	0	0	0	0	0	0	0	0	0	0	0	0	0	0	0	0	0	0	0	0	0	0	0	0	0	0.31	0	0	0	0	0
VBP1	9.83	10.46	13.43	12.94	7.42	9.71	7.45	8.58	9.29	6.76	6.03	9.68	2.33	6.68	7.98	7.73	7.83	7.49	9.69	7.46	7.04	10.87	8.82	8.28	8.47	8.51	7.7	9.15	4.07	5.65	25.64	23.21	31.76	21.89	28.76	26.56	21.5	20.21	21.96	23.23	18.01	22.02	19.69	8.81	17.9	29.64	29.87	19.03	17.22
SELO	30.88	21.34	29.22	29.15	24.28	25.17	37.93	27.27	29.21	29.09	34.44	28.14	96.38	52.32	30.45	36.24	31.79	27.88	25.41	43.36	41.69	25.63	28.38	28.65	30.88	34.4	31.21	25.92	51.63	39.18	16.25	8.9	10.07	9.56	22.02	20.9	18.24	10.43	20.55	15.31	22.32	16.4	49.33	50.93	21.3	8.11	5.4	8.14	13.71
NAT8	30.54	32.18	78.11	91.75	53.7	36.22	61.84	37.71	38.67	46.84	60.82	51.15	59.22	45.35	73.61	68.82	65.72	52.92	32.48	64.27	56.94	64.89	54.59	44.66	78.13	31.03	22.65	45.91	30.31	78.51	0.15	0.14	0.15	0.29	9.11	2.83	18.48	0	41.25	20.89	0.51	14.93	3.04	0	18.74	0.65	0.42	0.14	0.14
PSMB7	71.27	70.47	85.96	66.43	56.23	75.23	71.2	62.75	66.66	73.19	66.17	72.06	75.03	60.72	67.2	64.24	72.68	59.13	57.97	92.29	67.02	72.95	59.05	56.56	71.26	66.82	62.82	68.13	75.2	73.21	84.04	74.71	77.23	121.64	54.03	68.66	79.56	95.29	74.63	50.57	105.02	68.11	67.64	121.67	95.03	50.1	89.47	71.51	48.35
TPD52	8.41	11.11	11.27	7.55	5.39	6.37	6.99	8.3	7.23	13.59	5.09	8.1	4.66	7.07	6.77	12.08	8.1	8.46	9.68	11.87	8.29	16.13	11.56	10.26	6.52	7.57	10.86	7.49	4.68	5.12	9.17	13.94	18.93	10.89	15.21	23.11	29.28	22.33	31.66	21.86	15.09	15.82	5.56	36.59	13.29	65.79	27.41	6.14	46.98
BGI_novel_G000104	0.23	0.11	0.05	0	0	0.05	0	0.05	0.16	0	0	0	1.03	0.3	0.1	0	0.06	0.05	0	0	0.06	0.11	0.05	0	0.16	0	0.16	0.06	0.21	0.23	0.28	0.1	0.16	0.21	0.11	0.19	0.29	0	0.11	0.11	1.11	0.29	1.49	1.02	0.11	0.42	0	0.05	0.05
ATP8B2	1.65	2.75	1.14	1.59	1.85	2.26	1.84	1.18	2.36	0.86	1.64	1.18	1.42	3.32	0.6	0.99	1.34	1.2	3.98	0.99	1.08	3.29	1.04	1.66	1.56	2.69	1.43	1.19	1.13	1.02	11.67	12.01	5.71	4.36	9.03	19.99	4.39	4.71	5.33	6.35	2.58	5.07	4.19	1.6	3.17	2.98	1.29	15.18	6.46
TOMM5	39.01	36.53	52.38	40.16	24.71	35.13	26.57	28.78	36.6	34.12	24.64	29.53	29.77	44.89	29.54	37.17	27.84	22.06	35.18	42.75	27.43	36	27.94	30.79	29.04	32.34	35.27	37.69	22.26	31.44	77.34	81.23	84.35	99.64	48.64	75.12	61.92	76.63	73.27	35.75	62.43	65.07	55.25	144.27	70	58.31	43.07	50.79	32.61
WDR59	8.61	11.11	9.92	9.69	14.35	14.55	12.26	13.67	10.61	15.36	10.14	9.95	26.59	17.55	12.86	13.56	13.13	12.7	10.61	11.34	15.01	13.29	11.68	10.47	10.26	12.95	9.51	9.1	13.59	13.88	9.49	6.21	10.38	9.58	12.71	9.39	11.86	12.6	12.24	11.55	10.82	15.72	25.13	25.13	20.51	7.67	10.21	9.61	9.48
FAAP20	23.64	21.41	20.07	19.13	14.51	24.77	14.27	17.95	17.75	14.05	16.82	19.05	30.56	30.48	15.1	14.36	15.79	12.77	20.84	24.33	19.35	17.61	15.38	16.77	20.61	24.49	18.81	18.57	28.01	25.5	119.73	47.7	36.08	31.41	43	50.54	31.65	47.54	29.9	30.78	81.75	39.45	50.5	30.89	29.64	41.95	26.57	34.11	34.64
AMBN	0	0	0	0	0	0	0	0	0.04	0	0	0	0	0	0	0	0	0	0	0	0	0.04	0	0	0	0	0	0	0	0	0	0	0	0	0	0	0	0	0	0	0	0	0	0	0	0.04	0	0	0
FAM170B	0	0	0	0	0	0	0	0	0	0	0	0	0	0	0.05	0	0	0	0	0	0	0	0	0	0	0	0	0	0	0	0	0	0	0	0	0	0	0.05	0	0.06	0	0	0	0	0	0.05	0	0.05	0.05
RAB43	12.7	12.54	16.07	27.28	6.73	12.24	11.51	18.86	23.13	14.4	16.08	8.23	22.23	13.86	8.59	12.72	12.56	14.68	15.91	10.68	4.59	11.36	19.97	14.92	10.57	21.78	27.92	13.88	17.01	7.06	6.82	6.17	11.46	8.14	17.81	9.93	8.77	12.44	14.44	18.27	15.17	8.24	10.04	10.1	14.41	7.85	8.38	6.85	6.96
OR2L5	0	0	0	0	0	0	0	0	0	0	0	0	0	0	0	0	0	0	0	0	0	0	0	0	0	0	0	0	0	0	0	0	0	0	0	0	0	0	0	0	0	0	0	0	0	0	0	0	0
TSPAN5	0.29	0.6	0.61	0.22	1.29	0.37	0.93	0.36	0.48	0.32	0.67	0.65	0.28	1.19	1.13	0.3	0.63	0.88	1.6	0.36	0.4	1.03	0.82	0.55	1.09	0.81	0.5	0.31	0.28	0.38	17.44	3.96	1.84	7.28	2.05	1.77	2.11	10.03	2.05	0.67	2.93	1.22	0.41	0.9	1.15	13.06	1.55	8.82	9.13
PPP2R2D	3.79	4.51	4.47	4.57	3.03	5.6	3.53	4.29	3.89	3.4	4.18	3.57	6.35	7.59	4.71	4.22	4.66	3.34	3.56	3.49	4.96	5.04	4.03	3.32	4.29	4.55	3.64	3.71	4.03	6.29	6.15	4.42	2.89	6.12	6.98	5.93	5.79	6.25	5.02	6.66	9.47	7.74	6.21	11.17	7.54	3.81	3.5	6.09	5.92
BGI_novel_G002298	0.1	0.22	0.09	0.44	0.09	0.08	0.3	0.27	0.14	0.63	0.36	0.44	0.45	0.37	0.46	0.12	0.08	0.18	0.46	0.11	0.19	0.44	0.42	0.25	0.6	0.51	0.19	0.21	0.28	0.38	0.27	0.52	0.47	1.42	0.64	0.17	0.99	1.04	0.46	2.42	0.56	1.91	1.9	2.24	0.38	0.95	0.53	0.24	0.84
PBOV1	0	0	0	0	0	0	0	0	0	0	0	0	0	0	0	0	0	0	0	0	0	0	0	0	0	0	0	0	0	0	0	0	0	0	0	0	0	0	0	0	0	0	0	0	0	0	0	0	0
BGI_novel_G000793	0	0	0.02	0.03	0	0	0.02	0.03	0	0	0.05	0.03	0.03	0	0.01	0.05	0.01	0.02	0.02	0	0	0.03	0	0	0.01	0	0.03	0.02	0	0	0.09	0.02	0.07	0.09	0.04	0.1	0.07	0.04	0.02	0.06	0.04	0.03	0.32	0.23	0.07	0.02	0.03	0.08	0.02
ARMC7	8.39	3.88	7.76	7.02	2.42	4.78	4.15	2.26	2.12	2.51	3.38	3.52	2.78	4.49	3.11	2.56	3.12	2.25	2.95	5.58	3.77	3.65	5.49	3.45	3.2	3.5	3.73	4.15	3.14	4.57	7.67	10.4	14.63	9.41	15.99	11.38	7.24	5.38	6.02	14.78	11.91	8.76	22.52	21.26	15.77	10.25	6.62	5.89	5.33
KRTAP3-1	0	0	0	0	0	0	0	0	0	0	0	0	0	0	0	0	0	0	0	0	0	0	0	0	0	0	0	0	0	0	0	0	0	0	0.29	0	0.45	0.14	16.05	0.15	0	0.61	0	0	0.6	0	0	0	0
ZNF354C	0.42	0.58	0.48	0.53	0.55	0.29	0.49	0.47	0.5	0.55	0.19	0.6	0.48	0.59	0.55	0.4	0.55	0.68	0.7	0.36	0.5	0.49	0.53	0.56	0.4	0.73	0.37	0.31	0.16	0.16	0.31	2.22	1.29	0.61	0.5	0.6	0.92	0.89	1.44	0.44	0.79	1.84	2.45	0.32	1.19	0.56	0.38	2.24	0.91
FAM35A	12.03	12.01	14.28	15.08	10.3	9.82	11.52	18.22	13.31	13.57	6.2	13.77	11.48	10.76	15.87	13.05	12.6	14.22	10.66	12.84	14.83	13.39	11.08	10.91	10.54	11.33	7.58	11.84	6.76	6.49	10.21	13.73	11.78	13.86	10.82	15.47	16.25	17.2	12.96	22.19	6.93	22.81	16.49	10.48	17.41	7.6	14.09	13.52	14.89
ADPRH	2.02	2.06	2.68	2.08	0.6	2.39	0.94	1.23	1.61	0.89	1.27	1.81	0.88	1.48	1.11	0.72	1.2	1.43	1.87	0.69	1.14	2.32	1.41	1.38	0.96	1.21	1.83	1.12	1.23	1.07	7.03	6.96	3.57	5.67	4.5	4.83	5.06	4.37	2.37	8.59	3.41	5.55	2.89	0.36	3.52	3.06	3.86	5.84	4.31
BGI_novel_G001357	0.13	0.1	0.18	0.12	0.07	0.1	0.08	0	0.08	0.13	0.05	0.05	0.1	0.21	0.02	0.05	0.08	0.12	0.2	0.23	0.11	0.15	0.05	0.18	0.1	0.1	0.07	0.03	0.14	0.08	0.05	0.19	0.3	0.68	1.95	1.07	0.46	0.54	0.25	2.21	0.69	0.57	2.06	0.6	0.44	0.15	0.14	0.28	0.36
C6orf25	0.07	0	0.1	0	0	0.03	0.15	0.13	0.1	0.06	0.03	0.25	0.06	0.04	0.06	0.07	0.13	0.12	0.06	0.08	0.03	0.1	0.03	0.03	0.1	0.21	0.06	0.16	0.06	0.18	0.23	0.03	0.19	0.34	0.11	0.11	0.14	0.16	0.06	0.06	0.26	0	0.1	0.15	0.1	0.06	0.11	0.28	0.12
FBXO5	1.95	1.26	2.31	1.58	1.18	1.15	1.68	0.97	2.27	0.88	0.74	1.36	0.43	1.42	0.99	0.9	1.12	1.17	1.52	0.55	1.06	1.7	1.5	1.07	1.13	1.56	1.16	1.35	0.51	0.93	4.58	8.03	5.19	2	3.19	2.34	3.49	3.05	3.26	1.22	1.65	2.31	0.51	1.57	1.71	2.63	3.8	3.26	3.76
BGI_novel_G003190	0	0	0	0	0	0.17	0	0	0	0	0	0	0.02	0	0	0	0	0	0	0	0	0	0	0	0	0	0	0	0	0	0	0	0	0	0	0	0	0	0	0	0	0	0	0	0	0	0	0	0
BGI_novel_G002100	0.58	4.58	3.04	1.66	2.27	4.58	1.51	3.61	4.48	2.17	0.18	1.96	0.83	0.77	1.86	4.29	4.44	2.59	1.59	4.29	5.05	2.79	2.65	1.4	4.35	4.63	4.71	0.54	2.55	1.68	1.36	8.43	2.51	4.38	5.96	15.27	11.01	5	9.68	8.99	4.96	5.71	34.55	2.61	0.86	4.41	7.75	13.05	7.15
BRD7	14.07	12.49	17.52	15.6	11.23	12.02	10.91	12	9.87	12.39	8.56	12.12	13.99	13.71	10.5	12	12.83	11.74	12.08	11.25	11.65	15.56	10.24	11.33	10.59	11.95	10.12	11.45	8.12	9.15	27.83	24.32	37.6	32.32	36.86	13.62	31.03	33.26	26.25	34.83	34.59	32.31	23.02	25.64	26.32	19.51	11.24	27.46	31.23
ARMCX4	0.45	0.4	0.31	0.48	0.36	0.43	0.63	0.46	0.62	0.53	0.35	0.35	0.74	0.93	0.49	0.46	0.3	0.33	0.52	0.24	0.32	0.37	0.42	0.5	0.41	0.48	0.41	0.37	0.27	0.2	0.28	1.09	0.74	0.77	0.93	0.44	0.86	2.03	0.78	1.07	0.91	1.47	0.54	1.26	0.91	0.67	0.64	2.41	1.13
UTS2	1.39	1.25	1.72	1.67	0.61	0.58	0.43	0.58	0.44	0	0.43	0.29	0.28	0.79	0.39	0	0.31	0	1.28	0.2	0.85	1.01	0.14	0.45	0.62	0.6	1.2	1.17	0.15	0	17.83	6.16	6.15	13.47	1.58	1.69	6.24	6.14	1.59	0	2.85	3.91	0	15.44	3.38	5.7	0.54	2.84	0
IL11RA	6.66	16.51	9.07	8.18	8.76	5.72	8.49	9.24	9.9	14.63	6.71	10.28	26.97	31.42	8.57	13.58	10.54	10.44	13.04	10.96	12.55	11.3	8.61	9.49	11.17	14.04	9.41	12.51	12.11	7.33	4.61	3.35	4.68	4.33	6.62	5.2	6.72	3.56	7.23	7.4	14.44	4.07	18.72	3.06	15.47	3.01	2.8	6.18	3.13
CENPC	1.84	2.84	2.69	3.25	2.63	1.4	2.85	2.28	3.46	2.44	1.05	2.51	3.13	1.85	2.73	1.65	2.53	1.72	2.66	1.58	2.96	2.39	1.54	1.99	1.87	2.96	1.45	1.02	0.91	1.02	3.01	3.53	4.05	3.26	4.71	4.41	3.46	5.92	2.67	4.17	2.24	3.37	2.53	2.23	3.35	3.62	2.36	6.29	3.76
KCNJ2	0.27	0.65	0.65	0.64	0.22	0.44	0.47	0.26	0.4	0.24	0.12	0.7	0.5	0.31	0.82	0.08	0.82	0.72	0.49	0.31	0.32	0.56	0.27	0.6	0.39	0.65	0.52	0.33	0.42	0.18	3.64	1.43	1.62	1.43	0.66	0.72	0.93	0.68	1.14	1.47	1.76	0.6	0.28	0.22	0.32	0.93	0.51	5.02	1.48
ESRRG	0.11	0.32	0.16	0.18	0.09	0.4	0.06	0.03	0.16	0.2	0.12	0.14	0	0.04	0.14	0.13	0.02	0.1	0.21	0.1	0.24	0.09	0.08	0.61	0.1	0.13	0.31	0.18	0.11	0.1	0.04	0.07	0.31	0.01	0.54	0.05	1.2	0.03	0.11	1.28	0.13	0.46	0.02	0.07	0.05	0.33	0.57	0.03	0.15
BGI_novel_G003093	0	0	0	0	0	0	0	0	0	0	0	0	0	0	0	0	0	0	0	0	0	0	0	0	0	0	0	0	0	0	0	0	0	1.4	0	0	0	0	0	0	0	0	0	0	0	0	0	0	0
MBNL3	10.85	6.75	8.35	9.06	18.7	6.13	8.5	9.38	9.44	13.81	5.23	11.91	3.13	5.27	10.06	10.16	9.59	17.02	7.51	8.04	11.64	9.45	10.99	7.54	10.79	8.06	6.36	13.44	5.03	4.31	0.99	4.58	2.99	1.75	10.42	4.53	3.1	2.92	19.4	0.3	0.62	3.98	1.8	3.11	5.5	2.88	2.31	2.58	1.26
GRID1	0.03	0.54	0.05	0.08	0.01	0.42	0.27	0.4	0.33	0	0.27	0.37	0.31	0.21	0.12	0.14	0.53	0.16	0.18	0	0.09	0.23	0.06	0.11	0.01	0.15	0.01	0.08	0	0.18	0.84	0.39	0.42	0.88	2.11	2.02	0.32	1.9	4.23	11.14	8.5	7.83	0.29	0.13	4.25	0.56	4.25	4.62	1.99
MEN1	7.52	8.65	7.7	7.39	8.23	8.17	7.93	8.45	5.76	9.74	7.1	9.67	14.42	14.34	10.12	9.96	9.14	8.83	9.7	11.91	10.41	12.27	8.45	8.56	7.46	9.31	5.63	10.81	12.79	10.06	12.76	16.9	12.24	14.65	15.86	12.43	9.29	12.18	11.41	7.67	9.74	20.26	14.91	19.74	15.19	5.75	11.26	10.01	12.27
TRAF3IP2	2.4	4.4	6.08	2.93	2.93	4.17	3.05	2.6	5.53	5.02	3.52	1.08	2.47	4.92	1.87	3.3	2.45	5.95	4.79	3.46	2.8	4.84	3.9	4.39	3.28	4.31	7.21	1.42	2.82	2.2	8.77	9.99	18.38	6.98	5.56	5.52	4.84	15.79	3.9	10.92	1.47	2.09	6.26	24.47	4.69	6.51	7.88	6.39	12.55
ZNF407	1.28	1.25	1.42	1.44	1.45	1.33	2.13	1.04	1.07	1.04	1.73	0.84	1.09	1.47	1.39	0.63	1.44	0.9	1.42	1.14	1.41	0.98	1.05	1.2	1.06	1.55	0.89	1.18	0.77	1.19	2.08	2.17	1.59	2.22	2.14	2.54	2.5	2.51	2.39	2.97	2.64	2.53	1.58	1.78	2.4	1.38	2.89	2.47	1.22
ZNF662	1.78	1.65	1.13	1.39	1.43	1.32	1.26	1.87	1.56	1.44	0.47	1.52	2.48	2.1	1.7	1.33	1.71	1.26	1.48	0.61	1.47	1.33	1.19	1.66	1.3	1.83	1.51	1.43	0.9	0.61	0.28	1.24	0.84	1.4	3	0.58	0.92	7.66	1.66	0.51	0.34	2.01	0.65	0.44	3.03	1.49	0.27	4.58	1.67
AKR1C3	27.74	86.83	37.08	98.59	26.07	103.32	79.7	35.93	44.84	91.13	59.88	81.49	34.2	77.91	94.97	55.81	63.34	76.03	39.71	167.43	115.96	84.63	85.11	38.57	42.2	33.59	26.87	69.51	107.57	93.47	27.05	80.5	167.06	24.31	119.66	202.01	159.74	121.33	37.38	219.45	214.75	96.52	221.54	178.13	167.69	159.29	113.04	64.71	51.64
FUT4	0.55	1.32	2.24	2	0.35	1.54	0.42	0.77	0.75	0.32	0.38	1.06	0.33	1.78	0.44	0.44	0.51	0.61	1.16	0.27	0.21	1.49	0.46	0.8	0.79	0.66	0.77	0.51	0.52	0.58	2.17	5.17	4.18	3.65	3.16	2.42	3.76	8.74	3.74	5.55	3.56	3.39	14.66	6.33	3.61	2.81	4.77	5.75	3.66
CD74	1043.7	954.61	1544.98	1075.01	505.08	1419.87	779.72	575.86	1039.39	328.69	611.1	868.42	408.74	665.07	491.73	252.2	596.42	477.22	1108.41	580.78	372.51	1209.53	577.76	753.41	699.65	934.34	879.09	676.41	546.43	776.16	3794.92	3114.26	1202.71	4530.27	2062.86	2575.54	2039.78	931.91	1372.17	1110.13	4118.46	1288.73	1910.02	1844.09	1269.49	986.44	424.63	2005.81	1380.21
GPR84	0.1	0.2	0.49	0.34	0	0.43	0.05	0.1	0.24	0.15	0.15	0.33	0	0.07	0.09	0.05	0.16	0.33	0.24	0.13	0	0.49	0.23	0.05	0.05	0.14	0.24	0.05	0	0.11	8.33	6.54	1.66	2.38	0.79	1.19	1.59	1.8	1.34	0.26	0.34	0.69	2.41	0.47	0.72	3	1.55	2.04	2.95
CCDC130	10.54	11.84	10.2	10.84	7.59	12.07	11.07	8.85	10.77	8.26	6.86	9.15	39.41	25.74	8.9	8.77	11.36	7	10.74	8.12	9.36	9.39	7.32	8.9	8.46	11.76	9.65	9.58	8.77	11.44	15.59	16.18	10.86	22.84	34.37	34.49	28.87	23.75	23.98	27.63	21.93	30.89	89.37	80.64	27.37	12.9	34.39	21.86	20.14
COMMD1	25.7	17.79	28.03	21.19	15.66	20.72	16.24	17.47	16.09	18.53	19.17	17.07	16.13	25.65	16.11	19.44	17.88	14.55	15.78	26.88	19.65	19.15	16.35	15.09	19.98	12.67	19.05	17.71	15.35	22.4	48.13	27.64	24	33.72	25.48	25.73	32.9	19.29	18.98	30.9	28.08	39.77	37.25	21.3	27.01	16.23	24.84	26.27	19.64
NAALAD2	0.26	0.46	1.02	0.25	0.25	0.16	0.56	0.29	0.65	0.14	0.25	0.61	0.58	0.28	0.43	0.19	0.37	0.51	0.31	0.18	0.33	0.37	0.35	0.41	0.23	0.62	0.38	0.19	0.24	0.12	0.19	0.32	0.41	0.13	0.3	0.16	0.17	0.16	0.21	0.1	0	0.25	0.3	0.06	0.17	0.23	0.21	0.23	0.18
ALG5	11.46	16.79	21.39	14.54	10.7	14.01	15.55	13.81	14.24	14.58	10.01	12.83	4.36	9.44	13.75	14.17	13.61	13.52	15.2	16.09	12.95	16.43	14.46	14.54	15.02	15.29	10.61	14.67	11.06	14.54	18.4	14.34	23.39	12.33	24.09	31.74	17.26	27.19	26.11	14.13	19.8	18.27	10.21	20.57	21.02	19.13	13.98	18.62	19.47
PDE12	3.8	4.79	6.26	6.46	3.08	5.54	3.79	3.72	3.78	3.71	3.13	4.41	1.5	2.24	4.26	3.86	3.53	4.08	4.2	2.83	3.4	5.89	5.2	4.11	3.23	2.93	2.88	4.28	3.75	4.01	4.91	11.07	22.04	3.94	9.7	4.19	4.8	3.76	6.41	4.31	3.09	3.96	3.76	3.23	3.22	5.69	5.97	4.58	6.14
MPP7	0.65	0.61	0.68	0.88	0.36	0.85	0.6	0.52	0.65	0.38	0.49	0.46	0.05	1.19	0.48	0.37	0.67	0.52	0.88	0.2	0.54	0.83	0.35	0.29	0.64	0.51	0.43	0.22	0.26	0.31	0.32	0.33	2.66	1.27	1.86	0.58	1.02	1.88	0.36	1.73	1.25	0.35	0.61	0.59	3.54	3.05	0.28	1.24	1.88
THSD7B	0.23	0.05	0.06	0.1	0.16	0.12	0.31	0.03	0.12	0.06	0.08	0.36	0.04	0.05	0.04	0.07	0.05	0.09	0.49	0.06	0.02	0.18	0.11	0.03	0.02	0.13	0.3	0.13	0.01	0.02	0	0.06	0.4	0.03	0.32	0.36	0.44	0.63	0.45	0.4	0.22	0.27	0.04	0	0.2	0.13	0.05	1.24	0.32
BGI_novel_G001077	0	0.14	0	0	0	0.05	0.05	0	0	0	0	0.09	0	0	0	0	0	0	0	0	0	0.05	0	0.05	0	0.07	0	0	0.05	0	0.05	0	0	0	0.1	0	0	0.05	0.1	0.05	0	0	0	0	0	0.05	0	0	0.05
IDH3B	26.92	29.88	30.62	27.61	22.45	31.15	24.41	26.71	24.21	26.89	22.44	28.21	25.02	26.78	27.67	27.4	26.92	23.06	24.9	28.99	31.51	27.93	23.62	22.69	28.1	23.7	20.85	23.82	27.53	28.79	38.88	31.85	36.27	40.34	41.76	53.02	47.71	33.17	53.76	54.85	60.1	53.01	48.23	47.1	41.54	36.76	29.72	33.83	27.19
SCN3B	0.01	0.01	0.05	0.05	0.05	0.05	0.04	0.02	0.06	0.01	0.02	0.01	0	0.24	0.04	0	0.04	0.02	0.11	0.02	0	0.04	0.02	0.1	0.02	0.03	0.01	0.05	0.01	0.01	0.32	0.24	0.28	0.39	0.48	0.3	0.25	0.2	0.14	0.58	0.02	0.11	1.01	0.15	0.42	0.3	0.53	0.52	0.15
PCYT1A	4.8	7.04	9.04	9.1	5.27	7.75	5.55	6.12	5.76	6.12	4.94	6.99	4.2	5.34	6.32	4.19	5.93	6.52	6.05	3.01	5.26	7.17	7.04	6.32	5.22	5.85	4.06	4.89	5.68	5.05	11.32	17.16	9.41	14.56	11.38	12.05	10.44	20.48	8.89	9.81	5.76	5.58	10.94	7.22	9.92	12.43	10.79	12.97	14.46
CT47A5	0	0	0	0	0	0	0	0	0	0	0	0	0	0.01	0	0	0	0	0	0	0	0	0	0	0	0	0	0	0	0	0	1.07	0	0.06	0	0	0	0	0	0	0	0	0	0	0	0	0	0	0
TRIM16L	1.58	2.06	0.95	0.72	1.74	1.34	3.55	2.48	1.44	1.75	1.75	1.73	3.4	5.31	1.51	1.86	2.27	2.26	1.47	2.34	2.55	2.49	1.51	2.97	2.78	2.82	0.81	2.29	2.23	1.39	1.92	3.22	30.85	15.06	1.55	3.51	3.6	2.12	1.38	3.08	2.28	1.87	13.64	5.23	2.61	1.78	2.7	1.66	1.8
PSMA3	54.53	46.44	53.66	57.02	34.6	40.26	44.61	41.49	48.41	39.35	22.73	47.1	46.92	36.51	46.71	35.93	44.7	33.9	35.05	56.01	37.23	57.52	36.96	35.26	35.28	41.52	31.55	42.04	23.16	37.93	90.49	88.23	96.5	102.22	68.88	47.54	62.68	71.62	47.59	57.16	48.16	67.76	73.78	47.6	46.53	81.89	63.55	51.68	64.9
IBTK	10.17	9.45	15.21	14.25	7.46	7.07	10.13	12.55	9.61	10.99	4.25	9.85	9.02	6.92	9.83	8.78	9.55	9.78	8.9	7.32	9.12	9.34	10.82	10.04	8.32	8.09	7.66	8.62	4.09	5.32	10.78	16.59	21.58	8.5	8.12	9.98	12.67	13.39	9.43	11.89	5.47	7.82	7.55	5.05	7.12	10.24	8.47	10.36	14.29
KRT77	0	0	0	0	0	0	0	0	0	0	0	0	0	0	0	0	0	0	0	0	0	0	0	0	0	0	0	0	0	0	0	0	0	0.04	0	0	0	0	0.02	0	0	0	0	0	0	0	0.02	0.02	0
SAMD7	0	0	0	0	0	0	0	0	0	0	0	0	0	0	0	0	0	0	0	0	0	0	0	0	0	0	0	0	0	0	0	0	0	0	0.03	0	0	0	0	0	0	0	0	0	0	0	0	0	0
BGI_novel_G001417	0	0	0	0	0	0	0	0	0	0	0	0	0	0	0	0	0	0	0	0	0	0	0	0	0	0	0	0	0	0	0	0	0	0	0	0.05	0	0.05	0	0	0.16	0.1	3.23	0	0	0	0	0	0
MKS1	1.35	1.95	1.46	1.06	2.07	3.16	1.62	2.14	1.41	2.05	1.69	2.23	4.52	3.2	2.12	2.27	2.09	1.73	2.57	1.67	2.32	2.48	1.53	1.5	1.61	1.67	1.42	1.67	2.05	1.32	3.86	5.15	4.27	3.44	6.35	4.97	5.05	6.52	2.58	7.2	3.18	7.69	9.67	7.98	4.01	2.59	5.68	3.99	3.66
HIST2H2BE	4.39	5.94	4.96	3.39	5.49	3.86	3.53	4.16	1.96	4.03	3.4	6.91	3.95	3.5	4.98	5.67	7.02	4.93	3.78	5.69	6.31	7.93	4.13	2.94	3.93	4.64	1.34	3.27	5.73	15.64	23.21	6.23	37.61	29.24	22.99	24.82	32.9	11.9	18.19	34.48	14.46	43	10.47	14.63	34.99	23.74	15.54	4.41	8.53
GP1BB	0.26	0.66	0.25	0.24	0.33	0.56	0.59	0.42	0.33	0.08	0.25	0.48	1.89	2.87	0.32	0.17	0.18	0.24	0.74	0.54	0.44	0.08	0.24	0.25	0.42	1.27	0.49	0.7	0.64	0.8	2.82	2.55	3.13	1.76	2.67	11.99	2.75	1.35	3.83	6.95	7.4	4.45	4.59	1.38	6.78	1.23	2.09	6.68	2.37
ALG1L	1	0.2	0.39	0.38	0.61	0.09	0.1	0.49	0	0.17	0	0.19	0	0.54	0.08	0.39	1.11	0.19	0.29	0.26	0.31	0.39	0.09	0.2	0.26	0.14	0.1	0.35	0.47	1.87	0.2	0.75	1.46	0.28	0.3	0.21	0.21	0.3	0.2	0.51	0.5	0.22	1.26	0.92	0	6.21	0.09	0.26	3.88
NPM1	116.56	122.87	158.4	123.93	136.38	105.95	101.31	122.24	110.43	102.04	83.17	100.54	24.93	75.28	126.03	96.99	93.74	117.45	135.29	95.1	99.74	132.76	87.34	95.61	116.07	113.21	90.9	88.65	63.09	68.75	427.07	478.58	385.15	251.74	384.19	567.76	310.9	337.7	292.99	339.89	266.72	294.39	311.02	104.51	252.47	330.7	733.4	339.59	422.27
RPL7L1	21.87	21.47	22.36	20.69	17.19	20.51	18.65	21.14	20.53	20.65	16.39	20.8	18.83	20.67	21.29	21.76	19.13	18.67	19.95	18.58	17.59	24.01	23.19	21.29	19.15	18.04	17.88	20.71	18.87	17.82	35.48	49.74	40.55	30.46	39.41	41	34.46	29.33	34.89	40.58	42.97	35.37	37.25	34.07	31.93	37.18	40.94	29.67	32.93
GPR6	0	0	0	0	0	0	0	0	0	0	0	0	0	0	0	0	0	0	0	0	0	0	0	0	0	0	0	0	0	0	0	0	0	0	0	0	0	0	0	0	0	0	0	0	0	0	0	0	0
ISL1	0	0	0.03	0	0.21	0	0	0	0	0	0	0	0	0	0.08	0	0	0	0	0	0	0.08	0.05	0.03	0	0	0	0	0	0	0.05	0.92	0.63	0.51	0	0.03	0.2	0.16	0	0	0	0.09	1.34	0.06	0.08	0	0	0.02	0.03
BGI_novel_G003052	0	0	0.02	0	0	0	0	0.01	0.31	0.12	0.14	0.1	0.41	0	0	0	0	0.03	0.35	0.1	0.25	0	0	0.05	0	0	0.03	0	0	0.06	0.05	2.45	0	2.48	0	0	0.08	0.47	0.24	0	0.39	0	0	0.18	0	0.08	0.04	0.3	0.14
USF1	14.41	15.98	17.05	19.12	12.41	16.63	16.64	13.58	17.53	13.75	11.26	16.57	24.52	24.86	13.36	16.38	15.13	10.98	17.3	17.12	13	18.42	13.45	15.62	13.64	18.48	14.21	12.25	13.5	18.05	33.84	39.45	24.41	41.6	35.21	36.13	57.63	26.16	39.96	35.54	26.37	41.5	101.08	64.11	35.4	52.41	36.95	28.47	24.37
BGI_novel_G000045	0.2	0.18	0.06	0.37	0.12	0.28	0.07	0.12	0.18	0.02	0.06	0.29	0.51	0.62	0.07	0.08	0.22	0.2	0.06	0.24	0.13	0.19	0.06	0.05	0.13	0.26	0.06	0.13	0	0.2	0.45	0.15	0	0.77	0.17	0.5	0.33	0.31	0.2	0.2	0.82	0.07	0.3	0.15	0.33	0.44	0.7	0.17	0.2
BGI_novel_G002321	1.62	0.43	0.89	1.73	0.53	1.08	1.37	0.54	0.26	0.52	0.21	0.5	8.46	3.71	1.31	0.57	1.23	0.38	0.77	1.13	0.24	1.07	0.55	0.68	0.22	0.31	0.83	0.53	1.38	0.33	4.39	1.18	1.62	3.08	1	4.11	1.3	0.21	2.09	0.74	3.06	1.97	12.54	11.45	2.78	2.18	0.57	1.68	0.77
BGI_novel_G000886	0.19	0.69	0.34	0.18	0.24	0.16	0.21	0.09	0.67	0.09	0.08	0.36	2	1.77	0.08	0.18	0.46	0.39	0.4	0.43	0.09	0.26	0.08	0.17	0	0.57	0.54	0.61	0.16	0.27	0.69	0.26	0.63	0.59	0.57	0.89	0.6	0.57	0.37	0.61	2.74	0.47	4.17	2.19	0.87	0.17	0.59	0.22	0.18
BGI_novel_G002423	0	0	0	0	0.61	2.49	0	0	0.06	0.39	0	0.62	0	0	0	0	1.05	1.22	0.48	0	1.35	0.12	0	0	0	0	0	0.18	0	1.51	0	0	0.41	0	0	0	0.1	0.22	0	1.48	0	0	0	0	0	0	1.04	0.34	0
MSANTD2	3.36	3.83	3.18	2.68	2.6	2.97	2.34	2.44	2.44	2.55	1.75	2.78	9.69	6.74	2.67	3.48	3.09	2.02	3.76	2.18	3.58	3.71	1.85	2.72	2.6	4.09	2.79	2.85	2.1	1.76	9.96	8.43	7.48	8.17	8.09	5.69	8.04	11.11	5.22	6.55	6.66	12.86	15.11	24.8	9.05	8.12	11	14.42	7.69
GTF2I	14.3	25.53	22.78	25.3	21.63	20.91	21.19	24.93	18.46	24.54	16.16	22.1	17.14	16.45	23.92	16.91	23.88	27.86	23.86	9.9	26.27	28	21.94	19.6	21.24	21.6	13.43	18.02	22.72	17.75	21.78	56.83	37.47	56.4	82.73	44.59	45.45	51.6	54.77	65.44	35.7	50.08	34.58	36.93	45.56	45.32	66.24	44.98	78.03
WFDC5	0	0	0	0	0	0	0	0	0	0	0	0	0	0	0	0	0	0	0	0	0	0	0	0	0	0	0	0	0	0	0	0	0	0.15	0.08	0	0	0	0	0	0	0	0	0	0	0.15	0	0	0.07
MRPL57	13.51	11.98	10.2	8.8	9.92	9.53	9.92	9.7	10.1	9.56	10.34	9.75	12.99	17.1	10.53	12.12	10.86	9.37	8.73	14.59	12.33	11.45	10.12	9.25	11.27	9.06	10.53	13	15.49	21.17	16.44	8.09	13.39	8.28	12.95	16.37	10.47	11.64	10.28	8.4	13.41	10.43	8.68	20.38	13.1	7.9	5.18	7.3	8.01
NFAM1	2.21	2.19	5.05	4.35	1.18	3.78	2.25	1.75	2.97	0.96	1.26	3.64	0.79	0.57	1.35	0.61	2.7	2.2	2.37	1.22	0.93	4.18	2.85	2.13	1.45	2.31	2.53	1.96	1.98	3.16	5.51	4.8	1.73	5.03	1.84	2.95	3.16	2.68	2.14	0.89	1.61	1.25	2.16	1.08	1.05	2.42	0.72	2.69	2.62
BGI_novel_G000590	0	0	0	0	0	0	0	0	0	0	0	0	0.17	0	0	0	0	0	0	0	0	0	0	0	0	0	0	0	0	0	0	0	0	0	0	0	0	0	0	0.1	0	0	0	0	0	0	0	0	0
BGI_novel_G001213	0	0	0	0	0	0	0	0	0	0	0	0	0	0	0	0	0	0	0	0	0	0	0	0	0	0	0	0	0	0	0	0	0	0	0.02	0	0	0.02	0	0.05	0	0	0.19	0	0	0	0.15	0	0
DSTN	66.15	76.62	73.95	61.08	53	84.49	54.2	67.31	59.82	57.35	53.88	58.14	42.2	132.32	56.85	59.69	64.16	57.87	56.4	104.03	60.86	75.49	56.75	65.81	66.88	61.14	63.1	51.54	50.82	56.87	217.3	188	300.8	200.55	163.39	204.18	189.62	339.66	280.06	284.88	280.94	196.64	87.91	161.9	177.01	340.61	213.2	317.36	324.6
BGI_novel_G000261	0	0	0	0	0	0	0	0	0	0	0	0	0	0	0	0	0	0	0	0	0	0.07	0.07	0.07	0.07	0	0.05	0.02	0	0	0	0.61	0	0.92	0.47	0	0.53	1.17	0.31	0.67	0.25	0.88	0	0.33	0	0.14	1.24	0.2	0.19
ZHX1-C8orf76	9.96	6.18	5.5	4.71	2.71	2.26	5.47	3.84	1.99	3.62	2.3	3.29	12.55	11.81	3.85	5.23	5.33	4.99	4.14	10.98	6.34	3.95	2.93	1.82	3.25	6.97	6.74	6.59	2.14	6.64	9.35	2.19	2.8	5.38	5.03	9.57	7.3	4.17	8.71	5.56	7.11	11.75	15.53	9.35	5.86	6.68	5.56	2.71	2.54
GLIPR1L2	1.06	0.65	1.31	0.36	0.97	0.24	0.91	0.6	0.92	0.41	0.44	0.85	2.17	2.09	0.85	0.58	0.67	0.44	0.37	1.09	0.36	0.54	0.59	0.67	0.34	0.71	0.32	0.56	0.49	0.53	1.3	1.19	1.58	1.06	1.74	1.33	0.91	1.12	0.55	1.58	1.56	0.94	1.61	1.16	1.1	1.72	1	1.14	0.65
PDE6G	2.35	2.48	4.89	2.58	1.23	2.55	1.09	1.34	1.15	0.76	1.65	3.54	3.14	3.09	0.96	0.52	1.52	0.96	3.63	0.54	0.44	2.25	1.19	1.7	1.68	1.84	2.46	0.87	1.75	2.13	2.92	0.88	1.23	7.03	1.83	2.37	1.68	0.42	2.41	0.61	1.42	2.31	1.08	0.39	1.39	0.49	0.85	1.25	1.26
BGI_novel_G002976	0	0	0	0	0	0	0	0	0	0	0	0	0	0	0	0	0	0	0	0	0	0	0	0.03	0	0	0	0	0	0	0	0	0.03	0.09	0	0.04	0.14	0.03	0	0	1.14	0	0.1	0	0.03	0	0.03	0.03	0
BGI_novel_G000524	0.05	0	0	0	0	0	0	0.06	0	0	0	0	0	0	0	0	0	0	0	0	0	0	0	0	0	0	0	0	0	0	0.14	0	0	0.06	0.06	0	0	0	0	0	0	0	0	0.14	0	0	0	0.06	0
RBM45	1.78	2.26	2.38	2.82	1.33	1.59	1.58	1.58	1.33	1.66	0.96	1.91	1.12	1.58	1.48	1.42	1.79	1.77	2.62	1.2	1.06	2.94	1.4	1.7	1.35	1.21	1.33	1.85	0.88	1.59	3.68	4.8	3.77	4.22	3.98	4.91	3.96	5.26	3.34	5.31	3.02	4.76	3.18	1.36	2.57	5.81	3.81	4.71	4.59
HDAC1	21.39	25.47	22.86	23.13	18.32	23.23	20.5	16.54	18.94	14.95	15.32	18.17	25.39	27.73	16.18	17.76	19.79	19.51	24.27	20.47	15.63	27.32	16.9	18.57	16.27	23.9	20.54	18.73	15.43	16.62	48.17	46.63	94.1	32.96	44.31	36.35	63.24	41.69	45.81	33.21	32.67	58.78	92.61	65.69	32.1	89.55	74.21	46.68	61.27
BBC3	2.6	3.17	4.59	7.57	1.55	3.84	1.51	2.61	1.28	0.35	1.93	1.78	3.29	2.67	1.34	1.51	2.19	0.34	1.83	1.69	1.41	2.68	0.84	1.61	1.59	0.94	1.35	2.35	2.52	3.41	4.52	3.48	5.51	10.55	9.16	7.39	10.37	12.03	9.3	10.56	13.12	8.3	5.61	6.24	6.31	6.76	6.38	5.35	5.13
PHOSPHO2	1.49	1.04	1.69	1.97	0.82	1.58	1.02	0.77	0.91	0.76	1.29	0.76	0.58	0.41	1.65	0.92	0.65	1.15	0.77	1.37	0.85	0.98	0.9	0.8	0.31	0.51	1	0.85	0.44	0.67	0.54	3.92	2.1	2.02	3.79	2.68	1.63	2.04	1.64	4.85	1.83	3.81	0.61	1.07	2.39	1.19	3.1	1.11	1.52
OSTN	0	0	0	0	0	0	0	0	0	0	0	0	0	0	0	0	0	0	0	0	0	0	0	0	0	0	0	0	0	0	0	0	0	0	0	0	0	0	0	0	0	0	0.4	0	0	0	0	0	0
ZNF70	0.32	0.44	0.32	0.21	0.21	0.31	0.27	0.2	0.32	0.29	0.14	0.48	0.24	0.32	0.32	0.39	0.47	0.49	0.44	0.12	0.47	0.39	0.42	0.46	0.38	0.32	0.28	0.2	0.44	0.26	0.76	0.87	1.05	0.79	1.07	1.04	0.8	1.62	1.16	1.8	0.52	0.91	0.38	0.38	1.67	0.68	0.9	2.09	1.82
TMEM63C	0.03	0.06	0.17	0.23	0.06	0.23	0.07	0.07	0.05	0.04	0.05	0.08	0.32	0	0.09	0.03	0.19	0.07	0.1	0.07	0.03	0.22	0.07	0.1	0.08	0.02	0.09	0.05	0.2	0.07	0.36	0.07	0.05	0.05	0.03	0.15	0.03	0	0.13	0.03	0.02	0.01	0	0.03	0.01	0.05	0.01	0.1	0.1
BGI_novel_G000597	0.17	0.28	0.19	0.07	0.31	0.21	0.06	0.14	0.06	0.13	0.03	0.26	2.87	1.59	0.26	0.12	0.44	0.12	0.06	0.59	0.37	0.22	0.09	0.24	0.27	0.41	0.28	0.22	0.15	0.23	0.37	0.16	0.26	0.19	0.31	0.32	0.26	0.12	0.17	0.29	1.26	0.36	1.63	1.66	0.34	0.17	0.15	0.07	0.24
BGI_novel_G002593	6.61	0.81	3.85	0.29	0.35	1.07	2.15	0	0.33	0.28	0.69	0	49.04	20.15	0	0	2.32	0	2.31	10.49	0	0	0.6	2.09	1.11	1.79	0	1.85	0	0.98	4.4	0	0.51	0	0.87	5.57	4.65	0.36	0	0	11.39	7.78	16.88	9.19	6.21	0.62	0	0.33	0
UBE2Q2L	0	0.19	0.19	0.18	0.19	0.35	0	0.19	0	0	0	0	0	0.26	0	0	0.21	0.19	0	0	0.2	0	0	0	0	0.26	0	0.2	0	0.2	0	0	0.19	0.18	0.19	0.21	0.39	0.75	0	0.39	0	0.6	0.6	0	0.2	0	0.18	0	0
FBXW12	0	0	0	0	0	0	0	0	0	0	0	0	0	0	0	0	0	0	0	0	0	0	0	0	0	0	0	0	0	0	0	0	0	0	0	0	0	0	0.05	0	0	0.05	0	0	0	0	0	0	0
RAI1	1.93	1.73	1.56	1.78	1.2	2.74	1.45	1.74	2.44	1.2	1.36	1.52	1.49	2.48	1.15	0.9	1.33	1.54	2.36	1.13	1.02	2.41	1.91	1.39	1.3	2.09	1.58	1.69	2.01	1.5	4.26	8.36	7.23	8.43	8.9	7.46	7.89	7.46	8.15	12.24	19.9	8.64	8.32	3.06	12.32	9.6	9.87	10.2	17.36
COX6C	85.58	74.22	91.23	74.92	60.22	62.43	65.59	51.02	62.66	61.55	65.23	60.42	60.6	92.24	70.96	68.02	64.74	62.99	61.85	87.47	76.08	52.54	50.53	61.47	73.36	67.76	65.92	68.88	56.54	86.31	120.67	71.01	63.87	68.63	53.1	242.84	91.28	55.28	121.05	65.05	108.62	97.81	120.21	150.17	94.42	107.45	75.63	47.23	81.37
FLRT3	2.42	2.28	7.63	7.62	1.85	3.63	3.79	3.89	3.41	3.64	1.57	0.94	1.39	4.07	0.97	4.22	1.01	4.94	4.01	1.29	1.99	5.14	1.46	3.43	3.47	1.95	3.36	0.47	1.77	1.91	0.02	6.68	8.26	23.5	14.9	1.82	8.74	13	12.62	34.83	0	7.46	17.78	4.03	1.06	30.28	36.35	0.65	12.69
RBM34	8.49	8.54	11.55	10.44	6.2	7.3	6.61	7.85	8.25	6.37	4.15	7.86	15.14	10.49	6.25	6.28	6.2	5.89	7.89	7.75	6.67	9.36	6.38	6.72	5.34	8.91	6.32	6.78	3.42	4.69	23.67	27.96	35.84	22.73	22.94	31.03	20.82	19.91	26.14	31.53	14.73	27.17	38.53	28.66	21.24	17.04	30.29	17.22	19.46
MPPED1	10.05	11.14	3.72	10.8	12.52	15.32	16.14	10.2	11.49	8.08	7.36	3.26	16.59	18.85	21.36	16.33	6.74	8.38	5.95	6.73	10.87	16.66	12.69	11.71	8.32	14.72	9.64	8.26	9.4	23.76	0.13	0	0	0	1.67	0	4.7	0	1.75	0.02	0.04	0.83	1.61	0	6.27	0.08	0	0.03	0
AAMP	26.49	26.55	31.98	24.57	24.35	31.74	23.52	28.03	27.97	28.92	32.5	29.77	14.31	33.34	32.7	28.37	34.85	26.03	27.76	40.07	30.51	30.49	27.42	25.63	31.23	33.94	23.74	28.4	35.56	43.22	37.32	54.43	75.2	35.71	41.2	59.65	47.67	34.12	30.8	70.71	47.34	64.06	37.36	46.74	44.89	67.28	38.69	28.64	38.53
BGI_novel_G002858	0	0	0	0	0	0	0	0	0	0	0	0	0	0	0	0	0	0	0	0	0	0	0	0	0	0	0	0	0	0	0	0	0	0	0	0	0	0	0	0	0	0	0	0	0	0	0	0	0
OR5B21	0	0	0	0	0	0	0	0	0	0	0	0	0	0	0	0	0	0	0	0	0	0	0	0	0	0	0	0	0	0	0.09	0	0	0	0	0	0	0	0	0	0	0	0	0	0.09	0	0	0	0
USP38	3.66	4.49	5.92	5.23	2.74	3.44	3.48	2.98	4.13	3.71	2.82	4.21	1.46	2.81	3.51	3.99	3.36	3.71	3.5	2.87	3.01	4.85	4.41	4.13	2.98	3.41	3.3	4.71	2.44	2.16	3.71	8.27	7.32	5.05	5.57	3.05	3.99	5.97	4.24	6.13	3.81	4.43	1.63	2.27	3.12	4.52	5.23	5.65	5.43
GALR1	0	0	0	0	0	0.03	0	0	0	0	0	0	0	0	0	0	0	0	0	0	0	0	0	0	0	0.04	0	0	0	0	0	0	0.03	0	0	0.03	0	0	0	0	0	0	0	0	0	0	0	0.02	0
LOC100505478	0	0	0	0	0	0	0	0	0	0	0	0	0	0	0	0	0	0	0	0	0	0	0	0	0	0	0	0	0	0	0	0	0	0	0	0	0.12	0	0.11	0	0	0	0	0.27	0	0.11	0	0	0
CPSF4	5.96	5.52	6.01	5.99	5.9	7.1	5.31	6.04	6.24	6.27	5.34	6.39	5.4	8.31	8.37	5.95	6.18	5.17	6.9	6.88	8.01	7.67	6.42	5.39	6.54	7.53	4.96	6.42	8.04	6.79	12.15	13.68	10.7	26.69	19.82	17.99	11.73	10.08	11.97	12.79	12.58	13.68	13.45	18.47	11.36	14.77	17.44	9.81	14.76
ZDHHC1	2.26	3.05	1.91	1.94	1.94	3.94	2.35	1.91	2.51	1.19	2.22	1.82	1.95	4.41	2.31	1.87	2.08	1.83	3.31	2.01	2.01	2.99	1.55	2.14	2.17	3.29	2.41	1.26	2.76	1.95	7.76	5.83	9.9	10.35	20.71	14.43	28.89	15.28	9.97	61.8	58.95	30.06	28.02	10.01	52.52	5.07	19.25	16.09	8.3
BGI_novel_G002785	0.65	0.78	1.15	1.18	0.89	1.24	0.98	0.67	0.75	0.66	0.88	0.75	0.05	0.24	1.42	0.39	0.78	1.3	0.68	0.65	1.17	1.21	0.77	0.6	0.63	0.59	0.37	0.58	1.18	1.1	1.7	2.95	2.33	1.5	1.64	1.4	1.51	2.39	3.53	2.29	1.37	1.87	0.26	0.15	0.93	2.09	2.41	2.35	2.25
C14orf2	81.87	73.59	94.41	67.8	53.64	62.19	61.02	52.08	65.44	61.85	77.83	56.15	51.26	98.87	77.34	58.86	57.41	50.19	60.03	97.35	71.53	53.99	53.28	55.1	71.44	74.12	75.54	72.48	50.39	52.64	131.7	98.78	133.9	64.99	83.43	91.91	84.61	87.05	82.32	57.26	154.52	132.73	61.41	128.76	142.92	88.1	54.17	57.54	49.84
FMO3	296.51	208.7	233.86	241.5	283.31	272.86	243.81	394.78	188.88	206.08	191.71	429.84	404.2	355.66	445.94	353.15	435.71	367.17	239.24	118.95	247.38	270.8	312.29	294.18	317.38	272.34	245.77	277.71	291.56	370.67	4.35	12.4	1.74	10.28	149.13	2.51	86.87	13.83	109.67	3.27	2.58	97.61	10.45	0.64	183.13	3.89	0.82	14.74	7.81
ZNF385A	5.63	5.54	11.62	7.83	3.88	9.14	4.61	4.32	5.18	5.3	4.33	9.11	9.03	7.09	4.39	4.42	7.55	4.28	5.5	2.56	5.62	9.13	5.78	5.11	4.53	7.47	5.69	4.18	6.09	7.45	32.17	16.75	8.4	41.32	13.59	28.85	10.64	8.6	13.28	10.11	18.9	10.94	18.01	5.63	12.37	14.32	12.81	14.13	11.7
BGI_novel_G000021	0	0.05	0.02	0.08	0.06	0.05	0.02	0.08	0.09	0.19	0.02	0	0.03	0.11	0.05	0.08	0.1	0.02	0.09	0	0.07	0.08	0.01	0.02	0.08	0.07	0.11	0	0.05	0.03	0.02	0.03	0.02	0.02	0.1	0	0.07	0	0.06	0.05	0	0.07	0.1	0	0.02	0	0	0.01	0
IER3IP1	22.26	17.52	24.49	19.94	14.27	14.38	18.83	18.01	19.44	12.49	11.37	14.75	7.63	12.72	14.52	18.13	17.03	12.34	15.11	18.43	15.01	18.27	14.78	15.53	16	19.69	16.42	16.8	11.42	13.74	28.71	31.81	27.42	38.88	36.99	51.04	30.3	39.43	26.73	39.25	32.5	35.61	30.62	21.9	33.34	36.79	48.75	31.83	21.7
KCNQ3	0.01	0.06	0.03	0	0.01	0.04	0.01	0	0.02	0.01	0.01	0.02	0.02	0.04	0.01	0	0.01	0.01	0.07	0.03	0.01	0.04	0.01	0.01	0.01	0	0.03	0.01	0.02	0	0.92	0.21	0.23	0.95	0.15	0.24	0.08	0.32	0.16	0.26	1.29	0.07	0.15	0.09	0.11	0.21	0.35	4.76	0.47
BGI_novel_G002579	1.03	0	0	0	0	0	0	0	0.22	0	0	3.71	35.45	0.06	0	0	0	0	0	0.34	0.09	0	0	4.57	0	0	0	15.97	0	0	0	0	0	0	0	0	0	0	0	0	0.55	13.46	0	4.3	0	0	0	0	0
MRO	1.03	1.95	4.66	2.06	2.05	1.3	1.43	3.06	1.15	3.15	1.66	3.13	0.68	0.95	2.7	1.59	2.33	2.2	1.19	0.82	1.16	2.91	1.64	2.27	0.94	0.78	1.32	1.86	1.98	2.59	1.21	0.15	0.39	0.14	0.22	1.25	0.36	0.4	0.46	0.3	0.53	0.42	0.68	0.49	0.46	0.24	0.09	0.52	0.26
MAPKAPK3	5.98	6.14	8.86	9.07	4.71	8.52	5.1	9.22	6.86	6.45	6.62	8.48	5.75	10.56	6.07	6.64	7.09	6.65	7.54	6.56	4.83	7.71	8.33	5.48	7.87	6.42	6.49	8.62	8.82	8.02	17.93	24.26	10.98	14.88	14.83	16.09	15.68	12.96	10.56	11.21	21.75	12.63	11.56	8.18	12.77	16.6	11.5	8.42	22.72
EFHC2	0.02	0	0	0	0	0.02	0.04	0.02	0.07	0	0	0.02	0.04	0.15	0.02	0.02	0	0	0.09	0	0	0.05	0	0.03	0.02	0.03	0	0.05	0	0	0.09	1.61	1.34	0.17	1.13	0.08	0.15	0.7	0.51	1.5	0	0.73	0	0.17	0.05	0.76	1.51	0.21	0.26
BGI_novel_G002575	0.38	0	0.92	1.68	0	0	0	0	0	0	0	1.29	0	0	0	0	0	0.56	0.98	0.2	0.27	0	0	0	0.53	0.71	0	0	0	1.71	1.97	1.73	0.9	3.17	1.46	0.87	1.37	0.17	0	0	0	0	0	0	0	0	0.05	0.71	1.34
SHISA2	0	0.05	0.1	0.02	0.07	0.07	0.03	0	0.02	0	0	0.02	0	0.24	0	0	0.24	0.02	0.1	0	0	0.27	0	0.03	0	0	0.05	0	0.02	0	1.64	2.88	2.46	1.32	0.4	0.86	0.86	4.68	1.08	1.28	1.46	0.16	0.73	0.77	0.31	0.92	0.95	0.56	11.98
ZNF844	0.37	1.8	1.07	0.58	0.71	0.75	1.17	1.55	0.97	1.11	0.52	1.28	0.43	0.65	1.07	0.49	1.76	0.78	1.38	0.62	1.57	1.59	0.28	2.03	1.02	0.72	0.72	0.73	0.71	0.98	0.72	1.8	1.77	0.24	0.4	0.63	2.39	0.48	2.5	0.43	1.67	1.23	0.29	0.18	3.92	1.58	4.24	1.75	0.87
MTX1	14.17	10.07	14.03	11.64	10.21	14.28	9.79	9.45	13.22	12.52	12.41	9.48	21.97	17.74	10.88	11.34	11.56	11.61	12.19	22.11	10.17	12.26	10.07	8.7	11.36	11.34	11.39	14.08	15.04	15.96	27.32	24.62	22.21	17.49	30.79	46.34	39.64	17.47	27.96	26.07	23.77	31.23	46.02	37.04	26.24	13.9	42.04	12.18	13.85
BGI_novel_G001828	0.03	0	0	0	0	0.02	0	0	0	0	0	0	0.14	0.1	0	0	0	0	0.02	0	0	0	0	0.02	0	0	0	0.03	0.02	0.05	0	0	0	0	0.02	0	0	0	0.02	0	0.08	0	0.04	0.06	0.03	0	0	0.02	0.02
ARRDC4	8.05	5.02	11.55	13.14	5.95	10.14	5.57	5.38	4.87	10.28	3.64	3.35	11.47	10.63	7.36	9.56	6.24	6.57	5.12	3.97	5.72	8.88	8.02	7.26	4.02	4.65	3.31	8.12	3.45	10.13	16.85	9.8	11.01	42.54	7.04	5.25	9.29	16.14	5.96	7.27	2.67	5.17	24.5	12.88	8.1	12.93	4.04	16.03	22.04
SRA1	10.91	7.01	13.81	5.58	3.43	5.34	5.71	4.68	6.49	3.89	5	5.04	15.59	14.4	4.27	8.73	6.13	3.97	4.58	10.55	3.85	7.09	5.88	3.52	6.31	7.97	8.39	8.48	3.94	8.18	32.46	15.26	17.24	21.4	11.97	11.62	11.12	7.75	13.05	7.36	17.46	11.88	41.02	15.69	9.37	7.83	7	6.66	10.12
PFKM	1.92	3.42	2.64	2.23	2.23	3.06	1.79	1.93	2.35	1.94	2.09	2.04	1.77	4.39	1.92	1.91	2.13	2.29	3.62	1.85	1.97	3.87	1.97	2.54	1.95	2.52	2.04	1.39	1.98	2.11	9.53	12.46	7.23	12.35	13.96	10.77	7.57	12.73	3.64	23.55	13.11	12.17	7.76	8.04	9.95	9.6	25.65	16.38	11.36
STUB1	26.38	21.83	23.01	23.01	17.36	26.25	19.33	22.17	20.95	22.35	24.69	19.98	11.84	38.58	21.12	23.2	23.76	19.32	22.17	38.47	25.41	21.58	18.9	21.26	21.14	25.3	19.67	27.08	32.05	33.3	54.74	37.26	28.96	39.6	34.23	60.81	38.63	29.49	28.92	70	58.53	46.13	35.19	36.72	40.47	33.97	22.55	27.5	28.56
IL1R1	38.65	32.81	31.38	28.83	29.66	40.08	32.31	30.5	41.21	25.51	18.27	35.64	18.36	17.25	17.72	29.45	26.21	24.41	39.44	21.09	25.35	32.74	23.39	28.53	22.46	23.83	34.17	19.67	17.56	19.95	26.81	43.39	40.44	24.3	38.38	57.33	54.44	29.77	25.01	29.7	17.65	51.76	19.03	7.36	47.7	22.04	72.54	35.57	33.42
RPL28	150.31	140.05	143.41	108.42	103.59	135.1	112.21	108.46	158.89	95.37	137.16	106.38	114.57	191.1	104.69	99.28	117.94	107.06	169.2	176.92	119.17	136.1	91.62	95.87	124.23	135.36	107.81	122.59	121.94	168.88	450.42	444.95	340.81	327	406.02	442.43	246.76	306.73	325.86	274.11	429.27	340.88	418.33	484.52	273.38	364.31	637.63	284.23	236.39
LYZL2	0	0	0	0	0	0	0	0	0	0	0	0	0	0	0	0	0	0	0	0	0	0	0	0	0	0	0	0	0	0	0	0	0	0	0	0	0	0	0.11	0	0	0	0	0	0	0	0	0.1	0
ZNF263	5.89	7.13	5.89	6.6	4.89	6.61	5.42	5.74	6.58	4.11	5.03	5.44	11.19	9.7	4.93	6.03	5.55	3.95	6.73	4.2	4.65	6.74	4.53	5.12	4.24	6.35	5.68	6.36	5.03	7.04	9.22	12.34	15.7	10.79	14.25	10.53	12.17	11.76	10.15	14.82	11.57	16.21	17.14	16.63	13.46	10.2	11.54	11.49	10.78
BGI_novel_G001574	0	0	0.03	0	0	0	0.03	0	0	0	0	0	0	0.04	0.05	0	0.03	0	0	0.04	0	0	0	0	0	0	0	0	0	0	0	0	0.05	0.03	0.03	0.03	0	0.08	0	0.06	0	0.06	0.04	0.06	0.03	0.05	0.08	0.03	0.05
GCFC2	4.12	4.04	5.15	4.93	4.02	4.09	4.26	5.06	4.64	4.12	2.32	4.21	9.18	7.93	5.54	5.5	4.45	4.44	3.64	4.75	5.03	4.01	4.06	3.74	3.3	4.81	3.48	3.53	2.67	2.57	5.3	5.09	5.41	4.44	6.37	6.43	6.14	4.99	3.18	6.03	3.23	6.66	12.2	7.22	6.37	4.62	6.64	5.62	3.15
OLFM3	0	0	0.02	0	0	0	0	0	0	0	0	0.02	0	0	0	0	0	0	0	0	0	0.02	0	0	0	0	0	0	0	0	0	0	0.68	0.02	0	0	0	0	0	0	0	0	0	0	0	0	0	0	0
DEDD	10.67	8.57	11.48	9.45	7.61	11.91	8.63	7.91	9.26	9.39	7.53	8.95	15.21	11.07	8.7	9.21	8.9	7.6	9.81	8.31	8.52	10.47	7.07	7.89	6.52	8.55	8.84	10.25	7.22	8.85	18.99	18.17	20.37	15.36	25.25	24.85	30.23	17.11	29.01	29.83	14.83	28.08	39.08	22.83	25.1	32.97	27.04	19.49	17.37
CDH2	15.75	21.42	35.57	28.8	29.21	26.84	25.19	21.94	18.52	22.68	26.07	18.59	6.6	8.83	21.75	17.92	22.99	24.5	24.1	17.74	23.15	23.92	22.23	20.99	23.65	26.84	17.56	15.36	15.06	17.75	1.82	35.97	1.66	18.85	53.26	64.86	9.02	6.46	56.02	55.81	59.76	12.93	19.14	0.04	42.67	5.11	67.43	32.12	9.19
MRPL3	25.36	26.16	30.29	30.29	21.23	24.25	24.62	24.61	24.68	24.68	17.45	24.79	18.43	19.69	23.79	22.13	22.44	23.32	22.99	21.19	24.48	31.05	21.57	20	21.47	21.11	21.72	24.21	16	21.22	68.05	70.78	92.82	49.73	54.04	72.07	52.89	62.86	40.53	72.8	42.8	38.67	38.71	44.41	65.19	61.14	70.27	34.79	41.41
NUP58	5.9	5.54	8.04	8.14	3.83	6.33	4.38	5.15	5.1	3.91	3.15	4.68	5.88	5.48	4.49	5.14	5.67	4.84	5.18	3.29	4.5	6.09	4.85	5.12	4.26	4.75	3.77	4.05	3.34	5.76	10.84	11.86	10.18	10.26	15.63	15.69	7.92	12.8	10.69	8.23	8.81	6.83	5.7	9.01	7.86	9.3	14.4	13.59	12.43
PRPS1L1	0	0	0	0	0	0	0	0	0	0	0	0	0	0	0	0	0	0	0	0	0	0	0	0	0	0	0	0	0	0	0	0	0	0	0	0	0	0	0	0	0	0	0	0	0	0	0	0	0
SIGLEC8	0.82	0.63	2.97	1.11	0.26	0.71	0.46	0.17	0.77	0.1	0.27	1.44	0.09	0.14	0.14	0.13	0.52	0.18	0.84	0.06	0.18	0.71	0.09	0.59	0.49	0.91	0.66	0.49	0.33	0.05	0.15	0.09	0.67	0.76	0.54	1.6	0.34	0.93	1.55	1.2	2.82	1.42	0.44	0.06	0.95	0.52	0.38	7.96	1.86
GGNBP2	14.01	14	20.07	15.25	10.88	10.46	13.9	11.39	14.98	10.34	7.3	12.29	22.4	17.8	13.04	12.82	13.33	11.28	13.5	12.94	11.59	12.62	10.72	10.4	10.66	16.81	10.87	10.7	6.24	7.28	22.93	20.32	36.05	23.22	26.21	40.98	28.61	36.03	22.32	30.51	32.77	29.9	34.08	30	26.13	34.45	36.86	27.37	25.57
FAM65C	2	5.04	2.73	2.37	2.98	1.84	3.45	1.93	2.53	3.5	3.25	2.17	6.23	7.42	2.8	3.65	2.09	2.82	2.28	1.66	3.48	2.31	2.72	2.8	3.59	8.41	2.29	2.11	3.8	3.22	1.23	1.64	0.79	0.45	1.5	4.58	2.27	0.49	6.93	17.76	2.87	28.22	0.86	0.97	4.62	0.67	7.9	2.43	0.74
SUGCT	7.21	9.99	6.49	6.6	8.48	8.11	6.28	10.43	7.5	11.55	9.6	7.63	9.66	10.9	5.68	6.67	9.2	8.43	7.96	10.75	9.92	8.77	8.45	6.04	10.15	6.57	8.84	7.88	10.86	9.34	3.34	10.03	4.18	36.79	4.04	8.4	5.55	39.4	7.67	4.11	31.22	9.24	2.83	1.34	6.75	8.88	15.65	66.78	55.21
LFNG	2.02	1.66	2.57	1.62	1.05	1.72	1.71	1.25	2.72	0.87	1.06	1.17	2.3	5	0.82	0.79	1.41	1.05	2.86	1.26	1.13	4.44	1.65	0.89	1.21	2.01	2.06	1.01	1.73	2.73	13.54	8.09	26.7	15.7	14.41	6.23	6.77	23.58	4.74	3.98	5.24	7.45	12.57	89.3	3.9	11.09	3.16	8.72	23.36
PMCH	0	0.1	0	0	0.1	0	0	0	0.31	0	0	0	0	0	0	0	0	0	0.1	0	0	0.11	0	0	0	0	0	0	0	0	0.63	0.33	0.55	0	0.56	0.14	0	0	0.1	0	0.18	0	0.21	0.25	0	0	0.32	0	0.32
BGI_novel_G001432	0	0	0	0	0	0	0	0	0	0	0	0	0.11	0	0	0	0	0	0	0	0	0	0	0	0	0	0	0	0	0	0	0	0	0	0	0	0	0	0	0	0	0	0	0.99	0	0	0	0	0.05
TPX2	4.65	1.15	6.83	3.27	2.07	1.55	2.28	1.66	1.23	2.02	1.14	3.51	1.47	0.77	0.71	3.92	3.66	3.15	2.89	5.63	1.33	3.19	5.2	3.38	2.19	2.83	2	3.06	1.12	1.89	17.9	32.77	10.96	7.62	8.22	8.97	13.93	7.75	19.34	5	3.82	11.71	8.26	20.56	5.04	10.33	5.1	5.18	6.14
C2orf42	8.53	6.16	4.29	4.71	5.86	5.04	5.56	6.91	3.66	6.91	5	7.42	10.76	11.25	6.7	7.23	6.34	8.88	5.06	8.14	7.15	6.77	5.29	5.9	4.05	8.06	4.93	7.86	6.82	6.33	8.34	9.09	5.55	6.48	8.24	5.28	4.44	6.43	4.32	7.13	8.82	9.52	11.62	12.04	7.99	5.36	8.02	6.46	5.4
XYLT2	4	4.31	2.98	4.46	3.36	4.68	3.89	4.23	3.56	3.75	3.23	3.64	4.7	5.35	3.58	3.56	4.13	4.13	4.92	3.59	3.29	5.63	3.96	4.05	3.35	4.26	3.08	4.52	4.92	4.18	15.52	12.37	12.67	11.86	9.46	10.36	11.31	13.24	7.97	12.53	15.33	10.33	25.82	16.87	11.1	12.69	11.99	11.92	10.66
MSH4	0	0.02	0.02	0.04	0	0.02	0	0	0	0.02	0	0.02	0.04	0.09	0.04	0.02	0	0	0	0	0	0.02	0	0	0.04	0	0.04	0.02	0	0	0.02	0.04	0	0.08	0.07	0.15	0.02	0.07	0.02	0.07	0	0.12	0.6	0	0.2	0	0.42	0.12	0.04
PXK	4.76	5.34	4.76	5.69	3.52	4.56	4.31	3.17	3.12	2.74	2.61	5.18	1.77	3.98	3.27	4.73	3.35	3.19	5.7	2.22	3.98	7	3.67	4.22	3.36	3.52	4.01	3.08	2.64	3.62	13.13	9.95	9.25	7.37	10.07	4.26	5.19	4.93	5.35	2.66	2.19	3.6	2.94	1.7	4.11	7.48	4.35	11.16	7.39
TRMT12	2.17	1.92	2.85	2.71	1.81	2.51	2.27	2.23	1.89	2.5	1.6	2.12	1.69	2.4	2.38	2.82	1.83	1.69	2.24	1.59	1.88	3.34	2.05	1.81	1.74	2.45	1.56	2.33	1.47	2.34	5.56	9.41	6.72	5.21	6.78	7.8	5.11	5.74	7.89	10.35	4.22	6.01	11.12	6.39	3.29	7.23	7.48	4.27	6.29
SNX10	17.58	12.92	32.07	35.5	11.6	12.87	10.93	15.32	10.89	11.65	6.35	16.91	17.13	12.05	27.83	10.89	20.04	11	12.48	13.3	18.56	13.37	15.99	14.66	9.92	15.03	11.17	17.9	8.52	12.18	36.22	52.98	12.46	50.82	20.25	55.6	48.49	11.32	14.22	35.66	84.76	9.85	35.58	4.6	17.64	17.54	52.08	18.18	15.61
BGI_novel_G002638	0	0	0	0	0	0	0	0	0	0	0	0	0	0	0	0	0	0	0	0	0	0	0	0	0	0	0	0	0	0	0	0	0	0.21	0	0	0	0	0	0	0	0	0.35	0	0	0.44	0	0	0
STK40	13.22	14.08	16.52	20.63	12.71	18.8	11.6	13.45	21.87	11.62	15.94	14.83	8.07	15.23	13.75	12.23	13.18	13.26	15.23	7.52	12.52	12.51	13.08	11.4	16.53	16.38	16.46	13.68	18.85	17.79	16.31	11.54	21.33	14.85	31.83	15.55	18.3	14.69	17.03	15.88	21.37	15.44	18.24	12.96	11.88	22.61	15.41	16.47	22.49
PIGY	33.75	35.94	35.81	30.82	32.68	36.55	32.12	38.35	36.31	34.8	29.62	41.23	8.54	20.53	41.52	33.47	34.65	32.28	34.16	21.61	37.72	44.19	37.78	32.33	35.06	33.88	28.23	34.96	30.28	31.46	50.84	63.59	62.65	44.1	49.7	36.73	35.91	48.27	36.88	28.24	32.84	34.61	16.64	14.93	26.3	44.98	33.95	49.28	44.83
BGI_novel_G001307	0.11	0.1	0	0	0.05	0	0	0	0	0	0.06	0	0	0.72	0	0	0	0	0	0	0	0	0	0.11	0	0	0	0	0	0	0.27	0.79	0	1.56	1.02	0	0.1	0.76	1.21	0.09	0.85	0.57	0	0	0	0.77	0.16	1.4	0.19
CPNE1	20.77	19.08	21.17	14.26	20.61	24.8	21.17	21.14	13.09	13.25	18.3	19.39	32.25	29.16	20.43	19.9	21.7	20.61	22.71	23.6	21.46	25.9	17.1	16.09	20.86	25.15	19.2	20.2	12.25	14.69	74.1	59.39	35.81	38.89	43.47	37.6	52.99	51.57	41.9	32.41	56.31	59.17	67.88	76.48	47.65	57.7	36.04	58.52	40.66
BGI_novel_G002409	0	0	0	0.28	0	0.09	0	0	0	0	0.08	0	0	0	0	0	0	0	0	0.44	0	0	0	0	0	0.15	0	0	0	0.37	0	0	0	0.26	0	0	0	0	0.25	0	0.1	0.18	0	0	0.05	0	0	0.18	0.53
GAPDH	885.3	992.16	1171.95	818.07	543.2	827.55	570.48	677.59	558.55	757.5	701.81	732.14	482.48	564.4	605.91	681.78	703.6	616.68	730.2	1249.98	612.57	940.71	741.31	921.93	762.31	629.91	746.91	773.96	892.88	808.56	4292.05	1600.3	2231.29	2700.09	1361.98	2200.28	1498.76	1882.28	2506.78	1362.37	1668.68	2433.06	2040.87	1878.3	1846.18	3162.96	3261.44	1820.37	2401.55
HIST2H4A	0.82	2.35	1.04	1.26	2.48	0.73	1.32	1.44	0.76	0.8	1.17	2.27	2.15	1.42	1.02	0.56	1.15	2.61	1.42	1.01	1.8	2.26	1.37	0.79	0.95	1.44	1.26	0.68	0.75	4.31	1.33	0.99	9.33	2.1	6.13	12.5	6.03	3.25	2.7	7.02	2.85	3.45	3.3	1.51	23.94	7.43	8.94	0.75	2
EBPL	63.83	49.45	51.13	51.59	62.48	50.48	63.01	51.79	57.6	60.66	77.54	63.41	52.81	86.54	79.16	66.17	64.43	58.28	51.61	67.97	70.75	38.53	55.53	57.1	80.93	73.1	54.18	50.7	69.64	70.83	27.97	22.53	36.36	22.21	39.02	48.11	34.56	16.7	56.15	25.87	54.3	53.39	31.35	31.76	58.55	23.7	41.5	21.67	22.73
POLR2L	63.48	65.13	92.59	81.79	36.62	62.87	44.41	51.98	54.3	50.12	47.12	53.65	30.15	48.1	50.07	58.67	44.72	43.06	53.44	89.74	61.56	52.7	50.11	47.36	43.26	54.58	57.55	65.9	73.29	61.07	101.43	112.13	76.41	110.72	68.07	109.67	97.84	55.09	74.05	54.01	111.19	71.62	49.2	103.1	72.83	94.74	73.71	53.54	68.68
FAM118B	2.1	2.81	3.85	4.39	1.73	3.02	2	1.97	2.61	1.6	1.64	2.98	1.8	1.45	2.14	2.04	2.9	1.7	3.61	1.88	1.45	4.59	2.26	1.83	1.97	2.57	1.94	2.75	2.11	2.57	6.31	9.05	8.4	8.24	4.68	4.31	3.73	11.43	6.78	3.77	5.42	3.79	1.83	5.41	2.72	6.84	5.41	8.31	6.59
OR52B6	0	0	0	0	0	0	0.08	0	0	0	0	0	0	0.22	0	0	0	0	0	0	0.08	0.08	0	0	0	0.11	0	0	0	0	0	0	0.08	0	0	0	0	0	0	0	0	0	0	0	0	0	0	0	0
RAB40B	5.6	5.7	7.43	7.16	7.98	5.56	6.53	6.35	4.94	6.07	5.92	4.62	7.18	10.43	5.67	6.57	6.04	4.33	5.29	8.19	7.32	5.29	4.11	4.73	6.33	6.56	4.95	4.58	5.49	7.97	2.77	4.09	16.94	4.05	8.31	12.99	13.32	18.87	6.79	16.24	33.96	10.89	17.87	34.85	12.23	33.73	10.33	6.65	23.62
FAM171A2	0.06	0.14	0.14	0.16	0.24	0.24	0.17	0.08	0.16	0	0.11	0.19	0	0.15	0.18	0.03	0.09	0.16	0.16	0.11	0.15	0.16	0.1	0.06	0.3	0.3	0.16	0.17	0.13	0.23	1.98	0.87	0.24	1.91	1.57	3.13	1.24	0.7	3.7	1.06	2.55	3.95	1.66	0.07	4.93	0.38	1.17	2.57	1.51
E2F3	3.4	2.18	4.48	3.2	1.51	2.45	1.66	1.17	1.64	1.31	1.03	1.98	2.41	1.57	0.83	1.32	2.22	1.21	2.75	1.22	0.83	2.69	1.47	2.24	1.21	1.23	2.01	2.04	0.88	2.35	11.06	8.62	8.1	9.67	8.44	8.03	7.92	8.02	10.29	5.59	6.67	12.64	12.48	11.18	4.8	7.55	7.1	5	5.71
BGI_novel_G001809	0	0	0	0	0	0	0	0	0	0	0	0	0	0	0	0.08	0	0	0	0	0	0	0	0.08	0	0	0	0	0	0	0	0.08	0	0	0.08	0	0	0	0	0	0	0	0	0	0.08	0	0	0	0
GORAB	4.9	4	5.49	5.6	2.21	2.28	3.99	3.47	2.91	2.03	0.64	3.01	4.4	3.24	1.96	3.33	2.59	2.81	2.96	3.75	1.53	4.11	1.89	3.7	2.12	2.75	3.48	2.7	1.02	1.51	7.24	9.1	7.02	7.59	15.28	24.46	15.93	6.92	13.6	15.77	5.82	9.18	16.66	6.34	12.56	9.77	9.65	9.51	5.74
ZNF677	0.06	0.2	0.13	0.13	0.04	0.19	0.06	0.08	0.09	0.06	0.04	0.06	0.15	0.28	0.04	0.04	0.11	0.08	0.25	0.03	0.06	0.22	0.08	0.04	0.04	0.19	0.06	0.04	0.04	0.06	0.5	0.39	0.26	0.69	0.18	0.19	0.19	0.23	0.41	0.06	0.83	0.12	0.07	0.05	0.3	0.3	0.07	0.81	0.23
CDC37L1	14.7	7.31	13.56	12.89	6.98	7.54	10.27	6.69	9.36	7.48	4.85	6.94	8.59	8.54	6.71	10.85	9.33	5.43	6.83	6.37	6.63	7.25	7.11	6.39	6.59	5.42	7.94	8.2	4.88	10.77	2.51	34.88	8.44	5.36	5.45	4.01	8.79	5.81	4.66	2.96	5.38	7.98	5.79	2.28	5.87	4	5.76	4.81	4.19
ARHGAP21	8.67	7.6	10.08	9.13	4.83	6.74	6.09	7.59	7.27	6.62	3.18	7.54	7.98	7.44	5.63	6.15	5.78	5.71	7.46	4.71	6.35	9.58	6.98	5.7	5.12	6.58	5.33	7.52	3.39	3.55	17.69	18.89	22.82	30.6	16.25	12.11	14.57	31.36	9.27	27.38	11.32	22.59	15.66	23.63	11.49	20.2	16.89	27.31	33.87
IKBKG	11.12	14.43	19.17	24.95	8.57	16.35	11.76	11.25	13.99	11.55	6.88	11.1	27.42	17.5	9.86	15.61	8.77	10.17	11.44	22.11	7.49	9.89	11.04	11.99	8.29	9.1	11.58	19.08	11.61	17.2	14.7	15.72	16.77	20.61	22.51	25.58	14.91	13.36	16.27	12.89	15.2	21.11	76.04	22.94	20.5	17.4	16.1	9.2	13.48
CCDC14	8.16	6.39	8.73	8.08	5.64	3.72	7.2	5.53	5.14	5.41	1.68	6.54	16.07	11.6	3.93	5.13	5.78	5.56	7.16	5.1	5.46	5.56	3.14	4.47	3.72	6.66	5.35	4.02	1.89	1.69	15.28	24.4	10.85	21.39	15.4	17.67	16.24	30.21	9.62	22.65	9.64	19.15	48.84	26.38	18.86	23.24	29.36	19.24	13.83
LAMB1	5.29	6.85	7.8	3.93	5.15	6.37	5.86	5.16	6.32	3.47	2.86	4.07	7.88	5.18	2.6	4.39	3	4.52	12.88	2.5	4.08	8.11	3.38	4.04	4.21	6.89	4.41	3.32	2.88	2.31	82.73	80.35	34.94	103.91	34.64	46.3	44.58	44.79	52.7	62.84	31.07	81.27	19.02	12.39	27.34	32.45	48.32	130.04	53.91
PNPLA6	8.93	9.32	14.33	14.75	6.57	8.42	8.24	8.83	6.67	9.14	6.76	11.52	35.66	20.61	7.07	8.54	9.85	9.37	10.18	12.98	9.04	11.47	9.21	8.34	7.54	9.38	9.44	8.93	10.29	5.51	24.24	26.44	11.01	43.27	15.29	21.47	20.63	19.64	17	16.93	21.61	19.88	58.14	55.01	15.87	12.62	22.58	15.35	21.6
SNRPG	34.89	35.48	44.28	35.32	27.12	37.42	33.18	28	41.81	27.45	27.43	32.52	19	34.56	32.9	25.21	28.36	31.61	28.39	37.29	25.22	30.51	22.02	25.53	24.52	35.16	31.24	37.23	30.68	38.51	116.36	105.43	110.62	96.75	72.53	75.72	95.27	72.98	66.55	81.27	70.74	86.77	56.58	76.06	59.76	79.72	74.35	49.63	54.57
BGI_novel_G001557	0.03	0.03	0.06	0.05	0.01	0.06	0.02	0.04	0.06	0.03	0.07	0.02	0.52	0.23	0.02	0.04	0.05	0.05	0.06	0.05	0.04	0.06	0.06	0.02	0.09	0.07	0.07	0.07	0.02	0.05	0.18	0.07	0.09	0.07	0.09	0.13	0.21	0.12	0.06	0.42	0.65	0.22	0.82	1.17	0.07	0.12	0.06	0.07	0.16
BGI_novel_G001136	0	0	0	0	0	0	0	0	0.03	0	0	0	0.05	0	0	0	0	0	0	0.04	0	0	0	0	0	0	0	0	0	0	0	0	0.03	0	0	0	0	0.03	0	0.03	0	0	0	0.07	0	0	0.03	0	0.03
ISOC1	36.79	30.54	47.75	45.57	26.35	31.63	32.65	31.42	24.26	27.82	32.95	29.2	17.53	21.09	39.25	32.36	31.28	31.97	24.75	27.07	32.15	31.93	31.46	27.84	31.04	27.79	23.79	33.92	38.93	42.79	7.74	16.17	11.32	10.04	21.1	12.41	19.19	8.81	15.86	19.58	8.35	15.6	13.58	9.85	18.05	10.66	11.04	6.81	6.29
COL20A1	0	0	0	0.02	0.02	0	0	0	0	0.02	0.03	0.02	0	0.09	0	0	0	0.02	0.02	0	0	0	0	0.03	0	0	0.02	0	0.02	0.02	0.02	0.02	0.1	0.02	0	0	0	0	0.02	0.15	0.03	0	0	0	0.12	0	0	0	0
DUSP2	5.58	3.39	8.58	4.32	1.47	7.25	2.71	1.07	3.4	0.71	7.13	2.09	1.91	5.47	0.85	1.95	1.97	2.88	6.32	2.14	1.55	3.06	0.81	0.75	1.49	6.49	1.56	2.07	1.84	4.11	10.85	5.29	7.73	3.91	23.91	6.21	2.78	0.75	4.91	1.67	7.51	0.84	3.77	2.05	2.19	1.51	0.77	1.77	1.06
TCAF1	19.2	11.85	14.26	10.46	14.19	7.16	11.09	8.97	9.63	20.7	4.56	10.3	16.52	14.68	4.76	19.76	8.66	18.05	16.27	17.66	10	12.23	12.79	16.06	5.6	14.6	14.61	11.27	3.55	3.92	11.43	21.12	10.55	19.54	21.61	11.05	18.92	15.68	14.42	18.69	14.71	21.35	21.77	18.3	15.57	18.49	22.57	19.73	14.51
POLR2J3	4.52	3.84	4.31	5.59	1.1	8.91	23.52	8.6	3.85	4.85	4.21	12.44	23.56	11.52	2.42	1.35	20.21	7.02	2.77	4.2	4.4	6.52	11.24	10.24	4.96	14.48	4.58	8.78	1.3	2.97	9.76	7.21	3.45	3.25	8.93	5.63	31.01	22.45	5.47	23.2	9.45	26.65	63.46	29.19	24.38	2.7	5.97	44.86	34.27
WDR17	0.06	0.09	0.1	0.08	0.08	0.09	0.1	0.08	0.13	0.04	0.02	0.07	0.09	0.5	0.05	0.04	0.06	0.04	0.1	0.02	0.02	0.12	0.06	0.08	0.1	0.11	0.08	0.03	0.05	0.03	0.58	0.16	0.4	0.08	0.62	0.03	0.12	0.14	0.15	0.04	0.08	0.05	0.79	0.3	0.86	0.66	0.01	0.21	0.17
ARSH	0	0	0	0	0	0	0	0	0	0	0	0	0	0	0	0	0	0	0	0	0	0	0	0	0	0	0	0	0	0	0	0.04	0	0	0	0	0	0	0	0	0	0	0	0.1	0	0	0	0	0
ZFP91	7.72	10.26	13.9	11.06	7.64	11	7.41	8.76	8.03	8	7.26	9.5	5.41	6.62	8.86	8.89	8.22	7.83	8.84	6.15	8.57	12.53	9.93	9.59	7.43	9.08	7.14	7.86	6.86	8.21	17.63	19.97	17.21	18.97	19.79	14.56	16.08	21.59	13.51	13.81	17.62	10.45	6.25	9.17	17.37	16.05	22.56	23.08	20.79
TRAF2	3.43	4.51	6.32	4.35	2.7	3.54	2.1	2.2	1.8	1.55	2.21	3.05	6.86	5.83	2.83	3.76	3.61	2.61	3.75	4.2	2.74	4.83	2.47	2.34	2.49	3.12	2.33	2.26	2.83	9.56	7.12	8.91	9.67	9.03	7.6	8.8	9.36	8.49	8.01	7.47	13.96	7.53	19.76	27.97	12.08	11.45	11.7	7	5.81
TRIM22	10.44	19.11	20.2	43.21	11.53	15.88	14.45	19.92	14.8	8.73	11.28	27.79	32.18	15.34	12.76	10.86	18.49	7.87	17.52	4.06	7.61	35.07	9.41	18.59	11.11	12.17	11.85	13.58	10.46	11.3	21.92	48.01	18.05	88.27	67.79	21.43	30.1	44.91	13.88	8.23	26.86	18.85	14.36	30.18	14.29	17.54	10.33	58.45	42.41
IP6K2	17.95	23.43	19.79	18.23	18.93	24.82	18.37	20.7	16.12	24.68	16.75	30.85	58.61	42.32	20.11	25.35	31.79	19.77	19.17	22.39	21.45	23.16	19.4	17.96	18.98	20.9	17.94	17.73	14.13	20.52	40.24	42.72	32.59	28.02	40.19	30.44	40.82	36.44	53.44	20.59	39.96	43.13	62.88	58.32	36.21	63.13	20.07	40.23	50.56
ERICH4	0	0	0	0.08	0	0	0	0	0	0	0	0	0	0	0	0	0	0	0.17	0	0.09	0	0	0	0	0	0	0	0	0	0.26	0	0	0.16	0	0	0	0	0.17	0.09	0	0	0.14	0	0	0	0	0.4	0
NEIL2	3.59	3.16	2.99	3.77	2.43	3.44	2.4	2.2	2.13	2.3	2.31	3.13	2.28	4.72	3.68	3.7	3.53	3.17	2.52	3.72	3.06	3.78	3.81	4.21	3.24	2.54	3.21	4.04	3.6	4.67	5.42	4.27	4.19	4.98	2.58	4.62	3.92	3.26	2.98	4.36	4.16	3.56	8.14	2.63	5.38	4.26	4.21	4.41	5.73
CLIC4	13.49	20.15	16.53	19.89	20.72	20.62	20.6	23.56	17.71	14.87	16.27	22.4	5.85	18.23	19.22	12.76	21.6	18.43	17.75	12.76	23.09	21.23	12.57	15.04	19.86	19.04	9.78	11.33	12.78	16.85	91.51	87.59	36.1	60.79	24.26	29.21	28.89	59.5	29.17	18.4	43.46	23.8	5.66	3.87	13.14	43.23	24.72	149.09	82.56
ZFAND4	1.96	1.38	1.86	1.83	1.63	1.71	2.27	2.04	2.2	1.95	1	2.74	1.9	2.15	1.76	1.7	2.16	1.33	1.84	1.74	1.44	1.58	2.12	1.56	1.46	1.49	1.38	1.71	1.15	1.01	1.82	3.49	1.99	1.01	3.02	1.52	1.91	2.24	1.24	2.03	0.61	2.77	1.51	1.24	1.5	1.74	1.33	1.89	1.28
LSMEM2	0	0	0	0	0	0	0	0	0.05	0.05	0.05	0.05	0.12	0.4	0	0	0	0.1	0	0	0	0	0	0	0.05	0	0.05	0.06	0.05	0.06	0.12	0.05	0.21	0	0.1	0	0	0	0	0.17	0.09	0	0	0	0.17	0	0	0.1	0.1
BGI_novel_G001702	0	0	0	0	0	0	0	0	0	0	0	0	0.03	0	0	0	0	0	0	0	0	0	0	0	0	0	0	0	0	0	0.02	0.11	0	0	0	0	0	0	0	0	0	0	0	0	0	0	0	0	0
AIMP2	15.29	15.51	19.62	15.54	8.8	12.99	9.95	13.05	13.1	12.79	10.32	14.2	2.31	12.48	14.17	17.45	14.39	10.37	9.5	15.05	13.47	15.33	10.3	14.27	11.51	9.08	10.84	15.79	15.22	24.17	21.89	23.48	25.71	24.91	17.49	27.01	16.22	19.7	17.7	20.23	22.62	23.46	9.15	9.91	19.24	15.75	24.39	13.3	14.06
TTPAL	7.18	4.46	4.09	10.95	3.32	5.49	3.14	10.08	6.54	8.89	5.9	19.84	7.46	11.02	20.39	6.4	15.48	8.02	4.29	6.22	5.01	7.27	7.89	6.54	5.04	4.75	4.38	18.02	12.19	8.72	3.79	5.73	3.39	4.46	6.04	2.65	4.77	3.4	3.78	3.38	2.19	6.05	3.72	3.06	4.99	3.91	4.38	2.72	3.61
FUNDC1	5.36	5	5.43	3.29	3.21	3.51	3	4.85	3.34	4.25	1.58	4.3	2.51	3.65	2.8	3.67	5.07	3.57	4.67	3.9	2.97	6.64	3.4	3.67	2.94	4.22	4.45	3.47	1.65	3.18	10.08	12.84	29.33	12.44	11.57	10.62	26.05	12.8	8.16	12.01	12.71	21.21	14	5.49	17.53	8.27	24.46	10.1	12.5
BGI_novel_G001300	0	0	0	0.04	0	0	0	0	0	0	0.04	0	0	0	0	0	0.04	0	0.07	0	0	0.04	0	0.04	0	0	0	0	0	0	0.07	0.03	0	0	0	0.04	0	0.07	0	0	0.06	0	0.04	0.09	0	0.04	0	0	0
LSM12	15.64	12.48	18.24	14.98	10.64	17.25	11.5	13.35	11.3	12.84	10.4	13.64	9.79	10.08	10.99	14.63	12.24	12.07	11.2	14.31	11.77	15.3	12.73	13.02	11.24	10.71	12.47	16.08	11.86	17.06	45.17	28.05	33.02	32.6	25.13	33.35	19.3	28.61	16.96	21.76	26.9	24.36	20.24	16.97	18.77	25.35	27.43	19.82	23.56
MZF1	4.7	5.15	3.18	4.95	4.29	4.36	6.76	4.43	4.04	5.18	3.1	5.08	29.61	10.82	4.27	3.97	4.34	4.05	4.08	4.56	5.86	5.93	2.97	4.15	3.4	5.28	4.84	4.39	5.14	4.45	5.39	11.2	6.85	10.94	15.26	12.9	13.35	12.96	9.6	15.8	15.89	12.83	40.31	34.51	12.94	14.43	14.08	10.21	8.35
FNDC5	4.76	5.71	48.92	76.03	3.53	28.18	11.82	18.86	7.4	15	16.86	8.59	21.34	22.32	21.87	10.64	29.64	15.98	7.55	1.37	14.27	6.42	4.9	7.06	9.72	13.47	3.52	2.76	19.08	34.22	0.4	1.27	0.27	0.11	0.55	0.28	1.21	0.14	4.37	0.18	0.18	3.6	1.14	0.08	17.9	0.18	0.26	1.42	0.17
SRCAP	4	6.99	4.43	7.25	5.55	6.45	5.53	5.9	6.29	6.49	4.57	6.35	11.7	12.56	5.4	5.69	7.12	7.44	7.92	5.27	5.66	8.99	5.62	6.34	5.12	7.44	5.53	6.02	6.55	4.9	8.98	14.55	13.51	13.95	18.15	12.58	12.89	15.15	18.02	18.91	16.26	19.17	20.24	31.58	17.15	13.99	12.52	15.22	18.81
IQCJ-SCHIP1	1.22	4.98	2.36	2	3.19	2.88	0.69	3.67	0.99	3.84	2.1	3.08	0.64	3.59	2.3	5.36	1.67	4.61	3.38	2.8	3.65	5.43	3.21	4.58	2.1	1.4	2.38	1.72	4	2.1	12.92	9.99	4.56	8.48	10.96	9.22	7.37	6.4	4.07	42.37	8.21	2.69	0.27	1.1	2.15	5.01	10.74	26.28	7.23
FKBP15	7.4	7.78	12.28	10.72	6.43	8.19	6.83	6.83	6	5.02	5.03	10	9.6	6.65	7.83	5.25	8.58	7.59	8.01	5.91	5.12	10.02	6.78	6.95	6.57	6.52	6.36	5.34	6.54	7.11	16.24	14.31	10.82	31.41	9.84	12.71	9.58	14.8	11.66	8.71	12.37	9.06	8.37	12.69	11.31	11.56	14.7	18.6	14.48
PIP5KL1	0	0.07	0.05	0	0	0.07	0.14	0.35	0	0.07	0	0	0.13	0.28	0	0.07	0.15	0.07	0.09	0.09	0.07	0	0	0.05	0	0.1	0	0	0	0	0.5	0.84	0.28	0.97	0.41	0.39	1.32	0.85	0.07	0.67	0.12	0.29	0.67	1.3	0.72	2.1	0.76	0.36	0.38
FCN2	39.63	72.4	37.53	62.94	64.25	44.54	66.09	34.35	77.82	78.48	54.22	109.92	32.88	18.67	81.18	18.62	82.62	46.11	37.26	32.7	72.53	54.77	92.15	40.87	57.93	58.6	68.63	35.57	65.76	55.95	0.08	0.02	0.03	0.02	3.44	0.02	6.33	0.08	14	0.26	0	2.54	2.12	0	7.98	0.32	0.17	0.01	0.01
CYP24A1	0	0	0	0	0	0.02	0	0	0	0	0	0	0	0	0	0	0	0	0	0.03	0	0.09	0	0	0	0	0	0	0	0	1.09	0.53	10.73	2.29	0.02	0	0	0.23	0.05	0	0	0	0	0.06	0	2.11	0	1.52	0.1
LOC100130357	0.03	0.13	0.16	0.34	0.09	0.12	0.19	0.1	0.22	0.16	0.09	0.03	0.66	0.22	0.12	0.1	0.2	0.12	0.16	0.21	0.2	0.19	0.09	0.16	0.1	0.09	0.09	0.1	0.12	0.1	0.55	0.4	0.62	0.55	0.48	0.62	0.44	0.29	0.29	0.14	0.87	0.71	1.09	1.28	0.46	1.02	0.44	0.39	0.6
DNAJB11	25.09	28.99	40.23	34.86	9.59	25.18	14.9	19.13	22.53	18.89	13.1	19.72	24	17.52	16.88	18.47	18.16	14.87	19.68	32.08	15.3	31.03	23.93	20.8	16.17	16.94	18.3	28.02	17.86	20.51	68.92	76.22	68.45	47.49	69.02	77.55	67.58	64.98	73.03	74.02	33.38	49.57	79.05	58.95	39.26	48.79	49.84	45.54	47.61
MAP2K3	28.49	20.98	45.1	38.45	13.03	35.47	16.83	16.89	21.65	17.39	21.79	15.66	21.49	29.4	19.8	26.79	18.12	14.09	15.14	20.84	18.8	20.99	20.72	11.9	16.19	16.62	15.13	18.4	24.66	55.27	36.72	23.52	29.85	22.31	44.54	16.53	32.97	37.28	19.54	25.02	20.15	34.44	31.08	79.72	19.19	35.25	15.55	15.73	17.66
CREM	12.37	9.88	20.93	12.89	4.73	13.02	5.75	5.36	15.71	12.95	7.21	9.11	5.8	12.01	5.18	11.06	6.46	6.31	9.35	9.89	7	8.79	6.54	6.85	6.48	8.51	8.4	8.68	4.08	14.47	52.91	18.37	14.18	15.71	31.38	13.33	16.11	8.88	12.83	11.96	16.43	14.79	13.82	3.27	10.07	12.72	10.73	17.56	10.29
ACSS2	48.85	17.53	19.74	39.77	24.2	22.37	34.49	25.3	20.05	26.73	17.37	23.9	38.29	40.92	33.79	16.35	27.2	39.77	14.7	21.37	17.63	18.44	33.31	14.8	19.71	19.36	14.95	67.73	68.62	23.16	10.57	11.07	12.23	17.3	14.37	6.99	19.88	18.16	13.03	20.6	12.7	17.45	23.27	61.82	21.3	14.88	17.59	11	15.23
TIMM23	38.84	29.79	50.7	39.48	24.01	30.42	30.66	27.61	31.27	24.61	25.01	34.8	47.05	41.3	30.72	24.76	31.21	23.67	28.52	37	23.9	32.61	28.03	27.9	25.26	24.75	25.87	27.83	25.42	35.2	72.36	61.7	55.92	56.94	51.31	86.85	67.12	47.9	49.88	54.87	41.03	69.9	53.77	66.97	71.49	32.57	48.52	31.89	39.73
IRX2	0.03	0	0.09	0	0.06	0	0	0.02	0	0	0	0	0	0	0	0	0	0	0	0	0	0	0	0	0	0	0	0	0.03	0	7.38	0.09	2.31	0.02	0.05	0.08	0.03	0.14	0	1.23	1.57	0	0.33	0	0.7	0	0.03	0	0.12
EIF4E	5.96	6.52	8.82	6.35	4.27	5.38	5.16	4.37	5.82	4.09	3.82	4.99	2.24	4.58	4.97	5.08	4.32	4.33	5.84	6.06	5.01	6.8	4.3	4.52	4.54	4.65	4.33	5.52	3.66	4.02	13.61	11.76	18.03	13.59	13.06	7.22	8.88	13.74	8.79	7.99	12.44	16.65	5.19	5.58	5.94	11.03	8.57	10.96	14.07
ENO1	109.58	132.92	191.45	152.55	86.22	163.74	104.2	106.79	118.17	102.14	117.84	130.91	53.36	99.67	126.72	116.41	122.5	102.52	100.27	146.89	121.62	150.23	109.06	104.4	141.97	111.61	86.88	125.66	147.43	169.84	563.68	424.99	413.65	377.84	265.33	326.75	234.12	180.27	214.9	290.52	423.75	238.86	189.76	96.84	189.4	733.74	432.06	305.81	495.6
RASSF10	0	0.03	0	0	0.03	0.03	0	0.11	0	0	0.05	0	0	0.04	0.1	0.03	0.03	0.03	0.08	0	0.06	0.03	0.05	0	0.03	0.04	0	0	0	0.14	0.06	0.05	0.16	7.42	0.27	0.06	0.06	0	0.03	0.06	0	0.06	0.22	0	1.64	1.12	0.4	0.25	0.66
MTSS1	19.99	32.02	24.73	24.91	37.51	30.98	33.88	35.5	21.62	30.37	28.78	25.15	65.54	36.96	35.32	36.96	38.31	33.92	29.68	24.57	36.43	36.22	28.97	34.04	27.05	32.43	27.53	16.27	29.35	37	18.25	7.84	8.91	6.21	14.22	11.31	15.43	4.74	29.88	14.86	8.35	13.17	12.65	36.05	18.21	25.02	8.28	17.06	6.06
IFNA8	0	0	0	0	0	0	0	0	0	0	0	0	0	0	0	0	0	0	0	0	0	0	0	0	0	0	0	0	0	0	0	0	0	0	0	0	0	0	0	0	0	0	0	0	0	0	0	0	0
DEFA4	1.33	0.42	0.56	0	0	0	0	0	0.42	0	0	1.37	0	0	0	0	0	0	0.84	0	0	0.29	0	0	0	0	0	2.21	0.41	0.15	0	0	0	0	0	0	0.15	0	0.14	0	0	0.15	0	0	0	0	0	0	0
RPP25	3.12	3.5	4.06	2.58	1.94	2.69	1.98	2.45	1.46	0.98	1.24	2.57	2.39	3.37	1.65	1.2	1.41	1.4	2.82	1.76	1.23	3.03	2.02	2.32	2.26	3.11	2.32	2.59	2.9	2.2	13.98	3.9	6.44	6.42	4.8	3.42	5.88	4.56	5.02	9.95	4.03	7.67	20.67	14.13	3.85	6.68	2.92	5.71	5.53
DSC3	0.02	0.03	0.05	0.02	0.01	0.06	0.02	0.03	0.03	0	0.02	0.02	0.05	0.11	0.01	0.03	0.03	0.02	0.05	0.03	0.02	0.01	0.01	0	0.05	0.01	0.05	0	0.05	0	0.23	1.69	0.14	1.25	3.3	0.03	4.58	4.34	0.05	21.63	0.12	12.16	0.23	0.36	0.06	0.11	9.56	0.93	0.22
ERVH48-1	0.1	0.16	0.06	0.03	0.13	0.12	0.06	0.16	0.03	0	0.06	0.18	0.12	0.26	0.03	0.07	0.2	0.06	0.16	0.04	0.14	0.13	0.12	0.16	0.06	0.09	0.16	0	0.06	0.03	0.03	0.06	0	0.03	0.32	0.07	0.24	0.32	0.13	0.24	0.11	0.2	0.05	0.08	0.13	0.12	0.18	0.33	0.06
SMC5	6.87	6.86	7.95	7.71	5.42	5.33	7.12	4.98	7.73	6.4	3.09	4.95	3.96	8.27	5.81	6.08	5.04	5.11	7.32	5.61	6.54	6.93	4.86	5.99	4.75	7.64	4.82	5.93	2.21	2.7	7.2	9.77	13.53	12.97	10.94	10.06	12.34	15.15	10.75	9.61	8.63	10.83	6.49	8.2	12.4	15.33	16.69	15.78	9.93
COL4A3	0.22	0.44	0.31	0.19	0.11	0.17	0.27	0.22	0.32	0.14	0.09	0.24	0.45	0.7	0.05	0.14	0.12	0.06	0.58	0.01	0.03	0.3	0.08	0.29	0.26	0.41	0.16	0.21	0.08	0	0.06	0.56	5.99	0.03	1.23	1.1	1.71	0.4	0.24	6.58	1.55	0.28	0.25	0.68	0.45	2.96	1.28	0.77	1.24
BGI_novel_G002269	0	0	0	0	0	0.11	0	0	0	0	0	0	0	0	0	0	0	0	0	0	0	0	0	0	0	0	0	0	0	0	0	0	0	0	1.03	0	0.39	0	0.11	0.44	0.61	0	0	0	0	0.33	0	0	0
BGI_novel_G002678	0	0.04	0.04	0	0	0.04	0	0	0	0	0	0.07	0	0	0.04	0	0	0	0	0.05	0	0	0	0	0	0.05	0	0	0	0.04	0	0	0.04	0	0	0.04	0	0	0	0	0	0	0.06	0	0.04	0	0.04	0.11	0.04
CKAP2L	0.28	0.09	0.26	0.09	0.01	0.03	0.07	0.12	0.06	0.06	0.06	0.16	0.03	0.02	0.04	0	0.17	0.16	0.15	0	0	0.23	0.08	0.03	0.13	0.04	0.04	0.12	0.01	0.03	2.24	3.67	1.94	1.11	1.53	1.59	3.06	1.01	1.38	1.1	0.33	0.74	0.9	1.88	0.64	1.27	0.57	0.59	0.83
UBE2V1	41.74	41.29	49.88	43.28	30.15	48.61	36.76	38.56	35.36	37.34	36.81	37.35	28.64	45.24	39.3	39.7	39.34	36.63	38.89	44.17	37.82	43.82	36.46	37.63	38.31	39.25	36.45	36.44	35.92	37.99	91.94	78.91	73.91	87.67	62.65	69.58	65.7	75.21	94.93	62.15	81.94	92.65	67	72.46	73.29	91.54	66.39	84.83	71.18
EGR2	1.84	16.3	2.26	7.64	3.53	3.37	1.33	3.17	4.93	1.42	16.56	2.76	3.44	13.91	2.84	5.98	6.66	23	11.36	0.41	0.51	6.34	0.85	2.85	5.46	30.56	1.5	5.88	8.48	1.54	5	13.51	12.53	9	18.41	6.18	7.33	7.53	5.06	1.72	4.63	3.52	0.55	0.52	2.64	6.72	1.8	22.48	7.03
KDM4D	0.1	0.19	0.12	0.12	0.12	0.23	0.05	0.1	0.12	0.07	0.1	0.07	0.05	0.1	0.14	0.07	0.08	0.14	0.19	0.13	0.23	0.14	0.11	0.1	0.12	0.03	0.1	0.15	0.3	0.13	0.54	0.32	0.24	0.28	0.27	0.31	0.05	0.42	0.31	0.1	0.37	0.26	0.35	0.17	0.27	0.19	0.51	0.43	0.34
SYNPR	0.03	0	0.03	0	0	0	0	0	0	0	0	0	0	0	0	0	0	0	0	0	0	0	0	0	0	0	0	0	0	0	0	0	12.95	0	0.03	0	0	0	0.03	0	0	0	0	0	0	0	0	0	0.03
NAV2	10.5	4.44	17.73	10.11	6.83	6.06	7.17	2.17	8.92	10.68	8.02	4.34	11.79	17.12	4.21	11.14	7.06	5.61	6.21	6.22	6.15	6.94	6.06	5.94	5.29	6.79	5.7	8.84	2.94	7.16	5.42	9.45	6.49	6.46	5.31	32.63	11.36	2.89	8.63	8.21	22.55	16.8	12.77	2.47	7.12	12.93	10.94	7.93	3.57
SH3RF3	0.55	1.13	0.51	0.63	0.28	0.78	0.43	0.52	0.44	0.33	0.44	0.66	0.62	1.09	0.19	0.16	0.31	0.48	0.75	0.25	0.21	0.58	0.21	0.58	0.73	0.99	0.64	0.46	0.59	0.15	6.08	2.59	2.29	1.67	0.97	4.78	2.09	2.16	6.1	1.17	14.01	2.03	1.46	0.93	5.69	1.21	3.37	5.84	2.47
FSTL1	16.71	14.41	24.25	15.91	10.39	21.99	8.55	15.01	12.53	17.63	12.56	13.24	2.41	24.32	8.49	9.37	10.93	9.18	25.26	6.31	7.6	25.95	8.57	13.22	23.82	18.39	12	9.12	10.4	8.11	160.98	148.63	84.92	113.53	28.48	70.48	59.12	97.7	71.35	26.85	68.6	84.73	7.8	4.91	34.5	75.18	24.43	274.35	143.77
AHNAK2	0.7	0.08	0.06	0.13	0.1	0.34	0.09	0.11	0.06	0.01	0.03	0.04	0.39	0.22	0.03	0.03	1.18	0.04	0.2	0.22	0.03	0.52	0.04	0.07	0.02	0.13	0.46	0.04	0.04	0.03	2.05	6.58	5.02	8.23	0.49	41.07	0.79	33.17	0.37	13.68	2.55	1.47	34.79	23.84	2.45	23.72	22.38	2.88	54.93
CCR9	0.03	0.06	0.09	0.03	0.11	0.03	0.06	0.03	0.03	0.03	0.06	0.03	0	0.08	0.14	0.06	0.06	0.08	0.14	0	0.03	0.06	0.16	0.06	0.03	0.2	0.03	0.06	0.08	0.09	0	0.03	0.11	0.03	0.17	0	0.03	0.09	0.06	0.12	0	0	0	0.13	0.03	0	0.03	0	0.08
SDC2	65.47	77.57	62.65	59.48	94.13	78.52	83.86	95.1	79.37	86.37	90.69	82.56	33.53	61.45	100.8	92.4	87.79	86.27	75.26	80.32	104.75	72.25	85.61	65.84	91.03	99.32	65.52	68.56	85.7	87.74	45.38	28.45	11.22	19.22	23.19	80.45	33.17	19.62	79.63	17.63	76.31	38.75	4.12	1.58	99.41	13	45.56	46.47	24.54
CDK13	6.61	5.7	6.57	6.49	5.01	6.34	5.86	5.58	5.31	5.2	4.77	5.78	9.51	8.02	5.31	5.37	6.24	4.66	6.55	5.13	6.6	7.53	5.45	5.57	4.5	6.72	4.23	4.73	4.21	4.06	4.72	13.34	9.18	12.58	14.91	11.68	8.37	12.24	10.59	13.03	8.89	14.51	12.29	19.58	10.41	11.84	12.7	13.12	10.79
ACIN1	26.89	22.98	28.7	29.74	17.79	26.62	24.86	18.24	21.96	19.54	15.45	20.81	80.22	49.06	16.96	22.35	23.42	18.07	23.98	26.07	21.84	28.29	15.93	19.44	17.39	26.57	21.97	24.89	17.52	21.38	50.13	51.44	48.04	68.64	64.77	67.85	45.63	56.82	46.51	80.69	75.98	129.63	197.95	204.08	65.91	51.03	56.33	51.25	51.56
THBS3	5.74	4.3	3.77	3.97	4.25	4.23	4.66	4.66	4.2	4.86	3.97	4.76	23.19	11.87	3.89	4.03	5.04	3.67	4.85	4.32	4.56	4.04	2.67	3.7	5.27	6.76	5.1	2.93	3.64	3.42	8.76	37.24	6.69	15.54	29.73	30.94	16.75	16.57	10.91	43.48	14.97	27.41	45.43	28.07	23.3	14.31	28.93	15.97	13.77
DPPA2	0	0	0.05	0	0	0	0.05	0	0.16	0	0	0	0.41	0.38	0.05	0	0	0.05	0	0	0	0	0	0	0	0	0	0	0.05	0	0	0	0	0	0	0	0	0	0	0	0	0	0	0	0.11	0	0.05	0	0
CHMP1A	16.78	13.43	15.31	15.83	10.3	16.02	9.38	12.44	9.25	10.03	9.17	14.46	16.38	16.86	11.25	12.21	14.14	9.78	13.75	19.64	10.01	16.07	12.64	11.03	10.62	14.83	13.31	15.8	14.97	14.81	30.88	20.04	35.26	35.45	37.23	38.87	35.03	38.86	34.03	36.78	48.79	29.67	35.75	61.41	37.95	24.39	23.42	24.77	32.49
NPAS1	0.51	0.3	1.33	0.51	0.43	0.24	1.9	0.07	0.36	0	0.5	0.11	0.26	0.19	0.04	0	0.11	0.07	0.53	0	0	0.34	0.03	0.12	0.09	0.06	0.6	0.63	0	0.1	0.26	0.42	0.91	0.46	0.65	0.13	0.35	1.56	0.51	1.15	0.68	0.47	0.56	10.49	0.33	1.49	0.48	0.44	1.18
BGI_novel_G001127	0.1	0	0.17	0.27	0.27	0.09	0.18	0.28	0.17	0.28	0.09	0	0	0.51	0	0.1	0	0	0.09	0.24	0	0	0	0.18	0	0.25	0	0.27	0.06	0.39	0.2	0	0.58	0.09	0	0	0.19	0.09	0.18	0.03	0.5	0.1	0.75	0.67	0.52	0.05	0.18	0.11	0
MAP7D2	0.02	0.15	0.11	0.07	0.04	0.11	0	0	0.02	0.13	0.02	0	0.11	0.13	0.02	0.02	0.04	0.03	0.07	0.02	0.1	0.06	0	0.09	0.13	0.03	0.02	0	0.07	0.02	0.06	0.02	0.25	0.14	2.59	0	1.49	0.4	2.47	1.12	0	0.2	0.08	0.22	0.48	1.75	8.73	0.09	1.75
UBE2L6	53.68	53.85	77.29	118.12	38.79	54.5	48.45	44.21	47.13	33.85	40.08	81.75	37.78	38.92	35.99	36.22	77.71	40.76	46.93	39.32	37.7	105.17	53.22	62.28	45.38	45	50.39	50.96	44.16	68.84	88.7	142.91	52.63	150.28	92.48	54.89	96.56	80.59	37.26	63.36	95.55	54.74	32.4	66.31	90.31	74.12	74.6	98.08	93.5
BGI_novel_G002797	0	0	0	0	0	0	0	0	0	0	0	0.03	0.06	0	0	0	0.04	0	0	0.05	0	0	0	0	0	0.05	0	0	0	0	0	0	0	0	0	0	0	0.03	0	0	0	0	0	0.16	0	0	0	0	0
ZFP69	0.92	0.9	1.41	1.19	0.9	0.97	1.05	0.8	0.89	0.77	0.44	1.19	2.05	1.25	0.43	0.98	0.83	1	0.91	1.28	0.82	1.46	0.89	1.08	1.05	1.02	0.73	0.81	0.55	0.33	3.14	3.49	3	2.4	3.49	3.22	3.8	2.2	1.52	3.48	1.85	2.67	8.29	1.92	2.13	1.43	3.4	2.8	1.86
BGI_novel_G002790	0	0	0	0	0	0	0	0	0	0	0	0	0	0	0	0	0	0	0	0	0	0	0	0	0	0.01	0	0	0	0	0.01	0	0	0	0.01	0	0	0.01	0.01	0	0	0.01	0	0	0	0	0	0	0.01
HS3ST5	0	0	0	0	0	0	0	0	0	0	0	0	0.05	0	0	0	0	0	0	0	0	0.03	0	0	0	0	0	0	0	0	0.03	0	0.03	0	0.11	0.03	0	0.32	0.03	0	0.05	0	0	0.06	0	0.15	0	0	0.45
GAN	0.15	0.19	0.25	0.2	0.17	0.21	0.22	0.17	0.2	0.17	0.06	0.14	0.03	0.13	0.22	0.18	0.1	0.1	0.09	0.08	0.2	0.34	0.18	0.14	0.16	0.17	0.09	0.18	0.15	0.18	0.43	0.51	2.89	0.27	0.33	0.2	0.22	1	0.24	0.22	0.16	0.33	0.05	0.3	0.19	0.47	0.27	0.41	1.13
GPR157	0.21	1.61	0.87	0.92	0.47	1.1	0.2	0.74	0.4	0.34	0.47	0.59	0	0.37	0.58	1.27	0.51	0.39	0.94	0.18	0.65	0.61	1.35	0.61	0.27	0.65	0.53	0.35	0.97	0.79	0.48	0.78	0.8	0.13	1.28	0.15	0.29	0.27	1.28	0.5	0	0.14	0.44	0.16	0.56	2.38	1	0.51	1.66
CTR9	9.14	8.75	25.55	26.7	6.65	7.05	9.44	9.18	8.15	6.39	4.22	9.26	12.92	7.52	6.29	5.92	6.94	7.65	8.36	7.77	5.56	10.35	6.37	9.41	7.04	9.08	8.13	8.61	3.34	4.92	8.12	10.96	13.88	10.37	16.35	8.49	11.6	11.46	10.65	6.99	7.35	8.2	7.35	9.09	11.13	13.12	10.61	10.54	10.88
FCGR1B	1.42	1.21	1.44	2.35	0.24	0.73	0.46	0.48	1.33	0.3	0.17	1.09	3.26	0.53	0.25	0.34	0.45	0.66	0.33	0.22	0.05	1.17	0.84	0.68	0.29	0.78	0.63	0.31	0.39	0.44	8.85	4.98	1.43	6.34	1.35	2.58	1.65	2.37	1.34	1.14	3.36	2.55	0.65	0.55	1.43	1.86	0.92	5.26	2.93
ICE2	2.36	3.03	3	3.47	2.7	1.9	2.83	2.6	2.96	3.1	1.32	2.69	4.05	3.24	2.68	2.31	2.62	2.53	2.9	1.97	2.5	3.04	2.52	2.83	2.47	2.78	1.98	2.04	1.07	1.46	4.86	4.88	6.09	5.43	7.62	5.61	6.12	6.51	3.55	6.71	4.74	6.74	7.02	10.13	5.48	2.99	7.13	6.03	5.19
TMEM74B	1.33	1.21	1.66	1.52	1.68	2.61	0.98	2.29	1.64	1.7	0.52	1.18	8.61	4.39	1.04	2.06	1.55	0.55	1.44	0.93	1.14	1.28	0.86	0.94	1.27	2.56	1.55	0.99	1.03	1.78	3.4	3.95	1.77	5.82	1.83	3.13	2.65	1.73	9.51	1.15	11.34	3.04	34.28	2.59	4.66	4.96	4.88	7.43	12.01
VGLL4	3.75	7.65	6.4	6.26	3.96	9.49	4.97	4.2	3.96	2.89	4.41	3.93	5.24	7.07	3.74	4.76	4.63	4.21	7.01	4.71	3.44	7.64	3.51	5.38	4.24	5.88	3.51	3.31	4.23	5.96	37.77	38.22	24.21	21.17	12.93	22.09	23.3	39.97	22.31	29.41	47.84	21.79	7.78	7.64	17.96	32.56	15.76	52.59	34.4
POLR3F	3.6	3	2.98	2.97	2.55	2.46	2.45	2.55	3.02	2.28	1.4	2.1	3.62	3.33	3.03	2.98	3.2	2.07	2.52	2.33	2.35	2.94	1.68	1.74	2.35	3.1	2.29	2.17	1.14	1.85	7.34	7.67	8.57	7.75	6.9	6.32	7.72	7.98	5.99	7.9	5.3	7.82	8.92	6.78	6.38	5.87	8.82	7.22	6.42
CSRP2BP	2.32	4.8	3.01	3.32	2.88	3.71	2.99	3.42	2.9	3.32	2.86	4.69	2.71	3.49	4.37	3.03	3.56	2.43	4.29	3.04	3.68	4.24	3.64	3.51	3.74	3.53	2.38	2.6	2.91	2.86	3.35	6.07	6.2	4.63	4.33	4.46	4.28	4.78	7.11	5.91	4.42	5.53	3.12	6.82	6.94	3.98	4.64	4.34	5.79
NDUFA4L2	2.46	3.94	1.98	1.23	1.07	4.76	2.12	0.54	3.04	1.84	2.63	1.75	3.31	5.23	1.68	2.7	4.47	2.89	5.67	2.6	2.82	1.57	2.06	2.3	1.88	2.5	3.27	2.27	2.88	4.17	46.4	12.01	17.89	20.39	10.51	46.42	11.65	37.01	14.83	16.8	64.23	12.76	12.63	15.41	5.95	48.97	9.82	151.38	19.73
PLEKHA6	9.82	8.2	8.96	13.31	7.94	12.26	10.55	8.99	8.05	8.45	6.97	7	24.62	17.59	12.91	8.8	10.77	7	6.87	10.05	10.62	10.07	9.95	8.52	8.48	12.03	7.99	6.79	9.08	11.76	1.79	4.59	15.79	5.55	21.88	11.41	16.24	15.07	19.7	28.1	8.1	12.55	32.84	38.45	23.23	19.65	11.54	3.48	16.17
BGI_novel_G002104	0.47	1.01	0.87	0.51	1.16	0.93	0.91	0.91	0.77	0.39	0.77	0.22	0	2	0.4	0.68	1.26	0.22	1.13	0.75	0.06	0.51	0.21	0.9	0.45	0.62	0.49	0.68	1.06	2.7	0.23	0	6	2.27	1.99	7.27	3.89	3.29	3.86	11.02	6.36	7.66	17.06	21.58	5.45	4.09	1.12	2.19	1.47
ATG9B	0.27	0.16	0.06	0.17	0.09	0.43	0.11	0.07	0.38	0.03	0.24	0.19	0.37	0.27	0.12	0.07	0.31	0.05	0.33	0.13	0.05	0.15	0.02	0.07	0.1	0.09	0.07	0.06	0.08	0.12	2.03	0.18	0.69	0.78	0.53	3.03	1.29	3.05	0.76	0.92	6.41	0.79	1.79	7.29	0.48	2.1	0.6	0.36	7.4
USP49	0.66	0.69	0.8	0.68	0.67	0.61	0.81	0.81	0.7	0.65	0.34	0.95	1.69	1.18	0.72	0.69	0.76	0.6	0.7	0.39	0.62	0.81	0.68	0.58	0.52	0.63	0.59	0.5	0.44	0.52	1.79	1.86	1.37	2.33	1.89	2.74	1.74	2.37	1.67	2.77	7.05	1.62	4.53	3.56	2.38	2.03	2.17	2.1	2.08
CST7	9.12	12.36	10.12	8.86	7.76	11.2	8.05	3.85	12.02	3.64	6.78	7.66	8.04	9.49	4.5	4.82	7.36	7.07	12.92	9	4.35	13.34	6	9.6	4.57	5.65	8.06	6.24	3.18	13.71	64.47	10.69	10.01	24.14	22.04	15.56	14.95	2.75	7.06	5.48	9.46	6.56	5.24	4.23	8	4.2	1.11	14.38	3.96
BGI_novel_G000212	0	0	0	0	0	0	0	0	0	0	0	0	0	0	0	0	0	0	0	0	0	0	0	0	0	0	0	0	0	0	0	0.4	0	0	0	0	0	0	0	0	0	0.11	0.34	0.25	0	0.1	0	0	0
ARL8B	14.34	18.38	25.78	19.8	13.41	16.1	13.34	13.84	17.03	14.73	9.39	15.21	8.27	13.02	13.98	14.24	15.04	14.12	13.72	12.1	13.3	18.35	15.02	12.75	12.17	15.8	12	13.91	9.53	12.6	34.05	35.66	40.33	35.37	23.39	23.06	33.21	50.94	22.27	16.53	28.57	20.83	10.48	8.89	26.27	44.63	20.07	33.37	49.9
CDH19	1.36	0.62	0.67	0.67	0.76	0.46	0.86	0.2	1.29	1.01	0.45	0.33	0.3	2.24	0.5	0.72	0.16	0.43	1.64	0.68	0.43	0.42	0.37	0.7	0.57	0.88	0.74	0.72	0.16	0.2	0.28	0.87	0.72	0	0.42	0.06	0.96	0.67	0.55	0.53	0.06	0.41	0.24	0.03	0.44	0.14	0.11	0.06	0.48
OBSCN	0.22	0.51	0.25	0.28	0.4	0.41	0.43	0.37	0.61	0.45	0.28	0.26	0.57	1.03	0.31	0.19	0.35	0.43	0.57	0.3	0.45	0.46	0.22	0.33	0.3	0.68	0.32	0.39	0.33	0.21	1.63	1.59	1.28	7.81	2.93	3.26	1.67	1.67	3.76	18.5	2.25	2.06	24.77	9.67	4.71	1.65	6.68	1.78	1.55
MAP4K3	4.38	5.12	7.55	6.66	4.31	4.51	3.87	4.47	3.98	4.24	2.8	4.82	3.57	4.81	4.53	4.11	4.36	3.56	4.52	2.99	4.48	4.79	3.8	3.17	4.19	4.98	3.37	3.54	2.49	2.51	7.46	13.88	11.01	8.19	23	24	23.6	16.5	19.84	60.94	26.94	30.58	10.91	8.15	15.39	24.6	35.7	16.08	18.27
SDK1	0.12	0.3	0.16	0.14	0.21	0.15	0.17	0.32	0.1	0.05	0.17	0.04	0.23	0.25	0.54	0.25	0.46	0.28	0.18	0.03	0.07	0.28	0.13	0.12	0.28	0.15	0.06	0.13	0.65	0.1	0.55	0.26	1.21	0.24	0.55	0.38	0.57	0.44	0.83	0.54	0.63	0.15	0.53	1.85	0.37	0.06	1.97	0.43	0.47
KHDRBS2	0	0.04	0	0.04	0.06	0	0	0	0.03	0	0	0.04	0	0	0.09	0	0	0	0	0	0.04	0	0.04	0.04	0	0.05	0.04	0	0	0.04	0	0.07	0.08	0.07	0.19	0.09	0.03	0	0	0	0	0.04	0.06	0	0	0	0.04	0.09	0
CDKL2	0	0.04	0.04	0.03	0.07	0.01	0.03	0.08	0	0.02	0.03	0.01	0	0.1	0.04	0.02	0.02	0.03	0.01	0.02	0.03	0.01	0	0.03	0.01	0	0.03	0.03	0.01	0	0.08	0.13	0.82	0.03	0.29	0.03	1.34	0.45	0.21	1.06	0.03	0.77	0.12	0.11	1.29	0.57	0.04	0.04	0.21
PABPN1L	0.18	0.06	0	0	0	0	0	0.13	0.06	0	0	0.06	0	0.16	0	0	0.07	0	0	0	0	0	0.06	0	0.06	0.09	0	0	0.06	0	0	0	0	0.06	0	0	0	0	0.06	0	0	0	0.1	0	0	0	0	0	0
C18orf8	6.84	8.97	13.29	10.16	6.41	9.73	6.99	7.93	10.56	7.55	6.14	8.8	9.91	8.76	8.1	8.29	9.34	6.46	8.92	7.64	7.03	10.64	10.24	7.77	7.02	8.37	5.66	8.41	7.7	9.47	18.94	14.22	8.6	20.3	14.63	13.3	16.82	14.14	11.71	10.91	11.23	9.52	15.85	13.82	7.62	12.49	14.03	11.91	12.85
RPL36	357.32	311.15	362.1	269.94	319.14	302.8	282.42	281.08	321.53	248.27	358.52	201.36	358.45	600.17	311.12	235.13	267.84	234.42	346.6	373.43	288.52	285.19	236.99	213.43	276.21	367.09	299.06	357.15	327.24	342.45	855.2	792.88	572.85	772.71	714.72	1004.7	622.31	674.62	610.6	634.28	1142.65	698.24	1045.18	1346.93	760.09	441.84	1237.77	663.31	320.66
TBC1D2	3.51	3.69	6.52	3.71	8.62	5.52	5	5.93	5.57	7.73	7.32	8.83	6.2	8.8	6.88	6.97	8.14	8.12	6.06	6.51	8.72	3.93	3.54	4.34	6	4.72	3.45	2.84	7.2	12.25	12.05	8.92	7.6	25.05	2.59	7.06	4.6	8.03	3.8	4.15	3.87	5	3.3	10.16	4.43	10.93	2.65	7.44	11.09
BGI_novel_G000213	0.04	0	0	0	0.02	0.02	0.02	0.02	0.04	0.03	0.02	0.04	0.07	0.09	0.09	0	0.02	0.02	0.04	0.08	0.07	0.02	0.04	0.02	0.02	0.09	0.02	0.02	0.04	0.05	0.11	0.12	0.04	0.12	0.11	0.02	0.17	0.02	0.07	0.16	0.18	0.09	0.23	0.24	0.2	0.03	0.12	0.12	0.06
SPRY3	0.28	0.17	0.19	0.32	0.23	0.22	0.2	0.1	0.16	0.21	0.13	0.26	0.16	0.28	0.14	0.19	0.3	0.24	0.22	0.1	0.17	0.24	0.17	0.23	0.16	0.24	0.19	0.11	0.18	0.1	0.21	0.33	0.33	0.72	0.3	0.28	0.24	0.41	0.37	0.19	0.2	0.29	0.41	0.19	0.23	0.49	0.41	0.6	0.24
BGI_novel_G000245	0	1.84	1.71	0.19	0	1.56	0	0	0.74	4.6	0.74	1.71	2.15	0	4.52	2.94	0	0.61	2.75	3.1	1.34	0	0.39	0.47	0	2.24	2.07	0.51	0.51	2	0	0.03	0	0	0	0	0	0	0	0	0	0.02	0	0	0.53	0	0	0	0.04
LAMTOR4	40.16	32.62	41.93	26.12	22.22	36.75	22.36	24.77	24.93	25.3	27.12	29.5	26.26	51.16	24.47	22.04	25.36	20	31.57	37.08	29.14	21.75	20.54	28.49	29.05	40.12	27.27	41.21	33.34	32.13	111.57	64.07	77.63	74.23	61.64	105.24	71.86	49.61	43.6	64.15	116.77	92.82	71.36	88.82	67.56	62	36.88	56.56	50.2
MYH8	0	0	0	0	0	0	0	0	0	0	0.01	0	0	0	0	0	0	0	0	0	0	0	0	0	0	0	0	0	0	0	0	0	0.01	0	0	0	0	0	0	0	0	0	0.02	0	0	0	0	0	0
LOC729159	0	0	0	0	0	0.06	0	0	0	0	0	0	0	0.16	0	0.06	0	0	0	0	0	0.06	0	0	0	0	0.06	0	0.11	0.06	0	0.06	0	0.06	0	0	0	0	0	0	0	0	0.19	0	0	0	0	0	0
NR0B2	37.78	50.9	64.26	99.13	58.18	51.44	35.07	73.07	21.66	67.08	84.72	65.58	67.28	102.35	116.6	56.74	95.47	42.04	35.21	61.03	36.42	47.01	25.94	47.08	62.84	68.11	23.69	251.26	75.15	58.37	0	4.21	5.93	0	12.78	9.64	13.56	1.28	26.36	7.84	32.42	21.87	6.45	3.7	39.75	2.36	1.39	1.36	1.02
UBXN8	13.85	12.86	21.13	16.16	13.07	11.77	14.29	11.81	13.88	13.87	11.13	11.69	5.24	7.1	13.1	12.93	12.81	11.19	12.23	14.09	12.2	11.21	13.6	12.79	14.35	12.63	10.7	13.12	8.48	12.63	6.47	10.34	6.21	7	5.61	14	9.87	7.08	41.68	9.71	5.99	13.86	12.81	6.5	11.71	3.79	14.42	7.06	6.27
RAD21	15.09	17.84	23.71	19.39	15.98	16.1	13.93	15.72	16.11	17.34	10.23	16.97	10.26	12.47	14.62	12.09	16.43	15.4	18.62	10.73	15.18	20.38	12.78	14.59	14.67	13.92	13.04	11.77	9.39	12.12	35.49	45.87	39.62	29.96	39.96	85.45	36.78	38.78	71.9	60.12	27.42	30.98	18.86	28.52	24.8	85.43	58.94	36.48	65.43
SLC39A6	3.13	5.82	6.88	4.54	6.7	6.06	3.99	6.18	3.88	4.03	3.8	6.3	1.7	3.98	5.88	5.66	5.49	5.97	7.41	2.37	5.98	7.98	4.53	7.19	4.91	5.16	3.36	3.85	3.96	3.54	25.02	31.68	23.41	31.82	47.41	51.92	25.56	35.4	25.32	67.1	23.74	34.66	9.87	3.4	24.26	32.87	79.98	27.08	28.52
ZUFSP	1.17	1.3	1.77	1.63	0.94	1.18	1.62	1.02	1.6	0.83	0.26	1.3	1	0.95	0.91	0.82	1.23	1.5	1.53	1.08	1.19	2.17	0.97	1.29	1.02	1.23	1.2	0.86	0.28	0.6	2.43	4.58	4.28	2.66	3.17	1.66	2.93	3.69	3.73	1.86	0.9	2.22	1.29	1.64	1.87	1.96	3.19	4.06	4.35
PITPNM3	0.46	0.67	0.32	0.69	0.77	0.6	0.64	1.2	1.43	0.73	1.42	1.97	0.4	1.83	1.4	0.74	1.31	1.12	0.7	0.33	1.47	0.62	1.61	1.26	1.86	1.5	0.61	0.62	1.83	1.17	0.33	0.56	1.7	4.76	5.3	2.15	1.31	0.87	1.21	4.55	0.74	4.57	1.07	1.47	1.17	4.72	19.48	0.91	4.22
CLEC4E	0.18	0.41	0.89	0.66	0.13	0.39	0.45	0.17	0.48	0.35	0.2	0.43	0.13	0.66	0.1	0.08	0.07	0.16	0.33	0.09	0.1	0.27	0.22	0.1	0.2	0.29	0.27	1.02	0	0.43	5.83	5.06	1.07	0.95	1.19	0.62	2.08	1.64	0.82	0.58	0.47	0.76	0.7	1.76	0.52	4.2	0.4	1.59	1.86
MS4A8	0.02	0.04	0.12	0.01	0.04	0.01	0.03	0.01	0.03	0.05	0	0.02	0.15	1.12	0	0.05	0.11	0.02	0.03	0.07	0.04	1.01	0	0.01	0.04	0.01	0.03	0.02	0.03	0.02	0.15	0.07	3.57	0.1	0.06	0.09	0.07	8.9	0.01	0.07	0.27	0.05	1.24	5.71	0.16	0.46	0.03	0.1	10.02
RPS29	265.76	316.15	322.94	248.05	321.11	358.63	263.74	296.36	417.52	309.85	346.32	205.76	45.67	254.18	290.31	235.44	203.22	210.64	408.65	309.78	308.45	240.92	256.09	201.34	287.14	354.74	326.29	337.23	270.04	281.51	546.86	504.49	567.15	435.99	521.08	553.81	456.95	494.13	550.47	504.19	484.74	446.96	254.45	324.04	429.54	437.07	690.33	481.36	224.72
URB1	1.6	1.39	1.66	1.99	1.54	1.95	1.44	1.63	1.31	1.7	1.33	1.77	2.48	1.49	2.28	1.13	1.6	1.6	1.84	1.08	1.34	2.8	1.77	2.22	1.29	1.22	1.07	1.8	2.09	0.82	3.38	6.06	4.34	1.93	6.99	6.71	3.31	4.39	2.05	5.07	2.07	3.28	1.74	4.8	1.94	3.41	4.11	3.1	2.39
PLPPR3	0.34	0.54	0.33	0.47	0.25	0.21	0.37	0.08	0.33	0.49	0.24	0.21	0.39	0.58	0.32	0.58	0.38	0.15	0.37	0.36	0.5	0.3	0.07	0.2	0.31	0.44	0.17	0.25	0.17	0.28	0.34	0.49	0.13	0.48	0.74	0.7	0.86	0.43	3.6	0.53	0.92	0.66	1.21	1.97	2.12	0.12	0.32	0.27	0.6
SYTL2	1.67	3.16	3.08	1.42	1.91	2.87	2.1	2.64	2.93	0.88	1.08	2.11	4.12	5.93	1.08	1.92	2	1.52	3.42	1.52	1.96	3.47	1.42	1.88	1.71	3.6	2.84	0.97	0.86	1.38	3.23	13.1	11.45	29.12	4.65	5.68	5.67	20.43	6.67	4.63	3.77	9.13	2.53	20.07	4.15	18.38	5.17	34.96	20.77
PSORS1C2	0	0	0	0	0	0	0	0	0	0	0	0	0	0	0	0	0	0.1	0	0	0	0	0	0	0	0	0	0	0	0	0	0.31	0	0.37	1.93	0.68	0.68	0.41	0.07	0	0.64	0	0.63	2.38	0	0.07	0.77	0.25	0.71
FAM175B	4.67	5.22	6.98	5.79	3.42	4.45	5.16	4.89	5.19	3.99	2.81	5.37	3.52	3.44	4.46	5.56	4.12	3.57	5.26	4.08	4.28	5.04	4.14	3.79	3.93	4.1	3.37	4.44	2.63	3.44	6.79	9.82	10.87	8.56	10.04	8.81	9.69	9.8	6.2	9.57	5.88	10.62	6.61	5.87	8.42	5.34	6.87	9.89	10.45
FBXO40	0	0.01	0.01	0.01	0.01	0	0.02	0	0.04	0.03	0.02	0	0.02	0	0.01	0.01	0.04	0.09	0	0.02	0	0.01	0.04	0.04	0.02	0	0	0.01	0.01	0.05	0.01	0.01	0.01	0	0	0	0.01	0	0.01	0	0	0	0	0	0	0.01	0	0.06	0.01
RPAP1	1.9	2.53	1.98	2.61	2.32	3.72	2.59	2.97	2.49	2.69	2.59	2.74	2.46	2.53	2.77	2.38	2.78	3.48	2.9	3.06	2.79	3.72	3	2.81	2.58	3.18	2.41	2.5	3.45	2.52	3.55	4.46	5.75	5.62	7.87	7.2	6.24	5.28	7.07	8.89	4.37	6.78	5.37	5.43	5.26	3.3	2.3	4.19	5.9
ZNF729	0	0	0	0	0	0	0	0	0	0	0	0	0	0	0	0	0	0	0	0	0	0	0	0	0	0	0	0	0	0	0	0.11	0	0	0	0	0	0	0	0	0	0	0	0	0	0	0	0	0
LKAAEAR1	0	0	0	0	0	0	0	0	0	0	0	0	0	0	0	0	0	0	0.09	0	0	0	0	0	0	0	0	0	0	0	0.19	0	0.09	0	0	0.1	0	0.09	0.36	0.48	0.46	0.29	0.73	0.21	0.09	0.18	0.08	0	0.17
CLPSL1	0	0	0	0	0	0	0	0	0	0	0	0	0	0	0	0	0	0	0	0	0	0	0	0	0	0	0	0	0	0	0.2	0	0.2	0	0	0	0	0	0	0	0	0	0	0	0	0.2	0	0	0
GPC1	11.28	11.36	15.85	18.53	5.29	16.18	9.32	13.51	8.47	9.6	6.39	11.82	7.24	12.62	7.7	7.82	10.3	8.1	6.92	7.74	10.39	8.25	9.45	7.6	10.99	9.82	7.09	14.63	15.24	9.94	19.63	23.73	33.07	18.65	22.61	10.19	17.49	24.01	22.48	56.49	25.74	24.07	24.87	6.79	23.65	8.62	22.31	13.81	29.97
BGI_novel_G002098	0.32	1.53	0	0	1.99	0	2.08	1.66	1.17	0	2.78	1.49	0	0	0	0	1.37	0	2.32	0.24	0	2.15	0	0	1	0	0	0	0	0	0	2.46	0	0	2.15	0	1.99	2.18	0	0	3.33	4.28	1.77	0	0	0	0	2.21	0
TLCD1	3.59	1.59	6.67	4.66	2.24	3.23	2.29	2.19	1.2	1.99	1.29	3.13	3.53	2.13	3.05	2.7	3.22	1.8	2.19	2.58	2.07	2.92	2.07	1.3	0.92	3	1.88	2.94	3.93	3.65	4.22	7.51	26.2	3.87	11.73	11.21	8.83	10.88	9.58	9.33	7.03	7.99	19.42	33.33	11.57	22.47	3.46	2.08	9.33
BGI_novel_G000228	0.69	0.58	0.36	1.38	0.75	0.34	1.18	0.41	0.6	0.85	0.39	1.07	1.34	0.5	0.19	0.61	0.65	0.77	0.34	0.54	0.74	0.99	0.59	0.38	0.68	0.28	0.4	0.8	0.71	0.95	0.42	0.49	0.41	0.79	1.18	0.82	1.22	1.06	1.02	2.36	0.43	2.13	0.8	1.26	0.15	0.15	0.68	0.43	0.5
ULBP3	0.2	0.33	0.39	0.38	0.13	0.59	0.16	0.16	0.29	0.14	0.2	0.08	0.43	0.64	0.09	0.09	0.19	0.17	0.18	0.24	0.05	0.32	0.06	0.28	0.23	0.23	0.27	0.25	0.13	0.16	1.38	0.27	1.77	1.01	1.15	0.66	1.05	2.39	0.88	1.18	0.35	0.76	0.92	2.63	0.6	0.85	1.95	0.37	1.96
GBA2	10.86	13.96	13.06	17.55	10.53	12.16	13.52	11.75	12.95	13.32	8.6	11.36	28.21	26.86	13.55	13.67	14.29	12.53	13.42	11.81	12.01	15.15	10.23	12.47	11.64	15.42	12.28	13.22	11.46	11.51	14.73	11.71	15.02	18.09	16.52	17.68	14.54	20.64	19.46	14.86	28.86	18.54	25.84	47.33	28.47	16.65	12.73	26.08	15.02
BGI_novel_G002932	0.89	0.72	0.42	0.1	0.27	0.09	0.75	0.3	0.67	0.19	0	0.09	1.43	0.78	0.56	0.68	0.43	0.27	0.63	0.2	0.32	0.19	0.18	0.2	0.11	0.32	0.13	0.51	0.11	0.12	0.83	0.29	0.21	0.36	0.62	1.14	0.92	0.44	0.36	0.38	0	0.34	0.92	1.8	0.38	0.37	0.19	0.52	0.09
SHE	3.45	3.1	4.38	4.63	2.53	3.27	3.87	2.61	3.96	2.03	2.95	4.16	2.78	3.67	2.96	1.66	3.58	3.18	3.25	2	3.44	4.3	3.43	3.19	2.79	3.2	3.28	2.88	3.03	2.66	3.51	1.26	2.23	0.84	1.59	2.65	1.91	1.59	2.78	2.41	1.93	3.05	1.92	0.56	1.8	0.98	0.31	4.36	0.62
SPINK8	0	0	0	0	0	0	0.23	0	0	0	0	0	0	0	0	0	0	0	0	0	0	0	0	0	0	0	0	0	0	0	0	0	0	0	0	0	0	0	0	0	0	0	0	0	0	0	0	0	0
DSTYK	0.9	1.46	1.46	1.48	1	1.06	1.03	1.18	0.98	1.02	0.85	0.98	2.32	2.61	0.92	0.85	1.14	1.09	1.7	1.14	1.08	1.25	1.04	1.16	1.25	1.56	1.54	1.23	0.84	0.72	4.4	4.02	3.62	1.86	3.9	9.35	9.6	4.18	7.02	9.05	8.51	6.32	10.6	4.07	7.36	3.29	7.89	5.9	4.15
DAG1	11.59	11.31	18.77	20.79	10.08	15.42	11.16	10.11	9.56	11.94	13.21	11.63	4.92	13.94	9.13	8.5	10.45	7.72	11.57	11.96	9.24	13.08	9.44	10.99	11.97	12.22	7.97	16.01	13.23	10.81	17.18	28.06	33.93	13.07	17.59	13.1	34.22	13.04	19.16	23.3	21.02	19.56	17.09	10.09	18.67	19.46	13.82	14.24	32.34
BGI_novel_G003073	0	0	0	0	0	0	0.03	0	0.03	0	0	0	0	0	0	0	0	0	0	0	0	0	0	0	0	0	0	0	0	0	0	0	0	0	0.06	0	0	0	0	0	0	0	0	0	0	0	0	0	0
CLEC18B	0.19	0.44	0.1	0.17	0.15	0.35	0.34	0.36	0.24	0.27	0.21	0.71	12.39	0.99	0.11	0.38	0.37	0.11	0.43	0.46	0.2	0.26	0.18	0.23	0.23	0.64	0.19	0.32	0.25	0.19	0.16	0.44	0.12	0.51	0.57	0.67	0.46	0.92	0.63	0.45	0.38	0.9	3.09	3.49	1.18	0.42	0.33	2.09	2.03
TAPBP	25.2	19.3	58.85	66.03	13.07	57.84	31.95	32.61	12.66	14.1	0.75	22.2	50.98	34.74	30.91	28.77	46.53	28.92	18.68	26.38	29.07	54.7	19.57	39.84	15.54	21.57	34.44	38.81	23.97	53.65	53.13	80.91	58.67	153.3	41.16	53.36	139.81	60.03	28.55	41	7.91	30.39	83.97	128.97	45.59	94.66	40	64.4	49.85
CXCL11	1.03	0.69	1.72	3.8	0.69	1.03	0.28	0.28	1.8	0.28	0.28	1.22	0.09	0.39	0.36	0.34	0.75	0.54	1.71	0	0	0.88	0.8	0.33	0.75	0.97	0.51	0.39	0.18	0.4	6.36	47.68	5.97	15.38	9.25	3.1	9.94	2.4	0.66	0.59	2.39	3.74	0.76	5.19	2.27	2.64	0.52	6.2	1.01
SYAP1	15.93	20	19.06	19.03	18.47	18.72	18.68	24.63	20.14	32.68	18.56	20	9.79	12.72	25.83	27.68	21.83	21.89	14.19	12.87	20.8	27.31	22.19	17.85	20.62	15.3	17.19	13.91	23.28	22.94	20.56	23.92	38.85	19.84	23.46	21.83	34.93	27.73	21.62	21.5	13.65	15.38	12.26	14.2	22.1	19.61	40.31	20.05	36.03
BGI_novel_G000963	0	0.02	0	0.02	0	0.02	0.07	0.02	0.02	0	0	0	0.04	0.03	0	0	0.02	0	0	0	0.05	0.02	0.04	0	0.02	0	0.02	0	0.02	0.02	0.23	0	0	0.02	0.02	0	0.02	0.05	0	0	0	0	0.07	0	0	0	0	0.02	0.02
EFNA4	3.28	3.45	2.8	2.32	2.51	3.06	2	2.64	1.59	2.03	1.41	2.82	3.99	4.45	2.15	2.76	2.97	1.25	3.95	4.08	2.32	2.55	2.63	2.41	2.08	3.79	3.34	2.2	2.52	2.86	7.55	9.06	11.92	9.29	13.07	11.23	24.93	8.8	21.68	8.68	19.42	12.5	18.04	13.95	13.53	13.67	22.71	5.26	11.43
MYRFL	0.02	0.36	0.8	0.47	0.27	0.22	0.14	0.21	0.05	0.07	0	0.04	1.75	0.48	0.24	0.14	0.1	0.2	0.02	0.42	0	0.07	0	0.28	0.05	0.03	0.07	0.07	0.04	0.15	0	0.37	3.83	0.27	3.77	0.48	0.84	0.46	0.25	0.74	0.2	0.05	3	1.15	2.99	0.27	0.36	0.11	0.84
ADAT1	2.35	2.65	3.14	3.13	2.01	2.75	2.16	2.01	1.86	2.26	1.5	2.23	5.13	3.19	2.37	3.03	2.64	2.21	2.52	2.2	1.99	3.17	2.38	2.21	2.21	2.55	2.6	2.22	2.22	2.47	5.8	5.81	9.3	7.65	6.56	5.67	6.37	5.18	5.5	8.3	6.38	6.48	9.26	10.84	4.48	3.14	6.73	5.16	5.55
TDRD15	0.79	0.3	1.1	1.3	0.13	0.16	0.48	0.33	0.15	0.06	0.01	0.46	2.4	0.74	0.22	0.14	0.51	0.19	0.16	0.37	0.09	0.19	0.26	0.56	0.14	0.22	0.65	0.21	0.02	0.17	0	0.05	0	0	0.04	0.01	0.12	0	0.05	0.02	0.03	0.08	0.11	0	0.35	0.01	0.02	0	0
MED20	3.39	3.52	5.44	4.46	2.81	4.26	2.71	3.5	2.75	3.16	2.14	4.05	4.63	3.57	2.9	2.99	3.26	3.36	3.87	3.63	2.6	4.39	2.79	3.59	2.57	3.27	3.2	3.51	2.5	3.84	5.25	7.93	11.43	6.06	8.39	6.45	7.73	6.66	10.03	10.82	21.15	11.23	7.62	6.21	6.16	8.08	7.32	7.56	8.1
BGI_novel_G001689	0.09	0.08	0.09	0	0.25	0.16	0.14	0.26	0.17	0.35	0.25	0.16	3.01	0.7	0.41	0.18	0.28	0	0.08	0.33	0.18	0.17	0.08	0.09	0.26	0.35	0.17	0.93	0.08	0.18	0.09	0	0	0.08	0.09	0.1	0	0	0	0.09	0	0.08	0.41	0.85	0.09	0	0.08	0.08	0
MEF2BNB-MEF2B	1.19	1.67	0.97	1.77	0.98	0.98	1.67	1.29	1.47	1.59	0.92	1.37	2.38	2.43	1.56	1.2	2.63	1.45	1.62	1.79	2.15	1.65	0.91	1.53	1.66	1.55	1.9	0.89	1.17	1.08	3.46	2.19	1.85	4.65	4.12	7.81	5.66	4.19	3.94	6.53	3.46	6.49	8.11	4.93	5.08	2.85	7.11	3.08	5.07
SMAD4	4.57	5.8	6.29	6.05	5.49	6.12	5.92	5.36	5.09	5.39	4.51	5.39	3.97	5.53	5.42	6.3	5.76	5.01	5.32	4.31	6.98	6.55	6.2	4.69	5.14	6.39	4.22	4.19	4.57	5.83	3.85	8.89	6.73	6.64	9.35	6.89	5.71	11.49	6.48	9.68	6.84	7.16	4.86	4.14	7.26	8.34	13.39	10.52	3.29
CTNND2	0.02	0.5	0.19	0.15	0.25	0.54	0.02	0.03	0.3	0.01	0.26	0.02	0.12	1.24	0.27	0.12	0.02	0.14	0.35	0.09	0.28	0.44	0.09	0.2	0.33	0.15	0.09	0.08	0.27	0.18	0.19	4.49	7.19	0.02	10.39	5.4	10.28	0.12	13.36	35.3	1.09	18.8	8.72	3.12	13.81	6.92	4.71	0.78	0.07
XKR6	0.02	0	0.02	0.02	0.02	0.06	0.02	0.02	0.08	0.02	0	0.02	0.04	0	0	0.02	0	0	0.09	0	0.02	0.02	0	0.02	0.02	0.03	0.02	0.04	0.04	0.02	0.41	0.11	0.09	0.55	0.13	0.11	0.31	0.48	0.06	0.14	0.75	0.22	0.96	0.68	0.1	0.17	0.4	0.27	0.14
AUH	7.97	13.2	13.31	11.95	10.48	11.6	13.69	11.8	9.9	10.94	11.05	14.85	8.25	7.93	11.9	9.93	10.45	11.51	11.21	9.48	13.3	11.62	10.99	10.4	11.45	10.09	9.92	9.55	8.81	9.7	4.65	6.62	7.77	8.21	8.32	6.33	9.02	6.66	7.82	9.82	14.38	8.87	4.1	4.73	14.61	9.06	7.9	8.38	7.41
BGI_novel_G002632	0	0	0	0	0	0	0	0	0	0.05	0	0	0.09	0	0	0	0	0	0	0	0	0	0	0	0	0	0	0	0	0	0	0	0	0	0.05	0	0	0.05	0	0	0.08	0	0	0	0	0	0	0	0
AGO2	0.64	1.15	1.38	0.99	0.56	1.34	0.86	0.79	0.95	0.72	0.87	0.89	0.7	0.93	0.62	0.91	0.96	0.73	0.81	0.88	0.54	0.9	0.74	0.5	0.61	0.62	0.64	0.83	0.7	1.24	3.03	2.75	2.48	1.7	2.21	1.48	1.66	2.49	6.27	1.47	1.12	1.92	1.48	3.29	1.41	4.3	2.27	1.4	4.21
BGI_novel_G002446	0	0	0	0.29	0	0	0	0.37	0.01	0	0	0	0	0	0	0	0	0.36	0	0	0	0.91	0	0	0.16	0.32	0	0.48	0	0	0	0.33	0	0.21	0	0	0.81	1.94	0	0.7	0	1.71	0	0	0	0	0	0	0.25
ZNF513	13.98	9.81	10.66	12.53	6.97	9	10.7	7.01	9.14	7.09	5.55	8.05	34.46	16.56	6.3	7.9	8.31	6.78	8.41	7.23	4.56	8.3	6	7.39	5.42	9.02	10.11	9.23	6.75	8.31	9.58	9.55	7.94	9.43	11.78	11.48	12.08	10.62	13.03	10.09	13.19	19.21	23.09	46.26	13.78	13.24	11.27	9.86	8.87
ERI2	5.1	5.13	4.89	5.04	6.89	3.52	5.83	5.81	3.89	6.13	2.89	5.91	6.18	6.56	6.25	5.38	6.34	5.91	5.04	3.6	6.74	4.91	4.72	5.5	5.23	5.57	4.12	3.82	2.96	2.33	4.04	5.89	6.71	4.15	6.23	4.79	5.37	6.14	4.04	7.33	3.51	5.27	5.82	6.56	7.38	4.7	3.97	4.35	5.99
METTL21B	2.6	1.28	2.78	1.37	2.38	1.85	1.22	1.62	1.29	2.25	1.57	2.82	1.11	2.88	2.42	2.33	2.36	1.65	2.24	1.94	2.56	2.35	1.79	1.57	2.36	2.16	1.08	2.6	2.29	2.14	6.79	5.26	4.75	6.95	6.14	10.24	4.67	3.64	2.81	6.16	3.92	4.11	5.54	3.51	5.83	5.53	7.58	6.08	4.03
ZP1	0	0	0	0	0	0	0	0	0	0	0	0	0	0	0	0	0	0	0	0	0	0	0	0	0	0	0	0	0	0	0.04	0.04	0.04	0.25	0	0	0	0	0.11	0	0	0.04	0	0	0.04	0.15	0.86	0.28	0.07
SIGLEC6	0.07	0.17	0.06	0.2	0.07	0.08	0.19	0.12	0.66	0.09	0.08	0.13	0.42	0.29	0.19	0.18	0.17	0.11	0.48	0.02	0.02	0.32	0.2	0.18	0.07	0.22	0.12	0.11	0.14	0.11	0.56	0.11	0.8	2.45	1.02	0.52	0.42	1.49	0.59	0.14	0.35	0.21	0.4	0.77	0.19	0.39	0.1	0.28	0.79
BUB1B-PAK6	0	0	0	0	0	0	0	0	0	0	0	0	0	0	0	0	0	0	0	0	0	0	0	0	0.05	0	0	0	0	0	0	0	0	0	0.49	0	0	0	0	0	0	0	0	0	0	0	0	0	0
CDC42BPG	0.66	0.89	0.56	0.68	0.29	1.14	0.37	0.28	0.55	0.26	0.22	0.33	0.91	1.28	0.34	0.28	0.39	0.28	0.86	0.39	0.36	0.94	0.37	0.61	0.31	0.74	0.64	0.64	0.62	0.36	0.99	1.25	2.95	6.36	7.2	1.78	2.91	5.95	6.63	4.15	7.64	8.61	2.45	9.68	4.15	1.75	2.86	2.42	6.37
WDR70	4.94	4.87	6.9	4.71	4.47	5.23	5.13	4.47	4.83	4.43	3.4	5.44	8.81	5.65	4.66	5.08	5.13	4.72	5.43	4.32	3.92	5.98	4.54	4.23	4.67	5.39	4.02	3.46	4.18	4.87	11.41	15.31	20.25	11.25	11.13	15.02	10.22	9.82	8.62	12.21	10.17	9.07	11.58	12.18	9.92	8.66	15.06	11.26	9.56
BGI_novel_G002337	0	1.73	0.62	0.53	0	0.72	0	0	0	0	0	0	0	0	0	1.71	1.23	1.47	0	1.92	2.02	0.3	0.77	1.61	0.13	1.61	2.25	0.53	2.45	2.86	0	0	2.03	1.8	0	4.45	0	0	0.13	1.81	0	0	0	0	0	2.46	1.1	0	1.06
CPB2	356.04	371.15	416.2	427.48	517.97	326.64	485	462.32	393.05	556.32	511.42	508.47	143.31	219.8	620.8	460.55	561.61	576.6	329.85	358.66	459.82	369.83	432.83	488.1	545.88	362.82	349.91	462.86	483.49	419.87	0.13	0.28	2.51	0	50.1	61.73	97.26	0.85	153.41	37.75	0.58	105.84	7.3	0.21	123.82	1.89	2.8	0.43	0.34
CLEC5A	0.17	0.27	0.57	0.34	0.18	0.37	0.06	0.04	0.25	0.02	0.08	0	0.04	0.17	0.06	0.09	0.29	0.16	0.12	0.03	0.04	0.43	0.08	0.06	0.14	0	0.08	0.04	0.02	0.02	5.09	12.65	1.64	17.21	1.16	2.77	1.71	5.5	1.14	0.79	2.38	0.39	1.48	0.39	1.05	8.88	8.67	3.94	10.59
MDGA2	0.01	0	0.02	0.03	0	0.07	0	0.09	0.05	0.01	0.02	0.01	0.05	0	0.07	0.01	0.03	0.02	0	0.04	0.03	0.04	0	0.04	0	0	0	0	0	0.01	0	1.16	0	0.22	0	0	0.03	0.03	0.01	0	0.02	1.75	0.02	0	0	0.01	0	0	0
RNLS	2.86	3.33	4.62	3.08	2.09	2.83	2.75	2.8	3.23	3.66	2.2	2.88	8.2	3.06	4.05	3.15	2.79	4.05	1.48	2.75	3.07	3.18	2.57	2.35	2.62	2.26	2	2.2	2.86	2.67	4.97	1.92	1.76	3.97	3.58	2.24	5.13	5.54	2.17	8.24	0.7	3.62	6.02	5.53	3.84	2.86	4.7	2.48	3.53
TCEAL9	11.91	14.99	34.22	22.56	6.34	10.45	9.95	6.89	10.38	3.8	3.17	7.19	9.09	11.61	4.14	3.58	4.56	3.12	10.29	6.47	4.23	10.04	2.13	4.84	7.29	11	7.73	5.85	1.22	2.85	76.15	69.95	78.76	43.79	40.29	65.51	57.86	52.95	34.48	68.8	59.66	68.81	60.19	7.79	42.9	57.37	49.46	63.8	38.33
TTC23L	0.07	0.03	0.06	0.05	0.06	0.05	0.03	0.11	0	0	0	0.12	0.24	0.08	0.12	0.12	0.1	0.05	0.03	0.12	0.03	0.06	0.05	0.06	0.11	0.08	0.03	0.06	0	0	0.06	0.21	0	0.06	0.28	0.11	0.17	0.13	0	0.89	0	0.18	0.72	0.15	0	0.11	0.15	0.12	0.06
BGI_novel_G002262	0	0.48	6.87	0	8.43	0	5.06	4.93	10.18	0	0	3.52	0	0	0	8.92	0	0	5.93	6.49	9.37	0.34	0	0	0	0	4.07	0	0	0.1	0	0	12.07	0	28.05	0.93	7.56	7.95	16.87	0	0.17	10.87	13.85	53.59	0	0	13.21	0	0
PSKH2	0	0	0	0	0	0	0	0	0	0	0	0	0	0	0	0	0	0.06	0.07	0	0	0	0	0.07	0	0	0	0	0	0	0	0	0	0	0	0	0	0	0	0	0	0	0	0	0	0	0	0	0
ITGA5	12.64	16.33	15.06	16.35	16.21	25.88	13.08	15.94	10.66	21.63	17.77	15.79	20.65	17.02	15.36	16.83	17.61	13.32	15.49	14.3	20.15	22.32	11.76	12.76	11.67	12.76	10.39	13.96	20.61	23.76	106.78	87.51	17.97	62.12	38.83	69.45	52.76	23.06	61.4	50.6	39.65	72.33	56.28	4.51	32.59	31.55	58.84	77.35	53.96
BGI_novel_G000295	0	0	0	0	0	0	0	0	0.1	0.11	0	0	0	0	0	0	0.11	0	0	0	0	0	0	0	0	0	0	0	0	0.11	0	0.1	0	0	0	0	0.11	0	0	0	0	0	0	0	0	0	0	0	0
LAMP5	0.2	0.16	0.55	0.28	0.11	1	0.21	0.14	0.24	0.04	0	0.04	0.14	0.42	0.11	0.07	0.23	0	0.27	0	0.04	1.92	0	0.15	0.07	0.1	0.08	0.04	0.03	0.16	0.24	7.3	7.28	13.97	4.29	3.79	3.75	16.54	4.85	0.86	17.28	5.51	0.94	0.55	8.77	3.55	8.16	17.63	15.17
KRT78	0	0	0	0	0	0	0	0	0	0	0	0	0	0	0	0	0	0	0	0	0	0	0	0	0	0	0	0	0	0	0.12	0	0	0	0	0.03	0.03	0.06	0.03	0.06	0	0	0	0	0	0.03	0.08	0	0.29
TXNDC11	26.4	28.13	28.09	25.53	22.23	26.13	23.44	24.67	22.1	28.91	21.84	24.07	34.31	27.41	21.27	23.75	24.57	22.58	19.7	27.22	24.44	36.81	25.46	24.39	22.13	23.76	21.31	28.42	28.01	36.27	23.28	16.94	36.3	21.47	24.1	27.59	24.61	19	19.49	23.09	33.64	19.89	29.11	43.39	31.12	24.11	12.88	18.82	22.4
BBS2	3.79	4.77	10.33	4.93	5.08	4.34	4.57	4.55	3.6	3.64	3.47	5.61	4.04	4.84	4.66	3.53	4.36	5.01	5.39	3.41	4.66	6.04	4.6	4.15	4	4.64	3.35	3.37	3.91	3.49	6.79	9.14	14.01	12.76	12.1	7.16	10.11	13	7.75	12.45	9.51	10.65	9.24	4.86	9.76	6.93	8.83	12.52	13.02
BGI_novel_G001451	0	0	0	0	0	0	0	0	0	0	0	0	0	0	0	0	0	0	0	0	0	0	0	0	0	0	0	0	0	0	0	0	0	0	0	0	0	0.05	0	0	0.08	0	0	0	0	0	0	0	0
FGF18	0.04	0.18	0.07	0.04	0.04	0.04	0	0	0.04	0	0.04	0.04	0.35	0.56	0	0.08	0	0	0.07	0	0	0.04	0	0.11	0.04	0.2	0.11	0.08	0.04	0	0.34	0.21	0.69	0	0.33	0.42	0.2	0.41	0.26	0.43	0.25	0.32	0.54	1.93	0.15	0.5	0	0.1	1.43
DCDC2C	0	0	0	0	0	0	0	0	0	0	0	0	0	0	0	0	0	0	0.05	0	0	0.05	0	0	0	0	0	0	0	0	0	0	0	0	0	0	0	0	0	0	0	0	0	0	0	0	0	0	0
IL1RL2	0.43	0.63	0.45	0.22	1.93	1.31	0.41	1.47	0.89	0.57	0.6	0.76	0.57	0.62	0.58	0.9	1.01	1.43	0.26	0.34	1.72	1.31	0.75	0.53	0.41	0.52	0.78	0.47	0.75	0.92	0.08	0.9	0.22	0.11	0.9	0.91	0.77	0.38	0.26	0.44	0	0.2	0.43	1.52	0.43	1.43	0.97	0.14	0.85
ICOSLG	2.43	2.14	5.01	3.86	2.47	3.87	1.77	3.16	2.65	1.64	2.07	2.67	2.18	2.91	3.15	2.96	2.06	3.18	2.54	2.82	2.94	3.82	3.38	1.68	2.6	2.42	1.35	2.28	3.83	6.5	5.48	2.26	8.75	4.64	6.04	3.62	3.19	4.53	2.28	2.39	4.78	1.68	2.61	5.76	2.16	2.07	1.34	6.02	4.64
FOXE1	0	0	0	0.02	0	0.02	0	0	0	0	0	0	0	0	0	0	0	0	0	0	0	0	0	0	0	0	0	0	0	0	0	0	0.1	0.54	0.43	0.28	0	0	0.08	1.61	0	0	0	0.15	0.19	1.3	0.02	0	0.06
ARV1	9.26	8.86	11.15	9.49	8.36	5.84	7.34	9.43	7.61	8.76	4.36	10.35	9.82	9.07	8.91	8.81	8.87	8.4	8.02	6.42	9.01	9.51	7.2	7.24	6.94	8.51	8.47	3.72	5.74	7.29	11.7	20.74	31.12	13.22	13.67	23.95	14.76	12.09	17.89	22.81	14.05	21.19	33.4	14.49	23.32	11.1	15.9	9.71	9.1
SERPINA2	0	0	0	0	0	0	0	0	0	0.06	0	0	0	0	0.05	0	0	0.05	0	0	0	0	0	0.06	0.06	0	0	0.12	0.05	0	0	0	0.11	0	0.06	0	0	0	0	0	0	0	0	0	0	0	0	0	0
ADGRL3	0.2	0.08	0.09	0.17	0.09	0.09	0.18	0.07	0.18	0.07	0.08	0.06	0.07	0.52	0.01	0.04	0.01	0.04	0.2	0.02	0.12	0.13	0.07	0.03	0.03	0.17	0.07	0.1	0.03	0.04	0.11	0.24	0.36	1.03	0.16	0.27	0.17	0.31	0.21	0.14	0.48	0.12	0.04	0.08	0.15	0.06	0.51	0.34	0.03
RNF123	18.82	16.17	14.35	14.91	14	13.99	14.97	17.88	16.19	21.71	13.36	15.93	66.4	47.35	13.82	17.69	20.77	16.15	16.34	27.88	17.7	17.73	16.37	18.57	18.03	19.44	19.35	20.97	21.42	15.41	16.23	18.06	9.75	11.83	11.33	15.97	19.73	8.67	15.48	12.11	20.65	17.3	34.21	31.23	21.37	19.66	10.37	10.62	13.14
A2ML1	0	0	0	0	0	0	0	0	0	0	0	0.02	0	0	0	0.02	0.02	0	0	0	0	0	0	0	0	0	0	0	0	0	1.76	0	0.07	0.18	0	0	0	0.7	0	0	0	0	0	3.98	0	0.04	0	0	0.18
AKR1B15	0	0.27	0	4.53	0	0.26	0.87	1.88	0.26	0	0	0	0.25	0.18	0.08	0.22	0.15	0.13	0.13	0.18	0.14	0.69	0.26	0.27	0	0.4	0.13	0.14	0.13	0	0.15	0.64	0.22	3.15	0.41	0.15	0.35	1.85	0.27	6.18	0	0	0.76	0.42	0.43	4.11	0.63	0.59	2.54
SLC22A16	0	0.07	0.04	0.04	0	0	0	0.04	0.04	0.04	0	0	0	0	0	0	0.04	0	0.04	0	0	0.04	0.04	0.04	0	0	0.04	0.04	0	0	0.15	0.04	0.22	0.39	0	0	0.04	0	0.11	0	0	0.04	0	0	0.04	0	0.03	0.21	0.1
CD177	0.03	0.1	0.1	0.06	0.06	0.51	0.1	0.03	0.06	0	0	0.06	0	0	0	0	0.04	0.06	0.19	0.17	0	0.23	0.31	0	0.03	0	0	0.03	0.03	0.07	0.44	1.63	2.26	0.22	0.23	2.44	1.79	0.23	0.43	0.53	0.6	1.02	0.32	0.23	0.3	0.26	1.19	0.06	0.71
CXXC1	8.16	9.56	6.57	8.76	7.31	8.18	8.27	7.05	8.07	7.16	5.19	8.81	21.72	16.3	6.37	7.64	8.38	7.02	8.19	8.95	8.48	9.82	6.78	7.85	6.64	8.7	9.1	9.33	8.33	7.63	10.05	17.16	8.9	16.18	20.83	21.1	11.58	15.65	12.81	27.95	14.98	18.17	67.32	57.67	20.59	14.03	17.51	12.44	9.26
AP3M2	1.29	2.02	2.45	2.09	1.34	2.01	1.61	1.28	1.23	1.12	0.72	1.57	1.44	1.58	1.46	0.94	2.12	1.18	2.25	1.33	1.46	2.66	0.87	1.55	1.29	1.8	1.25	0.86	0.84	0.79	11.35	6.89	7.48	10.88	7.5	5.7	18.07	12.14	12.18	5.55	6.01	9.55	7.44	6.76	6.46	4.61	11.57	16.15	13.46
PRAMEF27	0	0	0	0	0	0	0	0	0	0	0	0	0	0	0	0	0	0	0	0	0	0	0	0	0	0	0	0	0	0	0	0	0	0	0	0	0	0	0	0	0	0	0	0	0	0	0	0	0
OR2H1	0	0	0	0	0	0	0	0	0	0	0.02	0	0	0	0.02	0	0	0	0	0	0	0	0	0	0	0	0	0	0	0	0	0	0	0	0	0.22	0.48	0	0.17	0.08	0.04	0.53	0	0	0.05	0	0	0	0
KNG1	810.51	970.38	1726.71	1779.7	1214.45	1148.23	1288.86	1473.43	1068.13	1237.79	1379.25	1136.08	802.47	689.37	1247.36	994.67	1344.7	1230.05	1077.92	580.26	1138.54	925.25	1201.49	1199.58	1714.57	1216.18	1020.81	876.05	1148.65	1011.67	0.27	0.23	0.07	0.16	106.1	1.9	217.66	1.15	422.58	2.14	22.34	148.07	42.53	0.52	397.52	2.1	0.9	0.16	1.48
MUC7	0	0	0	0	0	0	0	0	0	0	0	0	0	0	0	0	0	0	0	0	0	0	0	0	0	0	0	0	0	0	0	0	0	0	0	0	0	0	0	0	0	0	0	0	0	0	0.03	0	0
GYG1	5.21	6.95	10.57	7.6	4.5	7.16	5.47	5.11	5.65	2.92	3.76	5.5	2.74	5.19	4.18	4.55	5.02	4.38	7.11	4.06	4.34	9.99	5.29	5.88	5.45	6.02	6.44	4.42	3.38	5.3	18.86	25.53	18.85	21.82	17.16	17.35	17.81	22.08	18.22	14.18	12.79	10.66	6.55	6.65	14.49	17.48	12.02	23.41	14.03
GCDH	33.67	44.89	36.44	34.72	46.74	33.39	33.02	39.6	38.46	53.76	70.59	55.43	41.49	45.67	60.26	39.72	47.48	43.08	43.67	52.7	62.31	31.3	43.3	36.07	59.03	44.45	20.76	30.96	62.7	51.69	6.45	9.25	5.23	6.29	12.35	7.96	11.16	5.96	11.3	5.57	7.69	18.46	16.02	12.88	19.54	4.64	6.99	4.68	6.38
VNN3	14.93	14.35	17.53	30.41	7.79	6.48	23.03	18.63	20.17	8.13	10.62	6.56	70.29	10.86	1.25	23.73	6.42	9.47	6.25	9.45	2.75	17.97	14.13	16.74	6.19	5.69	24.25	6.39	5.4	22.24	0.35	1.01	1.69	0.12	7.61	0.66	6.99	1.22	4.2	0.73	1.74	2.4	3.28	7.74	4.3	4.18	0.46	0.27	2.97
FHOD1	1.8	2.64	2.29	2.16	1.15	2.96	2.48	1.77	2.54	0.69	1.32	2.51	3.03	3.05	1.56	0.72	1.16	1.12	3.33	1.07	1.27	3.61	1.22	1.8	1.39	1.99	1.48	1.06	1.37	1.63	15.38	9.23	6.22	15.62	11.02	9.05	9.52	7.44	6.59	12.56	10.4	14.76	12.46	14.86	8.59	6.22	5.6	19.55	9.5
OR7C1	0	0	0	0	0	0	0	0	0	0	0	0	0	0	0	0	0	0	0	0	0	0	0	0	0	0	0	0	0	0	0	0.16	0	0.4	0	0	0	0	0	0	0	0	0	0	0	0	0	0	0
ZNF485	0.52	0.88	0.6	0.48	0.98	0.48	0.39	0.72	0.53	0.36	0.35	1.27	1.37	1.09	0.72	0.46	0.84	0.71	0.74	0.68	0.45	0.56	0.62	0.5	0.68	0.44	0.68	0.34	0.31	0.19	1.39	2.01	1.61	1.81	3.46	3.38	2.55	2.63	1.92	4.07	0.82	3.38	7.26	2.35	2.33	0.69	3.71	1.01	1.38
AP2B1	12.54	15.43	18.84	17.15	9.58	17.08	12.66	12.39	11.75	11.03	10.65	14.3	5.65	15.27	12.95	9.09	13.92	13.05	16.15	11.11	10.48	20.82	12.85	13.01	13.49	15.91	10.42	11.94	11.56	10.98	40.45	51.68	88.45	57.21	38.39	57.45	42.4	84.83	35.88	50.44	45.07	37.86	21.76	28.52	36.38	46.03	61.16	48.98	56.92
BHMT2	134.98	124.73	136.28	131.8	161.96	132.52	172.05	169.03	126.86	162.98	142.63	175.51	213.86	188.47	169.96	185.88	194.3	175.15	131.74	154.01	163.94	144.57	137.28	158.73	131.46	143.89	106.64	142.18	159.8	190.64	0.52	2.06	1.84	0.56	19.01	1.33	55.18	1.3	30.44	0.6	1.46	46.8	15.91	1.12	33.75	1.04	11.26	1.7	0.83
44987	20.47	19.41	25.05	25.22	13.95	21.28	16.75	16.21	15.06	16.45	16.95	22.26	21.15	16.56	16.19	14.15	15.93	14.19	15.12	14.34	14.5	18.49	14.92	22.05	16.53	19.45	19.84	17.19	24.64	16.37	34.52	18.17	15.46	45.98	22.12	26.01	27.5	22.11	21.28	27.01	34.08	25.78	41.93	35.54	21.67	19.41	29.39	26.7	19.01
BGI_novel_G002770	0	0	0.03	0	0	0	0	0	0	0	0	0	0	0	0	0	0	0	0	0	0	0	0	0	0	0	0	0	0	0	0.19	0.08	0.03	0.03	0.11	0.12	0.03	0	0	0	0.05	0	0	0	0.25	0	0.02	0.07	0
FAM220A	2.79	3.12	3.37	3.06	2.62	3.43	2.44	2.86	1.66	1.8	2.18	2.92	1.25	2.31	2.61	2.52	2.95	2.47	2.63	1.85	2.66	3.97	1.9	2.74	2.44	2.63	2.5	2.1	2.73	3.5	15.38	13.84	15.18	14.2	12.19	11.21	8.18	8.71	8.53	9.21	10.2	7.6	6.32	5.54	8.23	13.36	13.26	8.94	11.85
WISP3	0.06	0	0	0	0	0	0	0.12	0	0.12	0.06	0	0.23	0.34	0	0.13	0	0	0	0	0.07	0	0	0.06	0	0.17	0	0.06	0	0.07	0	0.12	0	0	0.12	0	0.07	0.06	0.06	0	0	0	0.2	0	0.06	3.86	0.06	0	0.06
LHX3	0.03	0.03	0	0	0	0	0	0.09	0	0.06	0	0	1.27	0.04	0	0	0.03	0.03	0	0	0	0	0	0.03	0	0	0.03	0	0	0.03	0	0	0	0	0	0	0	0	0	0	0	0.03	0	0	0	0	0	0	0
TDP2	16.9	18.95	28.65	22.16	17.55	15.87	15.85	16.07	16.36	15.24	12.6	19.22	14.5	19.27	17.68	12.82	18.05	13.95	19.87	14.9	13.94	19.98	14.43	16.97	15.59	17.62	13.04	14.43	11.24	11.6	24.69	27.01	76.62	27.32	33.31	32.76	29.3	31.48	22.67	21.59	23.12	33.73	26.88	29.12	36.26	117.85	24.81	26.97	32.51
BGI_novel_G002975	0	0	0	0	0	0	0	0	0.02	0	0	0	0	0	0	0	0	0	0	0	0	0	0	0	0	0	0	0	0	0	0	0.02	0	0	0	0	0	0.41	0	0	0	0	0	0	0	1.74	0.02	0	0.2
MYH7B	0.49	0.33	0.09	0.3	0.4	0.3	0.41	0.41	0.28	0.38	0.26	0.51	1.35	1.02	0.49	0.41	0.91	0.54	0.38	0.36	0.74	0.24	0.48	0.27	0.25	0.47	0.21	0.18	0.48	0.51	0.12	0.26	0.07	0.52	0.93	0.61	0.55	0.9	0.35	1.78	0.25	0.45	0.89	0.52	1.08	0.38	1.06	0.62	0.57
KRT12	0	0	0	0	0	0	0	0	0	0	0	0	0	0	0	0.04	0	0	0	0	0	0	0	0	0	0	0	0	0	0	0.08	0.07	0	0	0	0	0	0.15	0	0	0.06	0	0	0	0	0.07	0	0	0.07
EME2	0.39	0.52	0.2	1.27	0.55	1.02	0.65	0.75	0.67	0.44	0.25	1.34	0.93	0.74	0.72	0.5	0.93	0.66	0.47	0.09	0.98	0.94	0.37	0.55	0.14	0.2	0.74	0.31	0.89	0.72	0.54	1.06	0.5	2.34	3.01	4.22	2.1	1.92	2.9	2.45	0.35	1.64	4.32	1.66	2.04	1.48	1.73	1.98	2.09
LUC7L3	34.83	29.49	42.92	34.5	22.45	14.36	25.66	20.16	21.88	20.34	7.11	27.73	137.02	88.09	21.5	25.65	27.67	17.77	30.72	35.93	24.88	25.61	15.22	21.09	23.33	34.95	20.82	24.01	9.69	10.71	110.08	58.55	63.86	57.69	57.54	116.47	79.57	85.01	37.03	74.06	167.82	82.83	233.16	282.51	69.27	73.71	62.13	75.78	59.27
CYP3A5	391.13	115.84	254.36	527.48	349.63	163.46	628.93	191.88	345.88	330.73	321.05	607.73	939.2	499.56	416.04	182.56	388.4	413.63	455.32	342.72	566.7	132.96	369.01	329	672.52	598.02	637.66	373.11	93.7	458.79	0.13	6.34	40.64	5.24	79	44.16	170.3	87.35	79.59	83.91	279.21	222.44	156.42	204.97	400.91	75.75	36.73	17.66	179.08
APOBR	1.66	2.05	3.21	2.87	1.19	2.57	1.62	1.23	2.69	0.92	0.88	1.75	3.09	1.64	1.04	1.19	1.95	1.53	1.9	1.31	0.9	1.78	1.3	1.19	1.19	1.61	1.32	0.87	0.93	2.1	10.86	5.35	2.91	15.62	3.77	7.95	3.89	3.35	3.61	2.27	3.52	2.42	5.47	4.52	2.37	11.8	2.73	2.97	9.71
CYP2F1	0.04	0	0	0	0	0.04	0	0	0.04	0	0.04	0.08	0	0.11	0	0	0	0	0	0.11	0	0	0	0	0	0	0	0	0.04	0.09	0	0	0.04	0	0.04	0.05	0.04	0	0	0.13	0	0.09	0.07	0	0	0	0.04	0	0
XPNPEP1	8.79	10.55	13.71	12.1	6.78	11.52	7.3	8.82	8.62	6.28	6	8.65	5.58	8.36	6.87	7.45	7.12	6.61	9.14	7.73	6.77	10	7.89	8.48	6.51	7.82	7.85	7.42	7.25	7.18	27.94	25.95	26.8	24.13	21.64	20.19	23.97	36.02	16.34	20.22	17.75	20.58	16.58	35.64	14.11	21.27	15.37	25.25	26.61
CCKAR	0	0	0	0	0	0	0	0	0	0	0	0	0	0	0	0	0	0	0	0	0	0	0	0	0	0	0	0	0	0	0	0	0	0	0	0	0	0	0	0	0	0	0	0	0	0	0	0	0
GPBAR1	1.48	1.93	1.86	2.75	1.04	2.11	1.89	0.9	1.64	0.73	1.65	1.37	2.57	2.94	2.16	1.09	1.51	1.21	1.92	1.06	1.28	7.77	1.88	2.1	1.49	2.62	1.18	1.36	2.13	1.55	3.53	2.06	8.72	6.46	1.63	3.9	2.65	1.95	3.47	4.33	2.66	3.05	2.7	20.27	4.93	4.88	0.57	1.58	2.45
BGI_novel_G001386	0	0	0	0	0	0	0	0	0	0	0	0	0	0	0	0	0	0	0	0	0	0	0	0	0	0	0	0	0	0	0	0	0	0.32	0	0	0	0	0	0	0	0	0	0	0	0	0	0	0
NMD3	14.89	19.68	22.13	18.91	21.76	14.24	21.61	20.79	13.15	20.71	13.23	16.87	9.7	13.19	18.76	19.76	19.32	21.78	16.1	12.2	21.61	17.78	16.96	20.36	16.99	14.89	13.69	14.12	10.52	13.28	19.37	31.28	24.92	18.2	19.06	19.9	21.21	29.02	20.76	18.19	11.45	10.67	10.84	10.18	20.12	17.88	25.97	23.72	19.45
DHRS7B	7.82	6.58	11.54	6.89	4.81	7.8	5.52	5.41	5.2	4.18	5.23	6.18	7.11	6.78	6.21	6.41	7.76	4.41	6.41	8.31	4.72	6.33	6.34	5.99	7.55	6.75	5.06	5.1	6.58	8.33	7.14	10.08	8.1	8.46	7.68	26.38	19.39	15.18	8.45	15.06	10.32	17.91	23.52	16.45	10.38	16.98	17.09	7.99	8.56
DRG1	17.74	15.91	25.73	18.64	13.7	16.92	14.28	16.39	13.18	15.56	13.63	18.25	9.8	13	16.06	15.79	18.84	14.91	16.45	18.74	16.74	19.71	15.73	15.75	15.72	17.95	13.76	18.4	14.2	19.83	34.11	26.26	36.37	19.85	30.98	60.37	35.38	28.05	32.17	30.69	28.09	39.08	25.93	17.36	44.17	34.54	24.48	26.09	27.18
COX5B	236.61	235.43	254.59	213.08	190.92	172.93	219.7	157.64	198.05	235.79	230.97	161.11	377.62	319.79	198.83	198.5	180.89	178.31	151.06	287.43	220.1	169.85	161.31	163.74	239	222.71	230.98	240.86	240.34	267.87	261.77	221.35	213.46	232.75	126.27	378.08	218.08	166.34	192.34	211.14	420.05	235.33	373.31	529.11	366.94	226.21	199.1	135.43	128.88
GPR12	0	0	0	0	0	0	0	0	0	0	0	0	0	0	0	0	0	0	0.03	0	0	0	0	0	0	0	0	0	0	0	0	0	0	0	0	0	0	0	0	0	0	0	0	0	0	0	0	0	0
MRPS17	16.65	12.3	21.13	15.41	9.5	14.53	12.29	16.97	12.82	11.22	9.23	15.36	13.73	17.93	13.07	13.08	11.06	9.79	12.98	21.76	13.61	13.94	11.35	13.06	11.3	10.98	13.39	11.04	9.45	14.73	20.97	27.09	35.09	42.5	25.64	38.47	29.84	14.93	92.98	25.09	26.98	34.32	37.06	39.98	23.52	20.99	32.77	12.56	16.39
JUP	32.57	33.17	27.53	31.77	31.2	40.3	37.04	28.7	32.92	31.87	38.93	33.57	22.68	45.62	32.46	32.83	38.12	37.14	30.02	51	36.86	38.16	32.37	27.34	36.13	38.43	28.11	29.9	43.74	47.8	42.75	28.57	173.1	89.36	124.47	75.04	128.24	255.64	100.93	146.71	123.36	150.14	44.78	267.05	167.35	245.48	54.95	91.88	288.23
SCOC	19.92	17.32	23.41	19.54	11.34	13.83	15.44	14.1	13.87	10.11	9.73	15.55	9.71	14.07	13.72	14.97	13.06	12.64	13.67	15.96	13.08	14.23	13.28	15.03	14.52	16.1	13.51	13.84	7.73	10.26	33.57	25.26	56.29	30.84	23.53	17.49	20.03	49.66	17.24	34.94	39.57	38.29	13.15	24.73	15.21	45.34	30.05	24.26	36.91
[truncated: 20,064 more rows]
[truncated: 11 more columns]
