# Supplementary material for: Systematic profiling of mitochondria-related transcriptome in tumorigenesis, prognosis, and tumor immune microenvironment of intrahepatic cholangiocarcinoma: a multi-center cohort study
Source: Front Genet. 2024 Jul 26;15:1430885. doi: 10.3389/fgene.2024.1430885 (PMC11310173; doi:10.3389/fgene.2024.1430885)
Supplement: Supplementary file 3 [file Table1.XLSX]

## Sheet: Sheet1
Supplementary Table S1. Mitochondria-related genes (MRGs) was gathered from MitoCarta v3.0 and Mitominer v4.0 databases
MitoCarta	Mitominer	Merge
CYC1	AADAT	CYC1
SDHB	AARD	SDHB
COQ7	AARS2	COQ7
SDHA	AASS	SDHA
UQCRC1	ABAT	UQCRC1
COQ5	ABCA13	COQ5
PDHA1	ABCA8	PDHA1
COQ9	ABCA9	COQ9
MRPL12	ABCB10	MRPL12
ATP5F1D	ABCB6	ATP5F1D
COX5A	ABCB7	COX5A
ISCA2	ABCB8	ISCA2
PMPCB	ABCC12	PMPCB
UQCRFS1	ABCD1	UQCRFS1
ATP5F1A	ABCD3	ATP5F1A
OGDH	ABCE1	OGDH
PDHB	ABCF2	PDHB
UQCRC2	ABCG2	UQCRC2
SDHD	ABHD10	SDHD
MRPS35	ABHD11	MRPS35
UQCRQ	ABHD16A	UQCRQ
MRPL53	AC092143.1	MRPL53
DBT	ACAA1	DBT
PDK4	ACAA2	PDK4
MDH2	ACACB	MDH2
MRPS27	ACAD10	MRPS27
CS	ACAD11	CS
GRPEL1	ACAD8	GRPEL1
DLAT	ACAD9	DLAT
LRPPRC	ACADL	LRPPRC
DLST	ACADM	DLST
PDHX	ACADS	PDHX
GFM1	ACADSB	GFM1
MPC2	ACADVL	MPC2
NDUFS1	ACAT1	NDUFS1
MRPL46	ACBD3	MRPL46
ATP5F1E	ACLY	ATP5F1E
SLC25A3	ACO2	SLC25A3
MRPS23	ACOD1	MRPS23
FH	ACOT1	FH
PMPCA	ACOT13	PMPCA
ATP5F1B	ACOT2	ATP5F1B
SDHAF4	ACOT7	SDHAF4
UQCR10	ACOT8	UQCR10
ISCA1	ACOT9	ISCA1
SUCLA2	ACP6	SUCLA2
COQ3	ACSF2	COQ3
IARS2	ACSF3	IARS2
MRPS15	ACSL1	MRPS15
IDH3A	ACSL3	IDH3A
COX11	ACSL4	COX11
ETFDH	ACSL5	ETFDH
TIMM10	ACSL6	TIMM10
MRPL34	ACSM1	MRPL34
MRPL2	ACSM2A	MRPL2
BCKDHA	ACSM2B	BCKDHA
UQCRH	ACSM3	UQCRH
HIGD2A	ACSM4	HIGD2A
ATP5PO	ACSM5	ATP5PO
ECHS1	ACSM6	ECHS1
LETMD1	ACSS1	LETMD1
COX6A1	ACSS3	COX6A1
COX15	ACTB	COX15
AFG3L2	ACTN1	AFG3L2
HADHA	ACYP2	HADHA
ETFA	ADCK1	ETFA
NDUFS7	ADCK2	NDUFS7
CPT2	ADCK5	CPT2
BCKDHB	ADCY10	BCKDHB
IDH3B	ADGB	IDH3B
LARS2	ADGRL2	LARS2
ACADS	ADHFE1	ACADS
LETM1	ADO	LETM1
ATP5ME	ADPRHL2	ATP5ME
OPA1	AFG1L	OPA1
AUH	AFG3L2	AUH
SUCLG1	AGK	SUCLG1
NDUFV2	AGMAT	NDUFV2
COQ6	AGPAT4	COQ6
MRPL43	AGPAT5	MRPL43
ABHD11	AGXT	ABHD11
ATP5PF	AGXT2	ATP5PF
NDUFB8	AIFM1	NDUFB8
LONP1	AIFM3	LONP1
DLD	AK2	DLD
AIFM1	AK3	AIFM1
ECHDC3	AK4	ECHDC3
APOOL	AKAP1	APOOL
MRPL10	AKAP10	MRPL10
MRRF	AKR1B1	MRRF
NDUFS8	AKR1B15	NDUFS8
ACADM	AKR1C4	ACADM
IMMT	AKR7A2	IMMT
TIMM9	AKT1	TIMM9
SLC25A4	ALAS1	SLC25A4
SAMM50	ALAS2	SAMM50
NDUFS2	ALDH18A1	NDUFS2
NDUFV1	ALDH1B1	NDUFV1
ACO2	ALDH1L1	ACO2
SUPV3L1	ALDH1L2	SUPV3L1
FECH	ALDH2	FECH
MTIF2	ALDH3A2	MTIF2
PHB	ALDH4A1	PHB
HIBCH	ALDH5A1	HIBCH
MRPS2	ALDH6A1	MRPS2
HSPA9	ALDH7A1	HSPA9
SURF1	ALDH9A1	SURF1
PRDX3	ALG5	PRDX3
GHITM	ALKBH1	GHITM
GUF1	ALKBH3	GUF1
TIMM13	ALKBH7	TIMM13
LYRM4	AMACR	LYRM4
MRPL16	AMBRA1	MRPL16
MRPL40	AMPD2	MRPL40
IDH3G	AMT	IDH3G
SDHC	ANGEL2	SDHC
NDUFB5	ANKRD44	NDUFB5
SDHAF2	ANKRD61	SDHAF2
COQ10A	ANXA1	COQ10A
GATD3A	ANXA10	GATD3A
TXN2	ANXA2	TXN2
MRPS18A	ANXA6	MRPS18A
COX6C	AP2B1	COX6C
NDUFB9	AP2M1	NDUFB9
MTCH2	APEX1	MTCH2
NDUFA6	APEX2	NDUFA6
SLC25A20	APOO	SLC25A20
MRPL1	APOOL	MRPL1
TIMM44	APOPT1	TIMM44
COX17	APTX	COX17
MICOS10	ARG1	MICOS10
SOD2	ARG2	SOD2
COX6B1	ARGLU1	COX6B1
VDAC1	ARL2	VDAC1
CLPP	ARL2BP	CLPP
HADH	ARL8B	HADH
ACADL	ARMC1	ACADL
ACAT1	ARMC10	ACAT1
MALSU1	ARMCX1	MALSU1
CLPX	ARMCX2	CLPX
NDUFS4	ARMCX3	NDUFS4
MRPL4	ARMS2	MRPL4
C1QBP	ASAH1	C1QBP
PITRM1	ASAH2	PITRM1
UQCC1	ASB9	UQCC1
MRPL55	ASPDH	MRPL55
MRM1	ASS1	MRM1
MECR	ATAD1	MECR
MRPL44	ATAD3A	MRPL44
HSDL2	ATAD3B	HSDL2
MRPS14	ATCAY	MRPS14
ABCB8	ATG2B	ABCB8
ATPAF2	ATG4D	ATPAF2
NDUFA9	ATIC	NDUFA9
COA6	ATP13A1	COA6
POLRMT	ATP5F1A	POLRMT
ISCU	ATP5F1B	ISCU
RTN4IP1	ATP5F1C	RTN4IP1
OGDHL	ATP5F1D	OGDHL
ATP5F1C	ATP5F1E	ATP5F1C
BCKDK	ATP5F1EP2	BCKDK
GFM2	ATP5IF1	GFM2
NDUFAF4	ATP5MC1	NDUFAF4
SLC25A35	ATP5MC2	SLC25A35
SLC25A11	ATP5MC3	SLC25A11
TIMM8B	ATP5MD	TIMM8B
MCAT	ATP5ME	MCAT
IBA57	ATP5MF	IBA57
PHB2	ATP5MG	PHB2
DAP3	ATP5MGL	DAP3
CMC2	ATP5MPL	CMC2
SDHAF1	ATP5PB	SDHAF1
MRPS17	ATP5PD	MRPS17
ADHFE1	ATP5PF	ADHFE1
NFS1	ATP5PO	NFS1
NDUFAF5	ATP5S	NDUFAF5
MRPL17	ATP6V1A	MRPL17
TACO1	ATP7B	TACO1
MFN1	ATPAF1	MFN1
PPTC7	ATPAF2	PPTC7
MRPL11	ATRNL1	MRPL11
COX4I1	AUH	COX4I1
NDUFS6	AURKAIP1	NDUFS6
MRPL13	BAD	MRPL13
OXCT1	BAG2	OXCT1
COX5B	BAG5	COX5B
PDK2	BAIAP3	PDK2
ALAS1	BAK1	ALAS1
MRPL33	BAX	MRPL33
MTO1	BBC3	MTO1
LIAS	BBOX1	LIAS
NDUFA5	BCAT1	NDUFA5
NDUFB6	BCAT2	NDUFB6
MTX2	BCKDHA	MTX2
SUCLG2	BCKDHB	SUCLG2
FDX1	BCKDK	FDX1
SLC25A1	BCL2	SLC25A1
MRPS28	BCL2L1	MRPS28
TIMM50	BCL2L13	TIMM50
VDAC2	BCLAF3	VDAC2
SLC25A42	BCO2	SLC25A42
TOMM7	BCS1L	TOMM7
ECH1	BDH1	ECH1
GATB	BLID	GATB
BCS1L	BLOC1S1	BCS1L
ERAL1	BLOC1S2	ERAL1
CMC1	BNIP1	CMC1
MRPL28	BNIP3	MRPL28
TSFM	BNIP3L	TSFM
FXN	BOLA1	FXN
NFU1	BOLA3	NFU1
YARS2	BPHL	YARS2
MRPL21	BPNT1	MRPL21
ALDH4A1	BRI3BP	ALDH4A1
TOMM40L	BRINP3	TOMM40L
NDUFAF1	BSG	NDUFAF1
NDUFB10	C12orf10	NDUFB10
ACADSB	C12orf65	ACADSB
MRPS9	C14orf119	MRPS9
COQ8A	C15orf61	COQ8A
ACADVL	C15orf62	ACADVL
COQ4	C16orf91	COQ4
MRPL15	C17orf62	MRPL15
NDUFA2	C19orf12	NDUFA2
MRPL24	C19orf70	MRPL24
HSPD1	C1QBP	HSPD1
NDUFS5	C20orf194	NDUFS5
AK3	C21orf33	AK3
CYCS	C2orf69	CYCS
MIPEP	C3orf20	MIPEP
LYRM7	C3orf33	LYRM7
CRAT	C5orf63	CRAT
PCCB	C6orf136	PCCB
MRPS7	C6orf203	MRPS7
MRPL3	C8orf82	MRPL3
PRODH	CA5A	PRODH
PCCA	CA5B	PCCA
MCCC1	CALR	MCCC1
MRPS12	CALU	MRPS12
CLPB	CANX	CLPB
PDK1	CAPN10	PDK1
MRPL49	CAPRIN2	MRPL49
COX7A2	CARD19	COX7A2
TMEM126A	CARS2	TMEM126A
ECHDC2	CBR4	ECHDC2
HCCS	CBWD2	HCCS
HIBADH	CCDC127	HIBADH
MRPL19	CCDC182	MRPL19
MRPL36	CCDC191	MRPL36
SLC25A30	CCDC51	SLC25A30
BDH1	CCDC58	BDH1
FARS2	CCDC90B	FARS2
ABCB7	CCS	ABCB7
MTX1	CCT6A	MTX1
NDUFA7	CCT7	NDUFA7
TIMM17A	CD38	TIMM17A
ALDH9A1	CDC25C	ALDH9A1
MRPS18C	CDIPT	MRPS18C
MARS2	CDK1	MARS2
ALDH6A1	CDK5RAP1	ALDH6A1
FDXR	CEBPZOS	FDXR
GATC	CEND1	GATC
TRAP1	CEP89	TRAP1
ACAD8	CERK	ACAD8
ALDH2	CHCHD1	ALDH2
PPIF	CHCHD10	PPIF
TIMM22	CHCHD2	TIMM22
IVD	CHCHD3	IVD
L2HGDH	CHCHD4	L2HGDH
ETHE1	CHCHD5	ETHE1
MRPL20	CHCHD6	MRPL20
SLC25A5	CHCHD7	SLC25A5
SLC25A12	CHDH	SLC25A12
MRPS21	CISD1	MRPS21
TOMM22	CISD2	TOMM22
ACAA2	CISD3	ACAA2
MRPL30	CKMT1A	MRPL30
DNAJA3	CKMT1B	DNAJA3
NDUFB2	CKMT2	NDUFB2
MRPS34	CLIC1	MRPS34
ETFB	CLIC4	ETFB
AFG1L	CLIC5	AFG1L
ATP5IF1	CLPB	ATP5IF1
ATP5PB	CLPP	ATP5PB
COX7C	CLPX	COX7C
CHCHD3	CLTC	CHCHD3
COQ10B	CLUH	COQ10B
ACSF3	CLYBL	ACSF3
POLDIP2	CMC1	POLDIP2
SLC25A10	CMC2	SLC25A10
SLC25A13	CMC4	SLC25A13
PDK3	CMPK2	PDK3
ME3	CNKSR3	ME3
MRPL22	CNP	MRPL22
IDH2	CNPY2	IDH2
GCDH	COA1	GCDH
MRPL47	COA3	MRPL47
PPA2	COA4	PPA2
MRPL9	COA5	MRPL9
CHCHD10	COA6	CHCHD10
WARS2	COA7	WARS2
SLC25A19	COASY	SLC25A19
CBR4	COMT	CBR4
SMDT1	COMTD1	SMDT1
HAGH	COQ10A	HAGH
COX7A1	COQ10B	COX7A1
MTG1	COQ2	MTG1
COX14	COQ3	COX14
NDUFA12	COQ4	NDUFA12
MRPS16	COQ5	MRPS16
MTERF2	COQ6	MTERF2
ETFRF1	COQ7	ETFRF1
GPD2	COQ8A	GPD2
NDUFA10	COQ8B	NDUFA10
NDUFC2	COQ9	NDUFC2
SLIRP	COX10	SLIRP
MT-ATP6	COX11	MT-ATP6
MT-CO2	COX14	MT-CO2
TIMM21	COX15	TIMM21
NDUFA8	COX16	NDUFA8
GLS	COX17	GLS
NDUFB11	COX18	NDUFB11
DHTKD1	COX19	DHTKD1
FAHD2A	COX20	FAHD2A
HSD17B8	COX4I1	HSD17B8
HINT2	COX4I2	HINT2
MRPS5	COX5A	MRPS5
C6orf136	COX5B	C6orf136
SPRYD4	COX6A1	SPRYD4
LIPT2	COX6A2	LIPT2
DECR1	COX6B1	DECR1
MRPS26	COX6B2	MRPS26
SLC25A15	COX6C	SLC25A15
NDUFV3	COX7A1	NDUFV3
BPHL	COX7A2	BPHL
STOML2	COX7A2L	STOML2
MSRB2	COX7B	MSRB2
LACTB	COX7B2	LACTB
TOMM40	COX7C	TOMM40
SLC25A25	COX8A	SLC25A25
ADCK5	COX8C	ADCK5
ACAD10	CPOX	ACAD10
VWA8	CPS1	VWA8
CCDC90B	CPT1A	CCDC90B
DNAJC11	CPT1B	DNAJC11
ALKBH7	CPT2	ALKBH7
GLDC	CRAT	GLDC
MPC1L	CREB1	MPC1L
THEM4	CRLS1	THEM4
SSBP1	CRY1	SSBP1
MRPL27	CRYAB	MRPL27
HSCB	CRYZ	HSCB
MRPS10	CS	MRPS10
AK4	CSE1L	AK4
ATAD3A	CSKMT	ATAD3A
MRPL37	CTPS2	MRPL37
PTGES2	CTU1	PTGES2
TXNRD2	CTU2	TXNRD2
ACSM5	CUEDC1	ACSM5
CISD1	CUL2	CISD1
MRPL41	CUTA	MRPL41
MTARC2	CYB5A	MTARC2
MRPS6	CYB5B	MRPS6
MRPL23	CYB5R1	MRPL23
SQOR	CYB5R3	SQOR
SCO1	CYC1	SCO1
GCAT	CYCS	GCAT
MTHFD1L	CYP11A1	MTHFD1L
ECI2	CYP11B1	ECI2
UQCRB	CYP11B2	UQCRB
ATP5PD	CYP1A1	ATP5PD
ATP5MG	CYP24A1	ATP5MG
CCDC58	CYP27A1	CCDC58
MCCC2	CYP27B1	MCCC2
MCEE	D2HGDH	MCEE
MOCS1	DACT2	MOCS1
MMUT	DAOA	MMUT
SLC25A51	DAP3	SLC25A51
SPG7	DARS2	SPG7
ATP5MC3	DBI	ATP5MC3
ATAD1	DBT	ATAD1
OXNAD1	DCAF5	OXNAD1
MTG2	DCAKD	MTG2
DARS2	DCXR	DARS2
MRPL51	DDIT4	MRPL51
PC	DDOST	PC
CLYBL	DDT	CLYBL
PNPLA8	DDX28	PNPLA8
MLYCD	DDX3X	MLYCD
PYURF	DECR1	PYURF
TIMM17B	DENND2D	TIMM17B
MRPL32	DEPP1	MRPL32
SLC25A26	DEPTOR	SLC25A26
PRODH2	DGLUCY	PRODH2
NIT2	DGUOK	NIT2
FDX2	DHFR2	FDX2
ME2	DHODH	ME2
TUFM	DHRS1	TUFM
COX6A2	DHRS2	COX6A2
SLC30A9	DHRS3	SLC30A9
TAMM41	DHRS4	TAMM41
TIMM23	DHRS7	TIMM23
RMND1	DHRS7B	RMND1
MFN2	DHTKD1	MFN2
DNLZ	DHX30	DNLZ
CHCHD4	DHX32	CHCHD4
NDUFAB1	DIABLO	NDUFAB1
ACSM1	DISC1	ACSM1
COA5	DLAT	COA5
COQ2	DLD	COQ2
PDSS2	DLST	PDSS2
EHHADH	DMAC1	EHHADH
NDUFS3	DMAC2	NDUFS3
ABCB10	DMGDH	ABCB10
CKMT2	DMPK	CKMT2
MRPS25	DNA2	MRPS25
ACAD9	DNAJA1	ACAD9
COX16	DNAJA3	COX16
FAM210A	DNAJC11	FAM210A
ACOT13	DNAJC15	ACOT13
CPT1A	DNAJC19	CPT1A
DHRS4	DNAJC28	DHRS4
PRELID2	DNAJC30	PRELID2
CARS2	DNAJC4	CARS2
NIPSNAP2	DNAJC5	NIPSNAP2
NDUFB7	DNLZ	NDUFB7
MICOS13	DNM1L	MICOS13
GLRX2	DNM3	GLRX2
MRPS30	DNMT1	MRPS30
SCO2	DNMT3A	SCO2
HSD17B10	DOCK8	HSD17B10
NARS2	DOK4	NARS2
RPUSD3	DOK6	RPUSD3
SUOX	DPYSL4	SUOX
SARDH	DTNB	SARDH
RIDA	DTYMK	RIDA
COX8A	DUS2	COX8A
SPR	DUSP18	SPR
MPV17	DUSP21	MPV17
ZADH2	DUSP26	ZADH2
MRPL18	DUT	MRPL18
ALDH1B1	EARS2	ALDH1B1
CHCHD1	ECH1	CHCHD1
TIMM8A	ECHDC1	TIMM8A
VDAC3	ECHDC2	VDAC3
SLC25A24	ECHDC3	SLC25A24
MPC1	ECHS1	MPC1
SLC25A22	ECI1	SLC25A22
SLC25A31	ECI2	SLC25A31
SLC25A18	ECSIT	SLC25A18
TRNT1	EEF1B2	TRNT1
IDE	EEF1G	IDE
GSTK1	EEF2	GSTK1
VARS2	EFHD1	VARS2
HSPE1	EIF4EBP2	HSPE1
MRPL54	ELAC2	MRPL54
MRPL38	EMC2	MRPL38
MRPL58	EMC8	MRPL58
MTCH1	ENDOG	MTCH1
TRIAP1	ENO1	TRIAP1
PTCD3	ENOSF1	PTCD3
COX10	EPDR1	COX10
AKAP1	EPRS	AKAP1
MRM3	ERAL1	MRM3
AK2	ERCC6L2	AK2
TMEM70	ESR2	TMEM70
NOA1	ESYT1	NOA1
MCUR1	ETF1	MCUR1
TMEM14C	ETFA	TMEM14C
NDUFC1	ETFB	NDUFC1
MRPL35	ETFBKMT	MRPL35
NDUFA3	ETFDH	NDUFA3
PDSS1	ETFRF1	PDSS1
SLC25A16	ETHE1	SLC25A16
FMC1	EVI5L	FMC1
ACSM3	EXD2	ACSM3
NDUFAF6	EXOG	NDUFAF6
UCP1	FAAH	UCP1
SFXN1	FADS1	SFXN1
GLRX5	FADS2	GLRX5
PTRH1	FAHD1	PTRH1
MRPS11	FAHD2A	MRPS11
XPNPEP3	FAHD2B	XPNPEP3
PDP1	FAM136A	PDP1
ECI1	FAM162A	ECI1
SLC25A21	FAM171B	SLC25A21
SLC25A29	FAM173A	SLC25A29
SLC25A45	FAM173B	SLC25A45
SDHAF3	FAM185A	SDHAF3
PRELID3B	FAM189A1	PRELID3B
SLC25A39	FAM210A	SLC25A39
NDUFB3	FAM210B	NDUFB3
REXO2	FAM213A	REXO2
GATM	FAM222A	GATM
TIMM10B	FAM92A	TIMM10B
SARS2	FANCG	SARS2
CHDH	FARS2	CHDH
MRPL57	FASTK	MRPL57
C8orf82	FASTKD1	C8orf82
EARS2	FASTKD2	EARS2
GRHPR	FASTKD3	GRHPR
MTFMT	FASTKD5	MTFMT
PTCD2	FBXL12	PTCD2
ECHDC1	FBXL4	ECHDC1
HARS2	FBXO17	HARS2
NDUFA4	FDPS	NDUFA4
NDUFA13	FDX1	NDUFA13
NAXE	FDX2	NAXE
TMEM11	FDXR	TMEM11
SELENOO	FECH	SELENOO
NAGS	FEN1	NAGS
HSD17B4	FGFR1OP2	HSD17B4
NDUFAF7	FH	NDUFAF7
OAT	FHIT	OAT
MRPL50	FHL1	MRPL50
COX7B	FIS1	COX7B
RARS2	FKBP10	RARS2
OXLD1	FKBP11	OXLD1
LACTB2	FKBP2	LACTB2
NDUFA11	FKBP4	NDUFA11
AURKAIP1	FKBP8	AURKAIP1
CHCHD7	FLAD1	CHCHD7
SHMT2	FLVCR1	SHMT2
MTHFD2	FMC1	MTHFD2
RMDN1	FOXRED1	RMDN1
CPS1	FPGS	CPS1
MRPL14	FSIP2	MRPL14
MTRES1	FTH1	MTRES1
RDH13	FTL	RDH13
TRMT2B	FTMT	TRMT2B
MRPS24	FUNDC1	MRPS24
COA3	FUNDC2	COA3
GSR	FXN	GSR
ENDOG	G0S2	ENDOG
BCAT2	GADD45GIP1	BCAT2
TEFM	GALK2	TEFM
ACSF2	GANAB	ACSF2
TRMU	GAPDH	TRMU
MRPS22	GARS	MRPS22
LAP3	GATB	LAP3
GLUD1	GATC	GLUD1
HMGCL	GATM	HMGCL
FHIT	GCAT	FHIT
MRPS33	GCDH	MRPS33
NUBPL	GCSH	NUBPL
LYRM2	GDAP1	LYRM2
MPV17L	GDAP1L1	MPV17L
GADD45GIP1	GDF5OS	GADD45GIP1
TFAM	GDPD1	TFAM
ALDH18A1	GFER	ALDH18A1
OXSM	GFM1	OXSM
KYAT3	GFM2	KYAT3
TARS2	GGPS1	TARS2
TBRG4	GHITM	TBRG4
TMEM65	GJA1	TMEM65
ROMO1	GK	ROMO1
PRDX5	GK2	PRDX5
DNAJC15	GLDC	DNAJC15
MAIP1	GLOD4	MAIP1
HIGD1A	GLOD5	HIGD1A
C16orf91	GLRX2	C16orf91
RHOT2	GLRX5	RHOT2
SLC25A44	GLS	SLC25A44
HAO2	GLS2	HAO2
OXA1L	GLUD1	OXA1L
SLC25A46	GLUD2	SLC25A46
RDH14	GLUL	RDH14
ATP5MPL	GLYAT	ATP5MPL
CA5B	GLYCTK	CA5B
COASY	GM2A	COASY
CISD3	GMFB	CISD3
GSTZ1	GMPPB	GSTZ1
COX6B2	GMPR	COX6B2
GLOD4	GNB1	GLOD4
ACAA1	GNG5	ACAA1
CROT	GOLPH3	CROT
PDF	GOT2	PDF
COX19	GPAM	COX19
AMT	GPAT2	AMT
PDPR	GPD1	PDPR
NLN	GPD2	NLN
BOLA1	GPT2	BOLA1
ALAS2	GPX1	ALAS2
GRPEL2	GPX4	GRPEL2
ALDH7A1	GRAMD4	ALDH7A1
HDHD5	GRHPR	HDHD5
GFER	GRPEL1	GFER
IMMP2L	GRPEL2	IMMP2L
COX4I2	GRSF1	COX4I2
MRPL39	GSE1	MRPL39
AADAT	GSR	AADAT
FUNDC2	GSTA4	FUNDC2
LYPLA1	GSTK1	LYPLA1
PDHA2	GSTM4	PDHA2
MTRF1L	GSTP1	MTRF1L
GTPBP3	GSTZ1	GTPBP3
MTHFD2L	GTPBP10	MTHFD2L
YME1L1	GTPBP3	YME1L1
ACOT2	GTPBP6	ACOT2
COA8	GTPBP8	COA8
MMAB	GUF1	MMAB
PPOX	GUK1	PPOX
ABCD3	HACD3	ABCD3
SIRT3	HADH	SIRT3
LDHD	HADHA	LDHD
MRPL45	HADHB	MRPL45
C12orf65	HAGH	C12orf65
IMMP1L	HARS2	IMMP1L
POLG	HAX1	POLG
ATPAF1	HCCS	ATPAF1
BLOC1S1	HDDC2	BLOC1S1
ALDH1L2	HDHD3	ALDH1L2
COX18	HDHD5	COX18
CPOX	HEATR1	CPOX
NNT	HEATR6	NNT
NDUFAF8	HEBP1	NDUFAF8
ATP23	HELZ2	ATP23
DCAKD	HEMK1	DCAKD
ATP5MF	HIBADH	ATP5MF
SFXN3	HIBCH	SFXN3
AASS	HIGD1A	AASS
DIABLO	HIGD2A	DIABLO
COX8C	HINT2	COX8C
PXMP2	HK1	PXMP2
AGXT2	HK2	AGXT2
GLS2	HK3	GLS2
APOO	HKDC1	APOO
ACAD11	HMGCL	ACAD11
C5orf63	HMGCS2	C5orf63
HOGA1	HNRNPK	HOGA1
TTC19	HOGA1	TTC19
NGRN	HPDL	NGRN
TCAIM	HRK	TCAIM
GCSH	HSCB	GCSH
SIRT5	HSD17B10	SIRT5
GPT2	HSD17B8	GPT2
TOMM6	HSD3B2	TOMM6
FAM162A	HSDL1	FAM162A
ABCB6	HSDL2	ABCB6
MACROD1	HSP90AA1	MACROD1
TST	HSP90AB1	TST
MT-CO1	HSP90B1	MT-CO1
MTFR1L	HSPA1A	MTFR1L
SDR39U1	HSPA5	SDR39U1
DMGDH	HSPA8	DMGDH
SLC25A14	HSPA9	SLC25A14
PRELID3A	HSPB1	PRELID3A
CHCHD5	HSPD1	CHCHD5
TOMM70	HSPE1	TOMM70
NIT1	HTD2	NIT1
FAHD1	HTRA2	FAHD1
MCU	HYOU1	MCU
CYP27A1	IARS2	CYP27A1
MT-ND2	IBA57	MT-ND2
MT-ND4	ICA1L	MT-ND4
MT-ND5	IDE	MT-ND5
DELE1	IDH1	DELE1
FASTKD1	IDH2	FASTKD1
MRPS31	IDH3A	MRPS31
ALDH1L1	IDH3B	ALDH1L1
PTCD1	IDH3G	PTCD1
HADHB	IDNK	HADHB
TRIT1	IER5L	TRIT1
CRLS1	IFI27	CRLS1
GLYCTK	IFI6	GLYCTK
SLC25A32	IFIT3	SLC25A32
AARS2	ILVBL	AARS2
EXOG	IMMP1L	EXOG
CHCHD2	IMMP2L	CHCHD2
KMO	IMMT	KMO
SFXN5	IMPA2	SFXN5
ELAC2	ISCA1	ELAC2
GPX1	ISCA2	GPX1
CPT1B	ISCU	CPT1B
FIS1	ISOC2	FIS1
PRELID1	ITGA3	PRELID1
UCP3	IVD	UCP3
SLC25A27	KARS	SLC25A27
SLC25A40	KCNJ1	SLC25A40
SLC25A23	KCNJ11	SLC25A23
HEMK1	KCNMA1	HEMK1
SLC25A36	KIAA0141	SLC25A36
OMA1	KIAA0391	OMA1
LETM2	KIAA0930	LETM2
DHRS1	KIAA1191	DHRS1
STOM	KIAA1211L	STOM
METTL5	KIAA2013	METTL5
MSRA	KIF1B	MSRA
NUDT8	KLHDC9	NUDT8
NMNAT3	KLHL29	NMNAT3
SLC25A38	KLK6	SLC25A38
MPV17L2	KMO	MPV17L2
ACLY	KRT5	ACLY
ABCD2	KYAT1	ABCD2
FLAD1	KYAT3	FLAD1
LIPT1	L2HGDH	LIPT1
DGLUCY	LACTB	DGLUCY
PCK2	LACTB2	PCK2
NADK2	LAMC1	NADK2
MPST	LAMTOR3	MPST
NUDT13	LAP3	NUDT13
ACACA	LARS2	ACACA
ABAT	LDHD	ABAT
HMGCS2	LETM1	HMGCS2
ALDH5A1	LETM2	ALDH5A1
CKMT1A	LETMD1	CKMT1A
PISD	LEXM	PISD
NDUFB4	LIAS	NDUFB4
UQCR11	LIG3	UQCR11
FAM136A	LIPT1	FAM136A
TOMM5	LIPT2	TOMM5
HTRA2	LMAN1	HTRA2
NDUFA1	LONP1	NDUFA1
MT-CYB	LRPPRC	MT-CYB
GUK1	LRRC10	GUK1
D2HGDH	LRRC24	D2HGDH
OPA3	LRRC28	OPA3
AKR1B10	LRRC59	AKR1B10
PHYH	LRRK1	PHYH
NDUFAF2	LRRK2	NDUFAF2
ECSIT	LSS	ECSIT
PARL	LYPLA1	PARL
MRPL42	LYPLAL1	MRPL42
DNAJC4	LYRM1	DNAJC4
PAM16	LYRM2	PAM16
ALDH3A2	LYRM4	ALDH3A2
ACSL6	LYRM7	ACSL6
MRS2	LYRM9	MRS2
ABHD10	LYSMD2	ABHD10
HINT3	M1AP	HINT3
PXMP4	MAATS1	PXMP4
OSGEPL1	MACROD1	OSGEPL1
NUDT2	MAIP1	NUDT2
CYB5B	MALSU1	CYB5B
GRSF1	MAOA	GRSF1
MRPS18B	MAOB	MRPS18B
DNAJC30	MAPK1	DNAJC30
CAT	MAPK11	CAT
DGUOK	MAPK12	DGUOK
ACOT9	MAPK3	ACOT9
ACSS1	2021-03-01	ACSS1
RFK	2021-03-02	RFK
STARD7	2021-03-05	STARD7
CHPT1	MARS2	CHPT1
MT-ATP8	MAVS	MT-ATP8
TIMMDC1	MCAT	TIMMDC1
SPATA19	MCCC1	SPATA19
HTATIP2	MCCC2	HTATIP2
AKR7A2	MCCD1	AKR7A2
DUT	MCEE	DUT
MT-CO3	MCL1	MT-CO3
DHRS7B	MCU	DHRS7B
MTRF1	MCUB	MTRF1
TMEM143	MCUR1	TMEM143
NT5M	MDH2	NT5M
RHOT1	ME2	RHOT1
NME4	ME3	NME4
MTHFS	MECR	MTHFS
TIMM29	METAP1D	TIMM29
PNPO	METTL15	PNPO
MICU2	METTL17	MICU2
PCBD2	METTL8	PCBD2
QRSL1	METTL9	QRSL1
ADCK1	MFF	ADCK1
PRDX6	MFN1	PRDX6
NIPSNAP1	MFN2	NIPSNAP1
GARS1	MGARP	GARS1
ACSM2A	MGME1	ACSM2A
SLC25A33	MGST1	SLC25A33
LYRM9	MGST3	LYRM9
RAB24	MICU1	RAB24
PARS2	MICU2	PARS2
MRPL52	MICU3	MRPL52
PUS1	MIEF1	PUS1
GOT2	MIEF2	GOT2
NAXD	MIGA1	NAXD
MT-ND3	MIGA2	MT-ND3
ACCS	MINOS1	ACCS
PTRH2	MIPEP	PTRH2
PGS1	MLEC	PGS1
OXR1	MLX	OXR1
LYPLAL1	MLXIP	LYPLAL1
DNAJC28	MLYCD	DNAJC28
FPGS	MMAA	FPGS
TMEM205	MMAB	TMEM205
SLC25A53	MMACHC	SLC25A53
AIFM3	MMADHC	AIFM3
MGST1	MOBP	MGST1
MTFP1	MOCS1	MTFP1
COA4	MOGS	COA4
NIF3L1	MORN1	NIF3L1
PUSL1	MPC1	PUSL1
SDSL	MPC2	SDSL
BAX	MPG	BAX
MAVS	MPST	MAVS
METTL17	MPV17	METTL17
ACACB	MPV17L2	ACACB
ARG2	MRM1	ARG2
MTPAP	MRM2	MTPAP
CCDC51	MRM3	CCDC51
SUGCT	MRPL1	SUGCT
DNM1L	MRPL10	DNM1L
NRDC	MRPL11	NRDC
TMEM126B	MRPL12	TMEM126B
NSUN4	MRPL13	NSUN4
ACSS3	MRPL14	ACSS3
FAM210B	MRPL15	FAM210B
RBFA	MRPL16	RBFA
METAP1D	MRPL17	METAP1D
AHCYL1	MRPL18	AHCYL1
NIPSNAP3A	MRPL19	NIPSNAP3A
MTARC1	MRPL2	MTARC1
FUNDC1	MRPL20	FUNDC1
ACSL1	MRPL21	ACSL1
COX20	MRPL22	COX20
HSDL1	MRPL23	HSDL1
CBR3	MRPL24	CBR3
MTERF4	MRPL27	MTERF4
NUDT19	MRPL28	NUDT19
HEBP1	MRPL3	HEBP1
PTPMT1	MRPL30	PTPMT1
PGAM5	MRPL32	PGAM5
DTYMK	MRPL33	DTYMK
KARS1	MRPL34	KARS1
STAR	MRPL35	STAR
DNAJC19	MRPL36	DNAJC19
OTC	MRPL37	OTC
COX7A2L	MRPL38	COX7A2L
MTERF3	MRPL39	MTERF3
SFXN2	MRPL4	SFXN2
FASN	MRPL40	FASN
PINK1	MRPL41	PINK1
TMEM177	MRPL42	TMEM177
TXNRD1	MRPL43	TXNRD1
THNSL1	MRPL44	THNSL1
FDPS	MRPL45	FDPS
IDI1	MRPL46	IDI1
TOP3A	MRPL47	TOP3A
FTMT	MRPL48	FTMT
LDHAL6B	MRPL49	LDHAL6B
MTFR1	MRPL50	MTFR1
BCL2L13	MRPL51	BCL2L13
TRMT10C	MRPL52	TRMT10C
ACOT7	MRPL53	ACOT7
TFB1M	MRPL54	TFB1M
ARF5	MRPL55	ARF5
MCUB	MRPL57	MCUB
TWNK	MRPL58	TWNK
MMADHC	MRPL9	MMADHC
PYCR2	MRPS10	PYCR2
TSTD1	MRPS11	TSTD1
LYRM1	MRPS12	LYRM1
OSBPL1A	MRPS14	OSBPL1A
RECQL4	MRPS15	RECQL4
PET100	MRPS16	PET100
GDAP1	MRPS17	GDAP1
MTIF3	MRPS18A	MTIF3
UNG	MRPS18B	UNG
GLYAT	MRPS18C	GLYAT
ISOC2	MRPS2	ISOC2
ATP5MC1	MRPS21	ATP5MC1
QDPR	MRPS22	QDPR
COQ8B	MRPS23	COQ8B
GTPBP10	MRPS24	GTPBP10
TSPO	MRPS25	TSPO
FTH1	MRPS26	FTH1
TRMT1	MRPS27	TRMT1
ADCK2	MRPS28	ADCK2
TSTD3	MRPS30	TSTD3
MRPS36	MRPS31	MRPS36
PDP2	MRPS33	PDP2
AGPAT5	MRPS34	AGPAT5
MCRIP2	MRPS35	MCRIP2
UCP2	MRPS36	UCP2
SLC25A37	MRPS5	SLC25A37
SLC25A28	MRPS6	SLC25A28
SLC25A48	MRPS7	SLC25A48
SLC25A43	MRPS9	SLC25A43
SLC25A47	MRRF	SLC25A47
SLC25A41	MRS2	SLC25A41
SLC25A34	MSRA	SLC25A34
EPHX2	MSRB2	EPHX2
NUDT5	MSRB3	NUDT5
MICU1	MSTO1	MICU1
SOD1	MT-ATP6	SOD1
SERHL2	MT-ATP8	SERHL2
NDUFAF3	MT-CO1	NDUFAF3
BOLA3	MT-CO2	BOLA3
OCIAD2	MT-CO3	OCIAD2
RSAD1	MT-CYB	RSAD1
CHCHD6	MT-ND1	CHCHD6
FASTKD2	MT-ND2	FASTKD2
PEX11B	MT-ND3	PEX11B
TMEM186	MT-ND4	TMEM186
PIF1	MT-ND4L	PIF1
FABP1	MT-ND5	FABP1
ABCD1	MT-ND6	ABCD1
PLPBP	MTCH1	PLPBP
DBI	MTCH2	DBI
PNPT1	MTCP1	PNPT1
TOP1MT	MTERF1	TOP1MT
RNASEH1	MTERF2	RNASEH1
ABCA9	MTERF3	ABCA9
SCP2	MTERF4	SCP2
NT5DC3	MTFMT	NT5DC3
CMC4	MTFP1	CMC4
LDHB	MTFR1	LDHB
YBEY	MTFR1L	YBEY
HINT1	MTFR2	HINT1
MUL1	MTG1	MUL1
TK2	MTG2	TK2
AGMAT	MTHFD1	AGMAT
CMPK2	MTHFD1L	CMPK2
BID	MTHFD2	BID
ARL2	MTHFD2L	ARL2
SYNJ2BP	MTHFS	SYNJ2BP
MFF	MTIF2	MFF
DCXR	MTIF3	DCXR
NUDT9	MTO1	NUDT9
AMACR	MTPAP	AMACR
VPS13D	MTRF1	VPS13D
NUDT6	MTRF1L	NUDT6
DMAC2	MTX1	DMAC2
MRM2	MTX2	MRM2
BAK1	MTX3	BAK1
DHODH	MUL1	DHODH
MAOB	MUT	MAOB
MGST3	MUTYH	MGST3
ACP6	MYCBP	ACP6
MRPL48	MYH10	MRPL48
AGXT	MYH9	AGXT
CYB5R3	MYL10	CYB5R3
DDX28	MYL6	DDX28
PNKD	MYO19	PNKD
MICU3	MYOM2	MICU3
BNIP3	NADK2	BNIP3
MTX3	NAGS	MTX3
MUTYH	NAPG	MUTYH
GTPBP6	NARS2	GTPBP6
CYP11A1	NAT8L	CYP11A1
OCIAD1	NAV2	OCIAD1
METTL8	NAXD	METTL8
SMIM20	NAXE	SMIM20
RPUSD4	NBR1	RPUSD4
SMIM8	NDUFA1	SMIM8
NME6	NDUFA10	NME6
FKBP8	NDUFA11	FKBP8
ACSM4	NDUFA12	ACSM4
NLRX1	NDUFA13	NLRX1
FOXRED1	NDUFA2	FOXRED1
TFB2M	NDUFA3	TFB2M
PPM1K	NDUFA4	PPM1K
ATP5MC2	NDUFA4L2	ATP5MC2
MT-ND1	NDUFA5	MT-ND1
TAZ	NDUFA6	TAZ
MSRB3	NDUFA7	MSRB3
ACOT11	NDUFA8	ACOT11
NIPSNAP3B	NDUFA9	NIPSNAP3B
NTHL1	NDUFAB1	NTHL1
MARCHF5	NDUFAF1	MARCHF5
SFXN4	NDUFAF2	SFXN4
TRMT5	NDUFAF3	TRMT5
SLC25A6	NDUFAF4	SLC25A6
SLC25A52	NDUFAF5	SLC25A52
OGG1	NDUFAF6	OGG1
ACOD1	NDUFAF7	ACOD1
QTRT1	NDUFAF8	QTRT1
AIFM2	NDUFB1	AIFM2
PRDX2	NDUFB10	PRDX2
FBXL4	NDUFB11	FBXL4
GPAM	NDUFB2	GPAM
DMAC2L	NDUFB3	DMAC2L
RMDN3	NDUFB4	RMDN3
PRXL2A	NDUFB5	PRXL2A
ATP5MD	NDUFB6	ATP5MD
PET117	NDUFB7	PET117
MAOA	NDUFB8	MAOA
C15orf61	NDUFB9	C15orf61
POLQ	NDUFC1	POLQ
BCO2	NDUFC2	BCO2
IFI27	NDUFS1	IFI27
CRYZ	NDUFS2	CRYZ
PYCR1	NDUFS3	PYCR1
TMLHE	NDUFS4	TMLHE
TOMM20	NDUFS5	TOMM20
YRDC	NDUFS6	YRDC
COA7	NDUFS7	COA7
DHRS2	NDUFS8	DHRS2
MMAA	NDUFV1	MMAA
MIEF1	NDUFV2	MIEF1
C15orf48	NDUFV3	C15orf48
LIG3	NEU4	LIG3
BNIP3L	NFS1	BNIP3L
FASTKD5	NFU1	FASTKD5
PARK7	NGB	PARK7
COA1	NGRN	COA1
COX7B2	NIF3L1	COX7B2
MT-ND4L	NIPSNAP1	MT-ND4L
SIRT4	NIPSNAP2	SIRT4
UQCC2	NIPSNAP3A	UQCC2
USP30	NIPSNAP3B	USP30
PDE12	NIT1	PDE12
NME3	NIT2	NME3
DHX30	NKTR	DHX30
FASTK	NLN	FASTK
METTL15	NLRX1	METTL15
CYP24A1	NME1	CYP24A1
NOCT	NME1-NME2	NOCT
PANK2	NME3	PANK2
CA5A	NME4	CA5A
NT5DC2	NME6	NT5DC2
ATAD3B	NMNAT3	ATAD3B
TRUB2	NNT	TRUB2
PRKACA	NOA1	PRKACA
COMTD1	NOL3	COMTD1
CPT1C	NOL7	CPT1C
C3orf33	NOMO1	C3orf33
MIGA2	NOX4	MIGA2
SND1	NQO1	SND1
GLUD2	NR3C1	GLUD2
HPDL	NSUN3	HPDL
ANGEL2	NSUN4	ANGEL2
ANTKMT	NT5DC2	ANTKMT
UQCC3	NT5DC3	UQCC3
PRDX4	NT5M	PRDX4
CDK5RAP1	NUBPL	CDK5RAP1
PAICS	NUCB2	PAICS
MGARP	NUDT13	MGARP
HDHD3	NUDT19	HDHD3
CYP11B2	NUDT2	CYP11B2
AGPAT4	NUDT6	AGPAT4
RCC1L	NUDT8	RCC1L
FAM185A	NUDT9	FAM185A
PMAIP1	OAS1	PMAIP1
TDRKH	OAT	TDRKH
SLC8B1	OCIAD1	SLC8B1
CYP27B1	OCIAD2	CYP27B1
POLG2	OGDH	POLG2
THEM5	OGDHL	THEM5
BIK	OGG1	BIK
MTERF1	OGT	MTERF1
MTFR2	OMA1	MTFR2
GPX4	OPA1	GPX4
TOMM20L	OPA3	TOMM20L
COMT	OSGEPL1	COMT
MYG1	OTC	MYG1
SPATA20	OTULIN	SPATA20
OXCT2	OTX2	OXCT2
CCDC127	OXA1L	CCDC127
CRY1	OXCT1	CRY1
ACSM2B	OXCT2	ACSM2B
MYO19	OXLD1	MYO19
MGME1	OXNAD1	MGME1
SEPTIN4	OXR1	SEPTIN4
EFHD1	OXSM	EFHD1
RAB5IF	P2RY1	RAB5IF
APEX1	P2RY12	APEX1
SPTLC2	P4HA1	SPTLC2
DMAC1	P4HB	DMAC1
ATPSCKMT	PABPC5	ATPSCKMT
NEU4	PACS2	NEU4
CASP9	PAICS	CASP9
AGK	PAIP2B	AGK
MCL1	PAK5	MCL1
DUS2	PAM16	DUS2
PLD6	PANK2	PLD6
TOMM34	PAPSS1	TOMM34
PRORP	PAPSS2	PRORP
PLSCR3	PARK7	PLSCR3
CKMT1B	PARL	CKMT1B
NDUFB1	PARP1	NDUFB1
ATP5MF-PTCD1	PARS2	ATP5MF-PTCD1
CASP8	PC	CASP8
BCL2L1	PCBD2	BCL2L1
EXD2	PCCA	EXD2
ARMC10	PCCB	ARMC10
MIEF2	PCK2	MIEF2
THG1L	PCMT1	THG1L
GOLPH3	PDE12	GOLPH3
PREPL	PDE2A	PREPL
FASTKD3	PDF	FASTKD3
CEP89	PDHA1	CEP89
GPAT2	PDHA2	GPAT2
NBR1	PDHB	NBR1
BOK	PDHX	BOK
FKBP10	PDIA3	FKBP10
SETD9	PDK1	SETD9
CYP11B1	PDK2	CYP11B1
CSKMT	PDK3	CSKMT
MIGA1	PDK4	MIGA1
RPIA	PDP1	RPIA
BBC3	PDP2	BBC3
BAD	PDPR	BAD
BCL2	PDSS1	BCL2
BCL2A1	PDSS2	BCL2A1
BCL2L2	PET100	BCL2L2
CASP3	PET117	CASP3
DMPK	PGAM5	DMPK
DNA2	PGK1	DNA2
MT-ND6	PGRMC2	MT-ND6
PRKN	PGS1	PRKN
ALKBH1	PHB	ALKBH1
PICK1	PHB2	PICK1
BCL2L10	PHKA1	BCL2L10
AKAP10	PHYHIPL	AKAP10
STYXL1	PHYKPL	STYXL1
NSUN2	PIF1	NSUN2
ADCY10	PIN4	ADCY10
SPHK2	PINK1	SPHK2
NSUN3	PISD	NSUN3
PABPC5	PITRM1	PABPC5
PRSS35	PJVK	PRSS35
PRIMPOL	PKM	PRIMPOL
SERAC1	PLD6	SERAC1
STX17	PLGRKT	STX17
TRMT61B	PLIN5	TRMT61B
PDE2A	PLPBP	PDE2A
PLGRKT	PMAIP1	PLGRKT
ETFBKMT	PMPCA	ETFBKMT
RTL10	PMPCB	RTL10
BCL2L11	PNKD	BCL2L11
SPIRE1	PNKP	SPIRE1
C2orf69	PNPLA4	C2orf69
ARMCX2	PNPLA8	ARMCX2
ARMCX1	PNPO	ARMCX1
POLB	PNPT1	POLB
SNAP29	POLDIP2	SNAP29
ARMCX3	POLG	ARMCX3
ARMCX6	POLG2	ARMCX6
METTL4	POLRMT	METTL4
SPHKAP	POR	SPHKAP
NAT8L	PPA2	NAT8L
MCCD1	PPIB	MCCD1
PIGBOS1	PPIF	PIGBOS1
HTD2	PPM1K	HTD2
RP11_469A15.2	PPOX	RP11_469A15.2
	PPP1CC	AARD
	PPP1R12B	ABCA13
	PPP1R14A	ABCA8
	PPP1R15A	ABCC12
	PPP1R27	ABCE1
	PPTC7	ABCF2
	PRDX1	ABCG2
	PRDX2	ABHD16A
	PRDX3	AC092143.1
	PRDX4	ACBD3
	PRDX5	ACOT1
	PRDX6	ACOT8
	PRELID1	ACSL3
	PRELID2	ACSL4
	PRELID3A	ACSL5
	PRELID3B	ACSM6
	PREPL	ACTB
	PRIMPOL	ACTN1
	PRKACA	ACYP2
	PRKCA	ADGB
	PRKCE	ADGRL2
	PRODH	ADO
	PRODH2	ADPRHL2
	PRR5L	AKR1B1
	PRUNE2	AKR1B15
	PSAP	AKR1C4
	PSEN1	AKT1
	PSMB3	ALG5
	PSTK	ALKBH3
	PTCD1	AMBRA1
	PTCD2	AMPD2
	PTCD3	ANKRD44
	PTCHD4	ANKRD61
	PTGES2	ANXA1
	PTPMT1	ANXA10
	PTPN11	ANXA2
	PTRH1	ANXA6
	PTRH2	AP2B1
	PTS	AP2M1
	PUS1	APEX2
	PUS10	APOPT1
	PUSL1	APTX
	PXMP2	ARG1
	PYCARD	ARGLU1
	PYCR1	ARL2BP
	PYCR2	ARL8B
	PYROXD2	ARMC1
	PYURF	ARMS2
	QDPR	ASAH1
	QRSL1	ASAH2
	QSOX2	ASB9
	QTRT1	ASPDH
	QTRT2	ASS1
	RAB10	ATCAY
	RAB11B	ATG2B
	RAB11FIP5	ATG4D
	RAB1B	ATIC
	RAB21	ATP13A1
	RAB24	ATP5F1EP2
	RAB32	ATP5MGL
	RAB35	ATP5S
	RAB3A	ATP6V1A
	RAB3D	ATP7B
	RAB40AL	ATRNL1
	RAB5C	BAG2
	RAB7A	BAG5
	RACK1	BAIAP3
	RAD51	BBOX1
	RAD51C	BCAT1
	RAI14	BCLAF3
	RALA	BLID
	RANBP6	BLOC1S2
	RAP1B	BNIP1
	RARS	BPNT1
	RARS2	BRI3BP
	RBFA	BRINP3
	RCC1L	BSG
	RCN2	C12orf10
	RDH13	C14orf119
	RDH14	C15orf62
	REM1	C17orf62
	REXO2	C19orf12
	RFK	C19orf70
	RHOA	C20orf194
	RHOT1	C21orf33
	RHOT2	C3orf20
	RICTOR	C6orf203
	RIDA	CALR
	RIMS3	CALU
	RIPK3	CANX
	RMDN1	CAPN10
	RMDN3	CAPRIN2
	RMND1	CARD19
	RNASEH1	CBWD2
	RNASEL	CCDC182
	RNF144B	CCDC191
	RNF185	CCS
	ROMO1	CCT6A
	RPIA	CCT7
	RPL10	CD38
	RPL10A	CDC25C
	RPL13	CDIPT
	RPL18	CDK1
	RPL18A	CEBPZOS
	RPL23	CEND1
	RPL3	CERK
	RPL30	CISD2
	RPL31	CLIC1
	RPL32	CLIC4
	RPL34	CLIC5
	RPL35A	CLTC
	RPL36	CLUH
	RPL4	CNKSR3
	RPL5	CNP
	RPL6	CNPY2
	RPL7	CREB1
	RPL8	CRYAB
	RPLP0	CSE1L
	RPLP2	CTPS2
	RPN1	CTU1
	RPN2	CTU2
	RPS10	CUEDC1
	RPS13	CUL2
	RPS14	CUTA
	RPS15A	CYB5A
	RPS16	CYB5R1
	RPS17	CYP1A1
	RPS18	DACT2
	RPS19	DAOA
	RPS3	DCAF5
	RPS6KA6	DDIT4
	RPS6KB1	DDOST
	RPS8	DDT
	RPS9	DDX3X
	RPUSD2	DENND2D
	RPUSD3	DEPP1
	RPUSD4	DEPTOR
	RRBP1	DHFR2
	RSAD1	DHRS3
	RTKN	DHRS7
	RTN4IP1	DHX32
	RUNDC3B	DISC1
	RUVBL2	DNAJA1
	SACM1L	DNAJC5
	SAMM50	DNM3
	SAR1A	DNMT1
	SAR1B	DNMT3A
	SARDH	DOCK8
	SARM1	DOK4
	SARS2	DOK6
	SAT2	DPYSL4
	SCARB2	DTNB
	SCCPDH	DUSP18
	SCO1	DUSP21
	SCO2	DUSP26
	SCP2	EEF1B2
	SDHA	EEF1G
	SDHAF1	EEF2
	SDHAF2	EIF4EBP2
	SDHAF3	EMC2
	SDHAF4	EMC8
	SDHB	ENO1
	SDHC	ENOSF1
	SDHD	EPDR1
	SDR39U1	EPRS
	SECISBP2	ERCC6L2
	SELENOO	ESR2
	2021-09-04	ESYT1
	SERAC1	ETF1
	SERHL2	EVI5L
	SETD9	FAAH
	SFXN1	FADS1
	SFXN2	FADS2
	SFXN3	FAHD2B
	SFXN4	FAM171B
	SFXN5	FAM173A
	SH3BP5	FAM173B
	SH3GLB1	FAM189A1
	SHC1	FAM213A
	SHMT2	FAM222A
	SIAH3	FAM92A
	SIRT3	FANCG
	SIRT4	FBXL12
	SIRT5	FBXO17
	SLC11A2	FEN1
	SLC22A4	FGFR1OP2
	SLC25A1	FHL1
	SLC25A10	FKBP11
	SLC25A11	FKBP2
	SLC25A12	FKBP4
	SLC25A13	FLVCR1
	SLC25A14	FSIP2
	SLC25A15	FTL
	SLC25A16	G0S2
	SLC25A18	GALK2
	SLC25A19	GANAB
	SLC25A2	GAPDH
	SLC25A20	GARS
	SLC25A21	GDAP1L1
	SLC25A22	GDF5OS
	SLC25A23	GDPD1
	SLC25A24	GGPS1
	SLC25A25	GJA1
	SLC25A26	GK
	SLC25A27	GK2
	SLC25A28	GLOD5
	SLC25A29	GLUL
	SLC25A3	GM2A
	SLC25A30	GMFB
	SLC25A31	GMPPB
	SLC25A32	GMPR
	SLC25A33	GNB1
	SLC25A34	GNG5
	SLC25A35	GPD1
	SLC25A36	GRAMD4
	SLC25A37	GSE1
	SLC25A38	GSTA4
	SLC25A39	GSTM4
	SLC25A4	GSTP1
	SLC25A40	GTPBP8
	SLC25A41	HACD3
	SLC25A42	HAX1
	SLC25A43	HDDC2
	SLC25A44	HEATR1
	SLC25A45	HEATR6
	SLC25A46	HELZ2
	SLC25A47	HK1
	SLC25A48	HK2
	SLC25A5	HK3
	SLC25A51	HKDC1
	SLC25A52	HNRNPK
	SLC25A53	HRK
	SLC25A6	HSD3B2
	SLC27A1	HSP90AA1
	SLC27A2	HSP90AB1
	SLC27A3	HSP90B1
	SLC30A9	HSPA1A
	SLC35B3	HSPA5
	SLC35E1	HSPA8
	SLC35F6	HSPB1
	SLC37A4	HYOU1
	SLC44A1	ICA1L
	SLC44A5	IDH1
	SLC8A3	IDNK
	SLC8B1	IER5L
	SLC9A6	IFI6
	SLC9B2	IFIT3
	SLIRP	ILVBL
	SLIT3	IMPA2
	SMCP	ITGA3
	SMDT1	KARS
	SMIM12	KCNJ1
	SMIM20	KCNJ11
	SMIM4	KCNMA1
	SMIM8	KIAA0141
	SMURF1	KIAA0391
	SMYD5	KIAA0930
	SNAP29	KIAA1191
	SNCA	KIAA1211L
	SND1	KIAA2013
	SNPH	KIF1B
	SOD1	KLHDC9
	SOD2	KLHL29
	SPART	KLK6
	SPATA18	KRT5
	SPATA19	KYAT1
	SPATA20	LAMC1
	SPATA2L	LAMTOR3
	SPATA5	LEXM
	SPCS2	LMAN1
	SPG7	LRRC10
	SPHKAP	LRRC24
	SPNS1	LRRC28
	SPR	LRRC59
	SPRYD4	LRRK1
	SPSB3	LRRK2
	SPTLC2	LSS
	SQOR	LYSMD2
	SRBD1	M1AP
	SRC	MAATS1
	SRPRB	MAPK1
	SSBP1	MAPK11
	SSR4	MAPK12
	STAR	MAPK3
	STARD13	44256
	STARD7	44257
	STAT3	44260
	STOML2	METTL9
	STX17	MINOS1
	STXBP1	MLEC
	SUCLA2	MLX
	SUCLG1	MLXIP
	SUCLG2	MMACHC
	SUGCT	MOBP
	SUOX	MOGS
	SUPV3L1	MORN1
	SURF1	MPG
	SYBU	MSTO1
	SYNJ2BP	MTCP1
	TACO1	MTHFD1
	TAF3	MUT
	TAL2	MYCBP
	TAMM41	MYH10
	TANC2	MYH9
	TANGO2	MYL10
	TARS2	MYL6
	TAT	MYOM2
	TAZ	NAPG
	TBC1D15	NAV2
	TBC1D32	NDUFA4L2
	TBC1D9	NGB
	TBC1D9B	NKTR
	TBRG4	NME1
	TCAIM	NME1-NME2
	TCHP	NOL3
	TCIRG1	NOL7
	TDRD7	NOMO1
	TDRKH	NOX4
	TECR	NQO1
	TEFM	NR3C1
	TERT	NUCB2
	TEX47	OAS1
	TFAM	OGT
	TFB1M	OTULIN
	TFB2M	OTX2
	TFRC	P2RY1
	THAP3	P2RY12
	THEM4	P4HA1
	THEM5	P4HB
	THG1L	PACS2
	THNSL1	PAIP2B
	TIMM10	PAK5
	TIMM10B	PAPSS1
	TIMM13	PAPSS2
	TIMM17A	PARP1
	TIMM17B	PCMT1
	TIMM21	PDIA3
	TIMM22	PGK1
	TIMM23	PGRMC2
	TIMM23B	PHKA1
	TIMM29	PHYHIPL
	TIMM44	PHYKPL
	TIMM50	PIN4
	TIMM8A	PJVK
	TIMM8B	PKM
	TIMM9	PLIN5
	TIMMDC1	PNKP
	TK2	PNPLA4
	TM9SF4	POR
	TMBIM6	PPIB
	TMED10	PPP1CC
	TMED9	PPP1R12B
	TMEM11	PPP1R14A
	TMEM126A	PPP1R15A
	TMEM126B	PPP1R27
	TMEM141	PRDX1
	TMEM143	PRKCA
	TMEM144	PRKCE
	TMEM14C	PRR5L
	TMEM160	PRUNE2
	TMEM177	PSAP
	TMEM186	PSEN1
	TMEM223	PSMB3
	TMEM242	PSTK
	TMEM246	PTCHD4
	TMEM256	PTPN11
	TMEM263	PTS
	TMEM65	PUS10
	TMEM69	PYCARD
	TMEM70	PYROXD2
	TMLHE	QSOX2
	TMTC1	QTRT2
	TMTC3	RAB10
	TMX1	RAB11B
	TMX2	RAB11FIP5
	TOMM20	RAB1B
	TOMM20L	RAB21
	TOMM22	RAB32
	TOMM34	RAB35
	TOMM40	RAB3A
	TOMM40L	RAB3D
	TOMM5	RAB40AL
	TOMM6	RAB5C
	TOMM7	RAB7A
	TOMM70	RACK1
	TOP1MT	RAD51
	TOP3A	RAD51C
	TP53AIP1	RAI14
	TPI1	RALA
	TPP1	RANBP6
	TRABD	RAP1B
	TRAF6	RARS
	TRAP1	RCN2
	TRIAP1	REM1
	TRIM42	RHOA
	TRIT1	RICTOR
	TRMT10C	RIMS3
	TRMT11	RIPK3
	TRMT2B	RNASEL
	TRMT5	RNF144B
	TRMT61B	RNF185
	TRMU	RPL10
	TRNT1	RPL10A
	TRPC4AP	RPL13
	TRUB2	RPL18
	TSFM	RPL18A
	TSPO	RPL23
	TSPOAP1	RPL3
	TST	RPL30
	TSTD1	RPL31
	TTC19	RPL32
	TTC24	RPL34
	TTC32	RPL35A
	TUBA1A	RPL36
	TUBB	RPL4
	TUBB3	RPL5
	TUFM	RPL6
	TUSC2	RPL7
	TUSC3	RPL8
	TWNK	RPLP0
	TXN2	RPLP2
	TXNDC12	RPN1
	TXNRD2	RPN2
	TYMP	RPS10
	TYMS	RPS13
	UBA1	RPS14
	UBE2H	RPS15A
	UBE2N	RPS16
	UBE3B	RPS17
	UBIAD1	RPS18
	UBL4B	RPS19
	UCP1	RPS3
	UCP2	RPS6KA6
	UCP3	RPS6KB1
	UHRF1BP1	RPS8
	UHRF1BP1L	RPS9
	UNG	RPUSD2
	UQCC1	RRBP1
	UQCC2	RTKN
	UQCC3	RUNDC3B
	UQCR10	RUVBL2
	UQCR11	SACM1L
	UQCRB	SAR1A
	UQCRC1	SAR1B
	UQCRC2	SARM1
	UQCRFS1	SAT2
	UQCRH	SCARB2
	UQCRQ	SCCPDH
	USP30	SECISBP2
	USP34	44443
	USP42	SH3BP5
	USP54	SH3GLB1
	USP9Y	SHC1
	VAMP1	SIAH3
	VAPB	SLC11A2
	VARS	SLC22A4
	VARS2	SLC25A2
	VAT1	SLC27A1
	VDAC1	SLC27A2
	VDAC2	SLC27A3
	VDAC3	SLC35B3
	VIM	SLC35E1
	VPS13A	SLC35F6
	VPS13D	SLC37A4
	VRK2	SLC44A1
	VWA8	SLC44A5
	WARS2	SLC8A3
	WASF1	SLC9A6
	WDR31	SLC9B2
	WDR81	SLIT3
	WSB1	SMCP
	WSCD1	SMIM12
	WSCD2	SMIM4
	XAF1	SMURF1
	XPNPEP3	SMYD5
	XRCC3	SNCA
	YARS2	SNPH
	YBEY	SPART
	YIF1B	SPATA18
	YJEFN3	SPATA2L
	YME1L1	SPATA5
	YRDC	SPCS2
	YWHAE	SPNS1
	YWHAH	SPSB3
	YWHAQ	SRBD1
	YWHAZ	SRC
	ZADH2	SRPRB
	ZBED8	SSR4
	ZDHHC8	STARD13
	ZZEF1	STAT3
		STXBP1
		SYBU
		TAF3
		TAL2
		TANC2
		TANGO2
		TAT
		TBC1D15
		TBC1D32
		TBC1D9
		TBC1D9B
		TCHP
		TCIRG1
		TDRD7
		TECR
		TERT
		TEX47
		TFRC
		THAP3
		TIMM23B
		TM9SF4
		TMBIM6
		TMED10
		TMED9
		TMEM141
		TMEM144
		TMEM160
		TMEM223
		TMEM242
		TMEM246
		TMEM256
		TMEM263
		TMEM69
		TMTC1
		TMTC3
		TMX1
		TMX2
		TP53AIP1
		TPI1
		TPP1
		TRABD
		TRAF6
		TRIM42
		TRMT11
		TRPC4AP
		TSPOAP1
		TTC24
		TTC32
		TUBA1A
		TUBB
		TUBB3
		TUSC2
		TUSC3
		TXNDC12
		TYMP
		TYMS
		UBA1
		UBE2H
		UBE2N
		UBE3B
		UBIAD1
		UBL4B
		UHRF1BP1
		UHRF1BP1L
		USP34
		USP42
		USP54
		USP9Y
		VAMP1
		VAPB
		VARS
		VAT1
		VIM
		VPS13A
		VRK2
		WASF1
		WDR31
		WDR81
		WSB1
		WSCD1
		WSCD2
		XAF1
		XRCC3
		YIF1B
		YJEFN3
		YWHAE
		YWHAH
		YWHAQ
		YWHAZ
		ZBED8
		ZDHHC8
		ZZEF1
